# Supplementary material for: Bis(dicarbollide) Complexes of Transition Metals as a Platform for Molecular Switches. Study of Complexation of 8,8′-Bis(methylsulfanyl) Derivatives of Cobalt and Iron Bis(dicarbollides)
Source: Molecules. 2020 Dec 5;25(23):5745. doi: 10.3390/molecules25235745 (PMC7730339; doi:10.3390/molecules25235745)
Supplement: Supplementary file 1 [file molecules-25-05745-s001.zip]

Archive with 4 entries (3 files):
- molecules-1028383-supplementary/
- molecules-1028383-supplementary/Complex5-cif.cif
- molecules-1028383-supplementary/Complex6-cif.cif
- molecules-1028383-supplementary/Molecules-SI.pdf
