# Supplementary material for: Bis(dicarbollide) Complexes of Transition Metals as a Platform for Molecular Switches. Study of Complexation of 8,8′-Bis(methylsulfanyl) Derivatives of Cobalt and Iron Bis(dicarbollides)
Source: Molecules. 2020 Dec 5;25(23):5745. doi: 10.3390/molecules25235745 (PMC7730339; doi:10.3390/molecules25235745)
Supplement: Supplementary file 1 [file molecules-25-05745-s001.zip › molecules-1028383-supplementary/Complex5-cif.cif]

 
data_siv_pd
 
_audit_creation_method            SHELXL-2014/6
_chemical_name_systematic         ?
_chemical_name_common             ?
_chemical_melting_point           ?
_chemical_formula_moiety          
 'C24 H41 B18 Cl Co P Pd S2' 
_chemical_formula_sum
 'C24 H41 B18 Cl Co P Pd S2' 
_chemical_formula_weight          820.02

loop_
 _atom_type_symbol
 _atom_type_description
 _atom_type_scat_dispersion_real
 _atom_type_scat_dispersion_imag
 _atom_type_scat_source
 'C'  'C'   0.0033   0.0016
 'International Tables Vol C Tables 4.2.6.8 and 6.1.1.4'
 'H'  'H'   0.0000   0.0000
 'International Tables Vol C Tables 4.2.6.8 and 6.1.1.4'
 'B'  'B'   0.0013   0.0007
 'International Tables Vol C Tables 4.2.6.8 and 6.1.1.4'
 'Cl'  'Cl'   0.1484   0.1585
 'International Tables Vol C Tables 4.2.6.8 and 6.1.1.4'
 'Co'  'Co'   0.3494   0.9721
 'International Tables Vol C Tables 4.2.6.8 and 6.1.1.4'
 'P'  'P'   0.1023   0.0942
 'International Tables Vol C Tables 4.2.6.8 and 6.1.1.4'
 'Pd'  'Pd'  -0.9988   1.0072
 'International Tables Vol C Tables 4.2.6.8 and 6.1.1.4'
 'S'  'S'   0.1246   0.1234
 'International Tables Vol C Tables 4.2.6.8 and 6.1.1.4'
 
_space_group_crystal_system       orthorhombic
_space_group_IT_number            33
_space_group_name_H-M_alt         'P n a 21'
_space_group_name_Hall            'P 2c -2n'
 
_shelx_space_group_comment
;
The symmetry employed for this shelxl refinement is uniquely defined
by the following loop, which should always be used as a source of
symmetry information in preference to the above space-group names.
They are only intended as comments.
;
 
loop_
 _space_group_symop_operation_xyz
 'x, y, z'
 '-x, -y, z+1/2'
 'x+1/2, -y+1/2, z'
 '-x+1/2, y+1/2, z+1/2'
 
_cell_length_a                    23.3258(8)
_cell_length_b                    10.3830(3)
_cell_length_c                    14.8523(5)
_cell_angle_alpha                 90
_cell_angle_beta                  90
_cell_angle_gamma                 90
_cell_volume                      3597.1(2)
_cell_formula_units_Z             4
_cell_measurement_temperature     120(2)
_cell_measurement_reflns_used     9954
_cell_measurement_theta_min       2.22
_cell_measurement_theta_max       29.39
 
_exptl_crystal_description        prizm
_exptl_crystal_colour             'dark orange'
_exptl_crystal_density_meas       ?
_exptl_crystal_density_method     ?
_exptl_crystal_density_diffrn     1.514          
_exptl_crystal_F_000              1648
_exptl_transmission_factor_min    ?
_exptl_transmission_factor_max    ?
_exptl_crystal_size_max           0.18
_exptl_crystal_size_mid           0.16
_exptl_crystal_size_min           0.12
_exptl_absorpt_coefficient_mu     1.217
_shelx_estimated_absorpt_T_min    ?
_shelx_estimated_absorpt_T_max    ?
_exptl_absorpt_correction_type    'multi-scan'
_exptl_absorpt_correction_T_min   0.778
_exptl_absorpt_correction_T_max   0.864
_exptl_absorpt_process_details    'SADABS-2014/5 (Bruker,2014/5)' 
_exptl_absorpt_special_details    ?
_diffrn_ambient_temperature       120(2)
_diffrn_radiation_wavelength      0.71073
_diffrn_radiation_type            MoK\a
_diffrn_source                    'sealed tube'
_diffrn_measurement_device_type   'Bruker APEX-II CCD' 
_diffrn_measurement_method        '\f and \w scans' 
_diffrn_detector_area_resol_mean  ?
_diffrn_reflns_number             60309
_diffrn_reflns_av_unetI/netI      0.0435
_diffrn_reflns_av_R_equivalents   0.0632
_diffrn_reflns_limit_h_min        -32
_diffrn_reflns_limit_h_max        32
_diffrn_reflns_limit_k_min        -14
_diffrn_reflns_limit_k_max        14
_diffrn_reflns_limit_l_min        -20
_diffrn_reflns_limit_l_max        20
_diffrn_reflns_theta_min          1.746
_diffrn_reflns_theta_max          29.650
_diffrn_reflns_theta_full         25.242
_diffrn_measured_fraction_theta_max   0.997
_diffrn_measured_fraction_theta_full  1.000
_diffrn_reflns_Laue_measured_fraction_max    0.997
_diffrn_reflns_Laue_measured_fraction_full   1.000
_diffrn_reflns_point_group_measured_fraction_max   0.995
_diffrn_reflns_point_group_measured_fraction_full  1.000
_reflns_number_total              10121
_reflns_number_gt                 9071
_reflns_threshold_expression      'I > 2\s(I)'
_reflns_Friedel_coverage          0.926
_reflns_Friedel_fraction_max      0.993
_reflns_Friedel_fraction_full     1.000
 
_reflns_special_details
;
 Reflections were merged by SHELXL according to the crystal
 class for the calculation of statistics and refinement.
 
 _reflns_Friedel_fraction is defined as the number of unique
 Friedel pairs measured divided by the number that would be
 possible theoretically, ignoring centric projections and
 systematic absences.
;
 
_computing_data_collection        'APEX (Bruker, 2014)' 
_computing_cell_refinement        'SAINT (Bruker, 2014)' 
_computing_data_reduction         'SAINT (Bruker, 2014)'
_computing_structure_solution   'SHELXL-2014/6 (Sheldrick, 2014)'
_computing_structure_refinement 'SHELXL-2014/6 (Sheldrick, 2014)'
_computing_molecular_graphics   'SHELXL-2014/6 (Sheldrick, 2014)'
_computing_publication_material   
'SHELXL-2014/6 (Sheldrick, 2014) and PLATON (Spek, 2015)'
_refine_special_details           ?
_refine_ls_structure_factor_coef  Fsqd
_refine_ls_matrix_type            full
_refine_ls_weighting_scheme       calc
_refine_ls_weighting_details
'w=1/[\s^2^(Fo^2^)+(0.0274P)^2^+0.3170P] where P=(Fo^2^+2Fc^2^)/3'
_atom_sites_solution_primary      direct
_atom_sites_solution_secondary    difmap
_atom_sites_solution_hydrogens    geom
_refine_ls_hydrogen_treatment     constr
_refine_ls_extinction_method      none
_refine_ls_extinction_coef        .
_refine_ls_abs_structure_details
;
 Flack x determined using 4049 quotients [(I+)-(I-)]/[(I+)+(I-)]
 (Parsons, Flack and Wagner, Acta Cryst. B69 (2013) 249-259).
;
_refine_ls_abs_structure_Flack    -0.011(8)
_chemical_absolute_configuration  'ad'
_refine_ls_number_reflns          10121
_refine_ls_number_parameters      435
_refine_ls_number_restraints      1
_refine_ls_R_factor_all           0.0364
_refine_ls_R_factor_gt            0.0285
_refine_ls_wR_factor_ref          0.0621
_refine_ls_wR_factor_gt           0.0590
_refine_ls_goodness_of_fit_ref    1.018
_refine_ls_restrained_S_all       1.018
_refine_ls_shift/su_max           0.001
_refine_ls_shift/su_mean          0.000
 
loop_
 _atom_site_label
 _atom_site_type_symbol
 _atom_site_fract_x
 _atom_site_fract_y
 _atom_site_fract_z
 _atom_site_U_iso_or_equiv
 _atom_site_adp_type
 _atom_site_occupancy
 _atom_site_site_symmetry_order  
 _atom_site_calc_flag
 _atom_site_refinement_flags_posn
 _atom_site_refinement_flags_adp
 _atom_site_refinement_flags_occupancy
 _atom_site_disorder_assembly
 _atom_site_disorder_group
Pd1 Pd -0.41356(2) -0.23384(2) -0.20098(2) 0.01216(6) Uani 1 1 d . . . . .
Co1 Co -0.56369(2) -0.16592(4) -0.36388(3) 0.01205(10) Uani 1 1 d . . . . .
Cl1 Cl -0.38577(4) -0.13579(9) -0.06697(6) 0.01705(17) Uani 1 1 d . . . . .
S1 S -0.43405(4) -0.33699(9) -0.33435(6) 0.01594(18) Uani 1 1 d . . . . .
S1' S -0.51085(4) -0.27017(8) -0.16172(6) 0.01386(17) Uani 1 1 d . . . . .
P1 P -0.32098(4) -0.19415(9) -0.24414(7) 0.01430(18) Uani 1 1 d . . . . .
C3 C -0.4252(2) -0.5044(4) -0.3037(4) 0.0368(12) Uani 1 1 d . . . . .
H3A H -0.3866 -0.5178 -0.2793 0.055 Uiso 1 1 calc R U . . .
H3B H -0.4305 -0.5586 -0.3571 0.055 Uiso 1 1 calc R U . . .
H3C H -0.4537 -0.5277 -0.2580 0.055 Uiso 1 1 calc R U . . .
C3' C -0.52109(17) -0.2253(4) -0.0448(2) 0.0197(8) Uani 1 1 d . . . . .
H3'A H -0.4949 -0.2752 -0.0068 0.029 Uiso 1 1 calc R U . . .
H3'B H -0.5608 -0.2433 -0.0271 0.029 Uiso 1 1 calc R U . . .
H3'C H -0.5132 -0.1332 -0.0374 0.029 Uiso 1 1 calc R U . . .
C4 C -0.27105(16) -0.2550(4) -0.1604(3) 0.0181(7) Uani 1 1 d . . . . .
C5 C -0.28080(18) -0.3768(4) -0.1238(3) 0.0267(9) Uani 1 1 d . . . . .
H5A H -0.3117 -0.4277 -0.1455 0.032 Uiso 1 1 calc R U . . .
C6 C -0.24585(19) -0.4240(5) -0.0564(3) 0.0354(11) Uani 1 1 d . . . . .
H6A H -0.2524 -0.5078 -0.0328 0.043 Uiso 1 1 calc R U . . .
C7 C -0.2015(2) -0.3504(5) -0.0231(3) 0.0331(11) Uani 1 1 d . . . . .
H7A H -0.1775 -0.3835 0.0232 0.040 Uiso 1 1 calc R U . . .
C8 C -0.1919(2) -0.2292(5) -0.0568(3) 0.0318(10) Uani 1 1 d . . . . .
H8A H -0.1617 -0.1781 -0.0330 0.038 Uiso 1 1 calc R U . . .
C9 C -0.22623(18) -0.1804(4) -0.1258(3) 0.0245(9) Uani 1 1 d . . . . .
H9A H -0.2192 -0.0967 -0.1491 0.029 Uiso 1 1 calc R U . . .
C10 C -0.29961(16) -0.2625(3) -0.3524(3) 0.0176(8) Uani 1 1 d . . . . .
C11 C -0.3190(2) -0.2021(4) -0.4306(3) 0.0275(9) Uani 1 1 d . . . . .
H11A H -0.3414 -0.1259 -0.4263 0.033 Uiso 1 1 calc R U . . .
C12 C -0.3058(2) -0.2529(4) -0.5147(3) 0.0361(12) Uani 1 1 d . . . . .
H12A H -0.3183 -0.2101 -0.5677 0.043 Uiso 1 1 calc R U . . .
C13 C -0.2748(2) -0.3640(5) -0.5213(3) 0.0356(11) Uani 1 1 d . . . . .
H13A H -0.2655 -0.3977 -0.5790 0.043 Uiso 1 1 calc R U . . .
C14 C -0.25691(19) -0.4280(4) -0.4444(3) 0.0323(11) Uani 1 1 d . . . . .
H14A H -0.2364 -0.5067 -0.4497 0.039 Uiso 1 1 calc R U . . .
C15 C -0.26880(16) -0.3776(4) -0.3595(3) 0.0223(8) Uani 1 1 d . . . . .
H15A H -0.2561 -0.4211 -0.3069 0.027 Uiso 1 1 calc R U . . .
C16 C -0.30647(16) -0.0233(3) -0.2594(2) 0.0169(7) Uani 1 1 d . . . . .
C17 C -0.34874(16) 0.0677(3) -0.2405(3) 0.0186(7) Uani 1 1 d . . . . .
H17A H -0.3852 0.0411 -0.2187 0.022 Uiso 1 1 calc R U . . .
C18 C -0.33714(18) 0.1983(4) -0.2539(3) 0.0229(8) Uani 1 1 d . . . . .
H18A H -0.3660 0.2606 -0.2422 0.027 Uiso 1 1 calc R U . . .
C19 C -0.28363(19) 0.2376(4) -0.2841(3) 0.0261(9) Uani 1 1 d . . . . .
H19A H -0.2758 0.3267 -0.2919 0.031 Uiso 1 1 calc R U . . .
C20 C -0.24166(19) 0.1478(4) -0.3030(3) 0.0270(9) Uani 1 1 d . . . . .
H20A H -0.2048 0.1750 -0.3226 0.032 Uiso 1 1 calc R U . . .
C21 C -0.25360(17) 0.0171(4) -0.2930(3) 0.0223(8) Uani 1 1 d . . . . .
H21A H -0.2255 -0.0450 -0.3092 0.027 Uiso 1 1 calc R U . . .
C1 C -0.62456(16) -0.2831(3) -0.4196(2) 0.0155(7) Uani 1 1 d . . . . .
H1 H -0.6656 -0.2485 -0.3963 0.019 Uiso 1 1 d R U . . .
C2 C -0.58814(16) -0.2048(4) -0.4947(2) 0.0159(7) Uani 1 1 d . . . . .
H2 H -0.6038 -0.1156 -0.5229 0.019 Uiso 1 1 d R U . . .
B4 B -0.58115(18) -0.3616(4) -0.3443(3) 0.0158(8) Uani 1 1 d . . . . .
H4 H -0.5912 -0.3832 -0.2721 0.019 Uiso 1 1 calc R U . . .
B5 B -0.61768(18) -0.4442(4) -0.4344(3) 0.0162(8) Uani 1 1 d . . . . .
H5 H -0.6519 -0.5167 -0.4192 0.019 Uiso 1 1 calc R U . . .
B6 B -0.62361(19) -0.3421(4) -0.5287(3) 0.0172(8) Uani 1 1 d . . . . .
H6 H -0.6613 -0.3452 -0.5754 0.021 Uiso 1 1 calc R U . . .
B7 B -0.51643(18) -0.2205(4) -0.4795(3) 0.0149(8) Uani 1 1 d . . . . .
H7 H -0.4832 -0.1468 -0.4970 0.018 Uiso 1 1 calc R U . . .
B8 B -0.50937(18) -0.3267(4) -0.3851(3) 0.0131(8) Uani 1 1 d . . . . .
B9 B -0.54411(18) -0.4746(4) -0.4141(3) 0.0157(8) Uani 1 1 d . . . . .
H9 H -0.5289 -0.5684 -0.3856 0.019 Uiso 1 1 calc R U . . .
B10 B -0.5706(2) -0.4622(4) -0.5270(3) 0.0170(8) Uani 1 1 d . . . . .
H10 H -0.5725 -0.5477 -0.5729 0.020 Uiso 1 1 calc R U . . .
B11 B -0.55391(18) -0.3060(4) -0.5671(3) 0.0175(8) Uani 1 1 d . . . . .
H11 H -0.5455 -0.2859 -0.6400 0.021 Uiso 1 1 calc R U . . .
B12 B -0.50412(19) -0.3883(4) -0.4980(3) 0.0167(8) Uani 1 1 d . . . . .
H12 H -0.4625 -0.4246 -0.5255 0.020 Uiso 1 1 calc R U . . .
C1' C -0.55043(15) 0.0293(3) -0.3775(2) 0.0149(7) Uani 1 1 d . . . . .
H1' H -0.5399 0.0468 -0.4473 0.018 Uiso 1 1 d R U . . .
C2' C -0.61464(15) -0.0067(3) -0.3466(2) 0.0152(7) Uani 1 1 d . . . . .
H2' H -0.6487 -0.0147 -0.3955 0.018 Uiso 1 1 d R U . . .
B4' B -0.50068(18) -0.0436(4) -0.3115(3) 0.0138(8) Uani 1 1 d . . . . .
H4' H -0.4568 -0.0744 -0.3333 0.017 Uiso 1 1 calc R U . . .
B5' B -0.51758(19) 0.1255(4) -0.3007(3) 0.0159(8) Uani 1 1 d . . . . .
H5' H -0.4853 0.2018 -0.3169 0.019 Uiso 1 1 calc R U . . .
B6' B -0.59111(19) 0.1480(4) -0.3261(3) 0.0189(9) Uani 1 1 d . . . . .
H6' H -0.6075 0.2377 -0.3592 0.023 Uiso 1 1 calc R U . . .
B7' B -0.61639(18) -0.1075(4) -0.2562(3) 0.0153(8) Uani 1 1 d . . . . .
H7' H -0.6502 -0.1809 -0.2408 0.018 Uiso 1 1 calc R U . . .
B8' B -0.54157(17) -0.1301(4) -0.2282(3) 0.0150(8) Uani 1 1 d . . . . .
B9' B -0.51305(16) 0.0260(3) -0.2029(3) 0.0145(7) Uani 1 1 d . . . . .
H9' H -0.4774 0.0373 -0.1530 0.017 Uiso 1 1 calc R U . . .
B10' B -0.56854(17) 0.1434(4) -0.2119(3) 0.0177(8) Uani 1 1 d . . . . .
H10' H -0.5695 0.2307 -0.1677 0.021 Uiso 1 1 calc R U . . .
B11' B -0.63201(19) 0.0616(4) -0.2471(3) 0.0180(8) Uani 1 1 d . . . . .
H11' H -0.6759 0.0959 -0.2280 0.022 Uiso 1 1 calc R U . . .
B12' B -0.58470(18) -0.0131(4) -0.1690(3) 0.0170(8) Uani 1 1 d . . . . .
H12' H -0.5969 -0.0275 -0.0968 0.020 Uiso 1 1 calc R U . . .
 
loop_
 _atom_site_aniso_label
 _atom_site_aniso_U_11
 _atom_site_aniso_U_22
 _atom_site_aniso_U_33
 _atom_site_aniso_U_23
 _atom_site_aniso_U_13
 _atom_site_aniso_U_12
Pd1 0.01197(11) 0.01197(10) 0.01255(10) 0.00062(14) 0.00064(12) 0.00023(9)
Co1 0.0129(2) 0.0104(2) 0.0128(2) -0.00071(18) -0.00008(19) -0.00012(18)
Cl1 0.0157(4) 0.0205(4) 0.0149(4) -0.0038(3) 0.0011(3) -0.0003(3)
S1 0.0143(4) 0.0171(4) 0.0164(4) -0.0030(3) -0.0008(4) 0.0023(3)
S1' 0.0138(4) 0.0147(4) 0.0131(4) 0.0011(3) 0.0002(3) -0.0003(3)
P1 0.0130(4) 0.0142(4) 0.0157(4) -0.0004(4) 0.0019(4) 0.0002(3)
C3 0.045(3) 0.0140(19) 0.051(3) -0.006(2) -0.027(2) 0.0100(19)
C3' 0.0174(19) 0.028(2) 0.0133(17) 0.0019(15) 0.0032(15) 0.0016(16)
C4 0.0126(17) 0.0214(19) 0.0201(18) 0.0007(15) 0.0001(14) 0.0033(14)
C5 0.020(2) 0.029(2) 0.031(2) 0.0119(18) 0.0005(18) -0.0009(17)
C6 0.026(2) 0.045(3) 0.035(3) 0.018(2) 0.003(2) 0.007(2)
C7 0.026(2) 0.052(3) 0.021(2) 0.002(2) -0.0014(18) 0.019(2)
C8 0.025(2) 0.039(3) 0.031(2) -0.010(2) -0.0088(19) 0.011(2)
C9 0.024(2) 0.024(2) 0.025(2) -0.0068(17) -0.0050(17) 0.0063(17)
C10 0.0153(18) 0.0188(17) 0.0187(19) -0.0020(15) 0.0022(14) -0.0044(14)
C11 0.041(3) 0.020(2) 0.021(2) 0.0018(17) 0.0013(19) -0.0029(18)
C12 0.055(3) 0.035(3) 0.018(2) -0.0004(18) 0.005(2) -0.012(2)
C13 0.041(3) 0.041(3) 0.025(2) -0.015(2) 0.009(2) -0.011(2)
C14 0.023(2) 0.030(2) 0.045(3) -0.019(2) 0.002(2) 0.0001(18)
C15 0.0171(18) 0.0227(19) 0.027(2) -0.0066(17) -0.0006(17) -0.0035(15)
C16 0.0181(18) 0.0149(16) 0.0177(18) -0.0008(14) 0.0003(14) -0.0032(14)
C17 0.0184(18) 0.0172(17) 0.0201(18) 0.0021(15) 0.0031(15) -0.0008(14)
C18 0.027(2) 0.0166(17) 0.025(2) -0.0015(16) 0.0039(17) 0.0028(15)
C19 0.034(2) 0.0155(18) 0.029(2) 0.0001(16) 0.0037(19) -0.0065(17)
C20 0.024(2) 0.024(2) 0.032(2) -0.0023(18) 0.0091(18) -0.0092(17)
C21 0.021(2) 0.0196(18) 0.026(2) -0.0017(16) 0.0054(16) 0.0008(16)
C1 0.0160(17) 0.0147(17) 0.0160(17) -0.0034(14) 0.0009(14) -0.0007(14)
C2 0.0184(18) 0.0154(17) 0.0139(17) -0.0006(14) -0.0007(15) -0.0020(14)
B4 0.020(2) 0.0107(17) 0.016(2) -0.0014(15) -0.0039(16) -0.0018(15)
B5 0.016(2) 0.0152(19) 0.017(2) -0.0015(15) 0.0004(16) -0.0032(16)
B6 0.019(2) 0.0153(19) 0.017(2) -0.0038(16) -0.0027(17) -0.0035(16)
B7 0.017(2) 0.0127(18) 0.0149(19) -0.0009(15) 0.0005(16) 0.0003(16)
B8 0.0140(18) 0.0109(17) 0.0144(19) -0.0008(14) 0.0002(15) -0.0005(14)
B9 0.017(2) 0.0119(18) 0.019(2) -0.0005(16) 0.0014(16) -0.0012(15)
B10 0.021(2) 0.0111(17) 0.019(2) 0.0000(15) -0.0008(16) -0.0013(15)
B11 0.020(2) 0.0170(19) 0.016(2) -0.0026(16) -0.0004(16) 0.0001(16)
B12 0.018(2) 0.0153(19) 0.017(2) 0.0007(16) 0.0026(16) -0.0003(16)
C1' 0.0158(17) 0.0122(15) 0.0165(18) -0.0006(14) -0.0006(14) -0.0001(13)
C2' 0.0116(16) 0.0129(15) 0.0210(19) -0.0002(14) -0.0011(14) 0.0001(13)
B4' 0.0168(19) 0.0095(17) 0.0151(19) 0.0009(14) 0.0015(15) 0.0002(15)
B5' 0.019(2) 0.0116(18) 0.017(2) -0.0003(15) -0.0018(16) -0.0006(15)
B6' 0.022(2) 0.0114(18) 0.024(2) -0.0014(16) -0.0024(18) 0.0018(16)
B7' 0.015(2) 0.0146(18) 0.017(2) -0.0037(15) -0.0008(16) 0.0027(15)
B8' 0.0129(19) 0.0173(18) 0.0147(19) 0.0006(14) 0.0006(15) 0.0009(15)
B9' 0.0144(16) 0.0133(16) 0.0157(17) -0.0018(19) -0.0001(19) -0.0007(13)
B10' 0.0186(18) 0.0134(16) 0.021(2) -0.0023(17) -0.0028(18) 0.0026(14)
B11' 0.017(2) 0.0170(19) 0.020(2) -0.0032(17) -0.0016(17) 0.0027(16)
B12' 0.016(2) 0.0181(19) 0.0168(18) -0.0008(15) 0.0024(16) 0.0018(16)
 
_geom_special_details
;
 All esds (except the esd in the dihedral angle between two l.s. planes)
 are estimated using the full covariance matrix.  The cell esds are taken
 into account individually in the estimation of esds in distances, angles
 and torsion angles; correlations between esds in cell parameters are only
 used when they are defined by crystal symmetry.  An approximate (isotropic)
 treatment of cell esds is used for estimating esds involving l.s. planes.
;
 
loop_
 _geom_bond_atom_site_label_1
 _geom_bond_atom_site_label_2
 _geom_bond_distance
 _geom_bond_site_symmetry_2
 _geom_bond_publ_flag
Pd1 P1 2.2901(10) . ?
Pd1 S1 2.3020(10) . ?
Pd1 Cl1 2.3277(9) . ?
Pd1 S1' 2.3732(9) . ?
Co1 C1 2.045(4) . ?
Co1 C2' 2.052(3) . ?
Co1 C1' 2.061(3) . ?
Co1 C2 2.064(4) . ?
Co1 B4 2.092(4) . ?
Co1 B4' 2.092(4) . ?
Co1 B7' 2.106(4) . ?
Co1 B8' 2.114(4) . ?
Co1 B7 2.118(4) . ?
Co1 B8 2.119(4) . ?
S1 C3 1.809(4) . ?
S1 B8 1.915(4) . ?
S1' C3' 1.813(4) . ?
S1' B8' 1.898(4) . ?
P1 C4 1.817(4) . ?
P1 C16 1.820(4) . ?
P1 C10 1.827(4) . ?
C3 H3A 0.9800 . ?
C3 H3B 0.9800 . ?
C3 H3C 0.9800 . ?
C3' H3'A 0.9800 . ?
C3' H3'B 0.9800 . ?
C3' H3'C 0.9800 . ?
C4 C5 1.395(5) . ?
C4 C9 1.399(6) . ?
C5 C6 1.381(6) . ?
C5 H5A 0.9500 . ?
C6 C7 1.379(7) . ?
C6 H6A 0.9500 . ?
C7 C8 1.373(7) . ?
C7 H7A 0.9500 . ?
C8 C9 1.394(6) . ?
C8 H8A 0.9500 . ?
C9 H9A 0.9500 . ?
C10 C11 1.396(6) . ?
C10 C15 1.398(5) . ?
C11 C12 1.391(6) . ?
C11 H11A 0.9500 . ?
C12 C13 1.365(7) . ?
C12 H12A 0.9500 . ?
C13 C14 1.386(7) . ?
C13 H13A 0.9500 . ?
C14 C15 1.393(6) . ?
C14 H14A 0.9500 . ?
C15 H15A 0.9500 . ?
C16 C17 1.393(5) . ?
C16 C21 1.395(5) . ?
C17 C18 1.398(5) . ?
C17 H17A 0.9500 . ?
C18 C19 1.388(6) . ?
C18 H18A 0.9500 . ?
C19 C20 1.381(6) . ?
C19 H19A 0.9500 . ?
C20 C21 1.394(6) . ?
C20 H20A 0.9500 . ?
C21 H21A 0.9500 . ?
C1 C2 1.620(5) . ?
C1 B5 1.694(5) . ?
C1 B4 1.715(6) . ?
C1 B6 1.732(5) . ?
C1 H1 1.0799 . ?
C2 B7 1.696(6) . ?
C2 B11 1.703(6) . ?
C2 B6 1.724(5) . ?
C2 H2 1.0800 . ?
B4 B9 1.788(6) . ?
B4 B5 1.803(6) . ?
B4 B8 1.817(6) . ?
B4 H4 1.1200 . ?
B5 B6 1.763(6) . ?
B5 B9 1.771(6) . ?
B5 B10 1.771(6) . ?
B5 H5 1.1200 . ?
B6 B10 1.757(6) . ?
B6 B11 1.763(6) . ?
B6 H6 1.1200 . ?
B7 B12 1.786(6) . ?
B7 B8 1.791(6) . ?
B7 B11 1.802(6) . ?
B7 H7 1.1200 . ?
B8 B9 1.788(6) . ?
B8 B12 1.798(6) . ?
B9 B10 1.792(6) . ?
B9 B12 1.796(6) . ?
B9 H9 1.1200 . ?
B10 B11 1.770(6) . ?
B10 B12 1.782(6) . ?
B10 H10 1.1200 . ?
B11 B12 1.770(6) . ?
B11 H11 1.1200 . ?
B12 H12 1.1200 . ?
C1' C2' 1.611(5) . ?
C1' B4' 1.698(5) . ?
C1' B5' 1.699(5) . ?
C1' B6' 1.733(5) . ?
C1' H1' 1.0802 . ?
C2' B11' 1.689(6) . ?
C2' B7' 1.703(6) . ?
C2' B6' 1.725(5) . ?
C2' H2' 1.0801 . ?
B4' B9' 1.791(6) . ?
B4' B8' 1.802(6) . ?
B4' B5' 1.806(6) . ?
B4' H4' 1.1200 . ?
B5' B6' 1.772(6) . ?
B5' B9' 1.785(6) . ?
B5' B10' 1.785(6) . ?
B5' H5' 1.1200 . ?
B6' B11' 1.759(6) . ?
B6' B10' 1.777(7) . ?
B6' H6' 1.1200 . ?
B7' B12' 1.785(6) . ?
B7' B11' 1.799(6) . ?
B7' B8' 1.809(6) . ?
B7' H7' 1.1200 . ?
B8' B9' 1.792(5) . ?
B8' B12' 1.806(6) . ?
B9' B10' 1.783(5) . ?
B9' B12' 1.792(6) . ?
B9' H9' 1.1200 . ?
B10' B11' 1.785(6) . ?
B10' B12' 1.785(6) . ?
B10' H10' 1.1200 . ?
B11' B12' 1.778(6) . ?
B11' H11' 1.1200 . ?
B12' H12' 1.1200 . ?
 
loop_
 _geom_angle_atom_site_label_1
 _geom_angle_atom_site_label_2
 _geom_angle_atom_site_label_3
 _geom_angle
 _geom_angle_site_symmetry_1
 _geom_angle_site_symmetry_3
 _geom_angle_publ_flag
P1 Pd1 S1 92.22(4) . . ?
P1 Pd1 Cl1 84.15(3) . . ?
S1 Pd1 Cl1 175.62(3) . . ?
P1 Pd1 S1' 177.58(4) . . ?
S1 Pd1 S1' 86.50(3) . . ?
Cl1 Pd1 S1' 97.23(3) . . ?
C1 Co1 C2' 97.34(15) . . ?
C1 Co1 C1' 130.52(14) . . ?
C2' Co1 C1' 46.11(14) . . ?
C1 Co1 C2 46.44(14) . . ?
C2' Co1 C2 96.61(15) . . ?
C1' Co1 C2 98.12(14) . . ?
C1 Co1 B4 48.96(15) . . ?
C2' Co1 B4 130.70(15) . . ?
C1' Co1 B4 176.47(16) . . ?
C2 Co1 B4 83.53(15) . . ?
C1 Co1 B4' 177.93(16) . . ?
C2' Co1 B4' 82.61(15) . . ?
C1' Co1 B4' 48.24(14) . . ?
C2 Co1 B4' 131.49(15) . . ?
B4 Co1 B4' 132.41(16) . . ?
C1 Co1 B7' 94.22(15) . . ?
C2' Co1 B7' 48.34(15) . . ?
C1' Co1 B7' 83.06(15) . . ?
C2 Co1 B7' 127.57(16) . . ?
B4 Co1 B7' 93.46(16) . . ?
B4' Co1 B7' 87.30(16) . . ?
C1 Co1 B8' 131.32(15) . . ?
C2' Co1 B8' 83.13(15) . . ?
C1' Co1 B8' 83.35(15) . . ?
C2 Co1 B8' 177.73(16) . . ?
B4 Co1 B8' 94.92(16) . . ?
B4' Co1 B8' 50.74(16) . . ?
B7' Co1 B8' 50.78(16) . . ?
C1 Co1 B7 82.76(16) . . ?
C2' Co1 B7 128.21(15) . . ?
C1' Co1 B7 96.05(15) . . ?
C2 Co1 B7 47.82(16) . . ?
B4 Co1 B7 87.37(16) . . ?
B4' Co1 B7 95.64(16) . . ?
B7' Co1 B7 175.20(16) . . ?
B8' Co1 B7 133.88(16) . . ?
C1 Co1 B8 83.47(15) . . ?
C2' Co1 B8 177.99(15) . . ?
C1' Co1 B8 132.11(15) . . ?
C2 Co1 B8 82.61(15) . . ?
B4 Co1 B8 51.11(16) . . ?
B4' Co1 B8 96.51(16) . . ?
B7' Co1 B8 133.50(16) . . ?
B8' Co1 B8 97.72(15) . . ?
B7 Co1 B8 50.02(15) . . ?
C3 S1 B8 104.9(2) . . ?
C3 S1 Pd1 101.93(16) . . ?
B8 S1 Pd1 120.22(13) . . ?
C3' S1' B8' 104.56(18) . . ?
C3' S1' Pd1 108.68(13) . . ?
B8' S1' Pd1 96.40(13) . . ?
C4 P1 C16 107.73(18) . . ?
C4 P1 C10 107.00(18) . . ?
C16 P1 C10 102.64(17) . . ?
C4 P1 Pd1 110.51(13) . . ?
C16 P1 Pd1 112.67(13) . . ?
C10 P1 Pd1 115.70(12) . . ?
S1 C3 H3A 109.5 . . ?
S1 C3 H3B 109.5 . . ?
H3A C3 H3B 109.5 . . ?
S1 C3 H3C 109.5 . . ?
H3A C3 H3C 109.5 . . ?
H3B C3 H3C 109.5 . . ?
S1' C3' H3'A 109.5 . . ?
S1' C3' H3'B 109.5 . . ?
H3'A C3' H3'B 109.5 . . ?
S1' C3' H3'C 109.5 . . ?
H3'A C3' H3'C 109.5 . . ?
H3'B C3' H3'C 109.5 . . ?
C5 C4 C9 118.7(4) . . ?
C5 C4 P1 118.5(3) . . ?
C9 C4 P1 122.6(3) . . ?
C6 C5 C4 120.5(4) . . ?
C6 C5 H5A 119.7 . . ?
C4 C5 H5A 119.7 . . ?
C7 C6 C5 120.5(5) . . ?
C7 C6 H6A 119.8 . . ?
C5 C6 H6A 119.8 . . ?
C8 C7 C6 119.9(4) . . ?
C8 C7 H7A 120.1 . . ?
C6 C7 H7A 120.1 . . ?
C7 C8 C9 120.6(4) . . ?
C7 C8 H8A 119.7 . . ?
C9 C8 H8A 119.7 . . ?
C8 C9 C4 119.8(4) . . ?
C8 C9 H9A 120.1 . . ?
C4 C9 H9A 120.1 . . ?
C11 C10 C15 119.2(4) . . ?
C11 C10 P1 118.0(3) . . ?
C15 C10 P1 122.6(3) . . ?
C12 C11 C10 120.3(4) . . ?
C12 C11 H11A 119.8 . . ?
C10 C11 H11A 119.8 . . ?
C13 C12 C11 120.2(5) . . ?
C13 C12 H12A 119.9 . . ?
C11 C12 H12A 119.9 . . ?
C12 C13 C14 120.4(4) . . ?
C12 C13 H13A 119.8 . . ?
C14 C13 H13A 119.8 . . ?
C13 C14 C15 120.4(4) . . ?
C13 C14 H14A 119.8 . . ?
C15 C14 H14A 119.8 . . ?
C14 C15 C10 119.4(4) . . ?
C14 C15 H15A 120.3 . . ?
C10 C15 H15A 120.3 . . ?
C17 C16 C21 119.6(3) . . ?
C17 C16 P1 120.3(3) . . ?
C21 C16 P1 120.1(3) . . ?
C16 C17 C18 119.5(4) . . ?
C16 C17 H17A 120.3 . . ?
C18 C17 H17A 120.3 . . ?
C19 C18 C17 120.4(4) . . ?
C19 C18 H18A 119.8 . . ?
C17 C18 H18A 119.8 . . ?
C20 C19 C18 120.3(4) . . ?
C20 C19 H19A 119.8 . . ?
C18 C19 H19A 119.8 . . ?
C19 C20 C21 119.6(4) . . ?
C19 C20 H20A 120.2 . . ?
C21 C20 H20A 120.2 . . ?
C20 C21 C16 120.5(4) . . ?
C20 C21 H21A 119.8 . . ?
C16 C21 H21A 119.8 . . ?
C2 C1 B5 110.9(3) . . ?
C2 C1 B4 112.2(3) . . ?
B5 C1 B4 63.9(2) . . ?
C2 C1 B6 61.8(2) . . ?
B5 C1 B6 61.9(2) . . ?
B4 C1 B6 115.8(3) . . ?
C2 C1 Co1 67.41(18) . . ?
B5 C1 Co1 125.0(3) . . ?
B4 C1 Co1 66.95(18) . . ?
B6 C1 Co1 125.5(2) . . ?
C2 C1 H1 121.3 . . ?
B5 C1 H1 117.0 . . ?
B4 C1 H1 118.1 . . ?
B6 C1 H1 115.4 . . ?
Co1 C1 H1 106.7 . . ?
C1 C2 B7 112.2(3) . . ?
C1 C2 B11 111.8(3) . . ?
B7 C2 B11 64.0(2) . . ?
C1 C2 B6 62.3(2) . . ?
B7 C2 B6 115.7(3) . . ?
B11 C2 B6 61.9(2) . . ?
C1 C2 Co1 66.15(18) . . ?
B7 C2 Co1 67.74(19) . . ?
B11 C2 Co1 125.9(3) . . ?
B6 C2 Co1 124.8(2) . . ?
C1 C2 H2 121.4 . . ?
B7 C2 H2 117.9 . . ?
B11 C2 H2 116.2 . . ?
B6 C2 H2 115.7 . . ?
Co1 C2 H2 106.9 . . ?
C1 B4 B9 102.6(3) . . ?
C1 B4 B5 57.5(2) . . ?
B9 B4 B5 59.1(2) . . ?
C1 B4 B8 103.4(3) . . ?
B9 B4 B8 59.5(2) . . ?
B5 B4 B8 106.4(3) . . ?
C1 B4 Co1 64.09(18) . . ?
B9 B4 Co1 117.6(3) . . ?
B5 B4 Co1 116.8(2) . . ?
B8 B4 Co1 65.22(18) . . ?
C1 B4 H4 126.6 . . ?
B9 B4 H4 121.6 . . ?
B5 B4 H4 121.0 . . ?
B8 B4 H4 123.5 . . ?
Co1 B4 H4 111.6 . . ?
C1 B5 B6 60.1(2) . . ?
C1 B5 B9 104.2(3) . . ?
B6 B5 B9 108.6(3) . . ?
C1 B5 B10 105.3(3) . . ?
B6 B5 B10 59.6(2) . . ?
B9 B5 B10 60.8(2) . . ?
C1 B5 B4 58.6(2) . . ?
B6 B5 B4 109.9(3) . . ?
B9 B5 B4 60.0(2) . . ?
B10 B5 B4 109.5(3) . . ?
C1 B5 H5 124.7 . . ?
B6 B5 H5 120.5 . . ?
B9 B5 H5 122.5 . . ?
B10 B5 H5 121.8 . . ?
B4 B5 H5 120.5 . . ?
C2 B6 C1 55.9(2) . . ?
C2 B6 B10 104.2(3) . . ?
C1 B6 B10 104.3(3) . . ?
C2 B6 B5 103.1(3) . . ?
C1 B6 B5 58.0(2) . . ?
B10 B6 B5 60.4(3) . . ?
C2 B6 B11 58.5(2) . . ?
C1 B6 B11 103.9(3) . . ?
B10 B6 B11 60.4(2) . . ?
B5 B6 B11 108.2(3) . . ?
C2 B6 H6 125.6 . . ?
C1 B6 H6 125.4 . . ?
B10 B6 H6 122.7 . . ?
B5 B6 H6 122.4 . . ?
B11 B6 H6 122.0 . . ?
C2 B7 B12 103.4(3) . . ?
C2 B7 B8 104.7(3) . . ?
B12 B7 B8 60.4(2) . . ?
C2 B7 B11 58.2(2) . . ?
B12 B7 B11 59.1(2) . . ?
B8 B7 B11 107.9(3) . . ?
C2 B7 Co1 64.44(19) . . ?
B12 B7 Co1 118.0(2) . . ?
B8 B7 Co1 65.04(19) . . ?
B11 B7 Co1 117.7(3) . . ?
C2 B7 H7 125.8 . . ?
B12 B7 H7 121.3 . . ?
B8 B7 H7 122.6 . . ?
B11 B7 H7 120.3 . . ?
Co1 B7 H7 111.4 . . ?
B9 B8 B7 107.4(3) . . ?
B9 B8 B12 60.1(2) . . ?
B7 B8 B12 59.7(2) . . ?
B9 B8 B4 59.4(2) . . ?
B7 B8 B4 107.4(3) . . ?
B12 B8 B4 107.6(3) . . ?
B9 B8 S1 117.6(3) . . ?
B7 B8 S1 115.3(3) . . ?
B12 B8 S1 106.5(2) . . ?
B4 B8 S1 134.7(3) . . ?
B9 B8 Co1 116.2(2) . . ?
B7 B8 Co1 64.94(18) . . ?
B12 B8 Co1 117.3(2) . . ?
B4 B8 Co1 63.67(18) . . ?
S1 B8 Co1 122.3(2) . . ?
B5 B9 B4 60.9(2) . . ?
B5 B9 B8 109.1(3) . . ?
B4 B9 B8 61.1(2) . . ?
B5 B9 B10 59.6(2) . . ?
B4 B9 B10 109.2(3) . . ?
B8 B9 B10 108.6(3) . . ?
B5 B9 B12 107.2(3) . . ?
B4 B9 B12 109.0(3) . . ?
B8 B9 B12 60.2(2) . . ?
B10 B9 B12 59.6(2) . . ?
B5 B9 H9 121.8 . . ?
B4 B9 H9 120.4 . . ?
B8 B9 H9 120.8 . . ?
B10 B9 H9 121.6 . . ?
B12 B9 H9 122.1 . . ?
B6 B10 B11 60.0(2) . . ?
B6 B10 B5 59.9(2) . . ?
B11 B10 B5 107.5(3) . . ?
B6 B10 B12 108.1(3) . . ?
B11 B10 B12 59.8(2) . . ?
B5 B10 B12 107.8(3) . . ?
B6 B10 B9 107.8(3) . . ?
B11 B10 B9 107.8(3) . . ?
B5 B10 B9 59.6(2) . . ?
B12 B10 B9 60.3(2) . . ?
B6 B10 H10 121.7 . . ?
B11 B10 H10 122.0 . . ?
B5 B10 H10 122.1 . . ?
B12 B10 H10 121.6 . . ?
B9 B10 H10 121.8 . . ?
C2 B11 B6 59.6(2) . . ?
C2 B11 B12 103.8(3) . . ?
B6 B11 B12 108.4(3) . . ?
C2 B11 B10 104.5(3) . . ?
B6 B11 B10 59.6(2) . . ?
B12 B11 B10 60.5(2) . . ?
C2 B11 B7 57.8(2) . . ?
B6 B11 B7 108.5(3) . . ?
B12 B11 B7 60.0(2) . . ?
B10 B11 B7 108.3(3) . . ?
C2 B11 H11 125.3 . . ?
B6 B11 H11 120.9 . . ?
B12 B11 H11 122.4 . . ?
B10 B11 H11 122.3 . . ?
B7 B11 H11 121.5 . . ?
B11 B12 B10 59.8(2) . . ?
B11 B12 B7 60.9(2) . . ?
B10 B12 B7 108.5(3) . . ?
B11 B12 B9 107.6(3) . . ?
B10 B12 B9 60.1(2) . . ?
B7 B12 B9 107.2(3) . . ?
B11 B12 B8 109.0(3) . . ?
B10 B12 B8 108.6(3) . . ?
B7 B12 B8 60.0(2) . . ?
B9 B12 B8 59.7(2) . . ?
B11 B12 H12 121.3 . . ?
B10 B12 H12 121.4 . . ?
B7 B12 H12 121.6 . . ?
B9 B12 H12 122.4 . . ?
B8 B12 H12 121.3 . . ?
C2' C1' B4' 111.5(3) . . ?
C2' C1' B5' 111.4(3) . . ?
B4' C1' B5' 64.3(2) . . ?
C2' C1' B6' 62.0(2) . . ?
B4' C1' B6' 115.9(3) . . ?
B5' C1' B6' 62.2(2) . . ?
C2' C1' Co1 66.66(17) . . ?
B4' C1' Co1 66.85(17) . . ?
B5' C1' Co1 125.4(2) . . ?
B6' C1' Co1 125.0(2) . . ?
C2' C1' H1' 121.6 . . ?
B4' C1' H1' 118.2 . . ?
B5' C1' H1' 116.3 . . ?
B6' C1' H1' 115.3 . . ?
Co1 C1' H1' 107.1 . . ?
C1' C2' B11' 112.0(3) . . ?
C1' C2' B7' 112.9(3) . . ?
B11' C2' B7' 64.0(2) . . ?
C1' C2' B6' 62.5(2) . . ?
B11' C2' B6' 62.0(2) . . ?
B7' C2' B6' 116.2(3) . . ?
C1' C2' Co1 67.23(17) . . ?
B11' C2' Co1 125.9(2) . . ?
B7' C2' Co1 67.50(18) . . ?
B6' C2' Co1 126.0(2) . . ?
C1' C2' H2' 120.7 . . ?
B11' C2' H2' 116.4 . . ?
B7' C2' H2' 117.7 . . ?
B6' C2' H2' 115.1 . . ?
Co1 C2' H2' 106.3 . . ?
C1' B4' B9' 103.3(3) . . ?
C1' B4' B8' 104.9(3) . . ?
B9' B4' B8' 59.8(2) . . ?
C1' B4' B5' 57.9(2) . . ?
B9' B4' B5' 59.5(2) . . ?
B8' B4' B5' 107.9(3) . . ?
C1' B4' Co1 64.91(18) . . ?
B9' B4' Co1 117.8(2) . . ?
B8' B4' Co1 65.24(18) . . ?
B5' B4' Co1 118.0(3) . . ?
C1' B4' H4' 125.8 . . ?
B9' B4' H4' 121.5 . . ?
B8' B4' H4' 122.7 . . ?
B5' B4' H4' 120.2 . . ?
Co1 B4' H4' 111.2 . . ?
C1' B5' B6' 59.9(2) . . ?
C1' B5' B9' 103.5(3) . . ?
B6' B5' B9' 107.9(3) . . ?
C1' B5' B10' 104.9(3) . . ?
B6' B5' B10' 60.0(2) . . ?
B9' B5' B10' 59.9(2) . . ?
C1' B5' B4' 57.8(2) . . ?
B6' B5' B4' 108.7(3) . . ?
B9' B5' B4' 59.8(2) . . ?
B10' B5' B4' 108.2(3) . . ?
C1' B5' H5' 125.1 . . ?
B6' B5' H5' 120.8 . . ?
B9' B5' H5' 123.0 . . ?
B10' B5' H5' 122.2 . . ?
B4' B5' H5' 121.5 . . ?
C2' B6' C1' 55.5(2) . . ?
C2' B6' B11' 58.0(2) . . ?
C1' B6' B11' 103.2(3) . . ?
C2' B6' B5' 102.9(3) . . ?
C1' B6' B5' 58.0(2) . . ?
B11' B6' B5' 108.4(3) . . ?
C2' B6' B10' 103.7(3) . . ?
C1' B6' B10' 103.8(3) . . ?
B11' B6' B10' 60.6(2) . . ?
B5' B6' B10' 60.4(2) . . ?
C2' B6' H6' 126.0 . . ?
C1' B6' H6' 125.8 . . ?
B11' B6' H6' 122.1 . . ?
B5' B6' H6' 122.3 . . ?
B10' B6' H6' 122.8 . . ?
C2' B7' B12' 103.0(3) . . ?
C2' B7' B11' 57.6(2) . . ?
B12' B7' B11' 59.5(2) . . ?
C2' B7' B8' 103.8(3) . . ?
B12' B7' B8' 60.3(2) . . ?
B11' B7' B8' 107.7(3) . . ?
C2' B7' Co1 64.16(18) . . ?
B12' B7' Co1 117.9(3) . . ?
B11' B7' Co1 117.2(3) . . ?
B8' B7' Co1 64.82(18) . . ?
C2' B7' H7' 126.6 . . ?
B12' B7' H7' 121.2 . . ?
B11' B7' H7' 120.4 . . ?
B8' B7' H7' 123.0 . . ?
Co1 B7' H7' 111.7 . . ?
B9' B8' B4' 59.8(2) . . ?
B9' B8' B12' 59.7(2) . . ?
B4' B8' B12' 107.1(3) . . ?
B9' B8' B7' 106.8(3) . . ?
B4' B8' B7' 106.7(3) . . ?
B12' B8' B7' 59.2(2) . . ?
B9' B8' S1' 116.4(3) . . ?
B4' B8' S1' 122.6(3) . . ?
B12' B8' S1' 118.2(3) . . ?
B7' B8' S1' 125.7(3) . . ?
B9' B8' Co1 116.7(3) . . ?
B4' B8' Co1 64.02(18) . . ?
B12' B8' Co1 116.5(2) . . ?
B7' B8' Co1 64.40(18) . . ?
S1' B8' Co1 117.0(2) . . ?
B10' B9' B5' 60.0(2) . . ?
B10' B9' B4' 109.0(3) . . ?
B5' B9' B4' 60.7(2) . . ?
B10' B9' B8' 109.5(3) . . ?
B5' B9' B8' 109.4(3) . . ?
B4' B9' B8' 60.4(2) . . ?
B10' B9' B12' 59.9(2) . . ?
B5' B9' B12' 107.7(3) . . ?
B4' B9' B12' 108.2(3) . . ?
B8' B9' B12' 60.5(2) . . ?
B10' B9' H9' 121.1 . . ?
B5' B9' H9' 121.4 . . ?
B4' B9' H9' 121.2 . . ?
B8' B9' H9' 120.6 . . ?
B12' B9' H9' 122.0 . . ?
B6' B10' B9' 107.8(3) . . ?
B6' B10' B11' 59.2(2) . . ?
B9' B10' B11' 107.4(3) . . ?
B6' B10' B12' 107.6(3) . . ?
B9' B10' B12' 60.3(2) . . ?
B11' B10' B12' 59.8(2) . . ?
B6' B10' B5' 59.6(2) . . ?
B9' B10' B5' 60.0(2) . . ?
B11' B10' B5' 106.7(3) . . ?
B12' B10' B5' 108.0(3) . . ?
B6' B10' H10' 122.1 . . ?
B9' B10' H10' 121.7 . . ?
B11' B10' H10' 122.7 . . ?
B12' B10' H10' 121.5 . . ?
B5' B10' H10' 122.1 . . ?
C2' B11' B6' 60.0(2) . . ?
C2' B11' B12' 103.8(3) . . ?
B6' B11' B12' 108.7(3) . . ?
C2' B11' B10' 104.9(3) . . ?
B6' B11' B10' 60.2(3) . . ?
B12' B11' B10' 60.1(2) . . ?
C2' B11' B7' 58.4(2) . . ?
B6' B11' B7' 109.7(3) . . ?
B12' B11' B7' 59.9(2) . . ?
B10' B11' B7' 108.6(3) . . ?
C2' B11' H11' 125.0 . . ?
B6' B11' H11' 120.2 . . ?
B12' B11' H11' 122.7 . . ?
B10' B11' H11' 122.2 . . ?
B7' B11' H11' 121.0 . . ?
B11' B12' B7' 60.6(2) . . ?
B11' B12' B10' 60.1(2) . . ?
B7' B12' B10' 109.2(3) . . ?
B11' B12' B9' 107.3(3) . . ?
B7' B12' B9' 107.9(3) . . ?
B10' B12' B9' 59.8(2) . . ?
B11' B12' B8' 108.8(3) . . ?
B7' B12' B8' 60.5(2) . . ?
B10' B12' B8' 108.7(3) . . ?
B9' B12' B8' 59.7(2) . . ?
B11' B12' H12' 121.6 . . ?
B7' B12' H12' 121.0 . . ?
B10' B12' H12' 121.2 . . ?
B9' B12' H12' 122.5 . . ?
B8' B12' H12' 121.2 . . ?
 
loop_
 _geom_torsion_atom_site_label_1
 _geom_torsion_atom_site_label_2
 _geom_torsion_atom_site_label_3
 _geom_torsion_atom_site_label_4
 _geom_torsion
 _geom_torsion_site_symmetry_1
 _geom_torsion_site_symmetry_2
 _geom_torsion_site_symmetry_3
 _geom_torsion_site_symmetry_4
 _geom_torsion_publ_flag
C16 P1 C4 C5 167.4(3) . . . . ?
C10 P1 C4 C5 -82.8(4) . . . . ?
Pd1 P1 C4 C5 43.9(4) . . . . ?
C16 P1 C4 C9 -7.0(4) . . . . ?
C10 P1 C4 C9 102.7(4) . . . . ?
Pd1 P1 C4 C9 -130.5(3) . . . . ?
C9 C4 C5 C6 -1.7(6) . . . . ?
P1 C4 C5 C6 -176.4(4) . . . . ?
C4 C5 C6 C7 1.2(7) . . . . ?
C5 C6 C7 C8 0.2(7) . . . . ?
C6 C7 C8 C9 -1.1(7) . . . . ?
C7 C8 C9 C4 0.5(7) . . . . ?
C5 C4 C9 C8 0.8(6) . . . . ?
P1 C4 C9 C8 175.3(3) . . . . ?
C4 P1 C10 C11 -160.6(3) . . . . ?
C16 P1 C10 C11 -47.4(4) . . . . ?
Pd1 P1 C10 C11 75.7(3) . . . . ?
C4 P1 C10 C15 24.7(4) . . . . ?
C16 P1 C10 C15 137.9(3) . . . . ?
Pd1 P1 C10 C15 -99.0(3) . . . . ?
C15 C10 C11 C12 -2.7(6) . . . . ?
P1 C10 C11 C12 -177.6(4) . . . . ?
C10 C11 C12 C13 1.6(7) . . . . ?
C11 C12 C13 C14 0.8(7) . . . . ?
C12 C13 C14 C15 -2.0(7) . . . . ?
C13 C14 C15 C10 0.8(6) . . . . ?
C11 C10 C15 C14 1.6(6) . . . . ?
P1 C10 C15 C14 176.2(3) . . . . ?
C4 P1 C16 C17 -118.9(3) . . . . ?
C10 P1 C16 C17 128.4(3) . . . . ?
Pd1 P1 C16 C17 3.2(4) . . . . ?
C4 P1 C16 C21 63.3(4) . . . . ?
C10 P1 C16 C21 -49.4(4) . . . . ?
Pd1 P1 C16 C21 -174.5(3) . . . . ?
C21 C16 C17 C18 -1.2(6) . . . . ?
P1 C16 C17 C18 -179.0(3) . . . . ?
C16 C17 C18 C19 -1.2(6) . . . . ?
C17 C18 C19 C20 1.3(7) . . . . ?
C18 C19 C20 C21 1.1(7) . . . . ?
C19 C20 C21 C16 -3.6(7) . . . . ?
C17 C16 C21 C20 3.7(6) . . . . ?
P1 C16 C21 C20 -178.6(3) . . . . ?
B5 C1 C2 B7 -69.3(4) . . . . ?
B4 C1 C2 B7 0.0(4) . . . . ?
B6 C1 C2 B7 -108.3(3) . . . . ?
Co1 C1 C2 B7 51.1(2) . . . . ?
B5 C1 C2 B11 0.5(4) . . . . ?
B4 C1 C2 B11 69.7(4) . . . . ?
B6 C1 C2 B11 -38.6(3) . . . . ?
Co1 C1 C2 B11 120.9(3) . . . . ?
B5 C1 C2 B6 39.0(3) . . . . ?
B4 C1 C2 B6 108.3(3) . . . . ?
Co1 C1 C2 B6 159.4(2) . . . . ?
B5 C1 C2 Co1 -120.4(3) . . . . ?
B4 C1 C2 Co1 -51.1(2) . . . . ?
B6 C1 C2 Co1 -159.4(2) . . . . ?
C2 C1 B4 B9 -63.3(3) . . . . ?
B5 C1 B4 B9 39.9(3) . . . . ?
B6 C1 B4 B9 4.9(4) . . . . ?
Co1 C1 B4 B9 -114.7(2) . . . . ?
C2 C1 B4 B5 -103.3(3) . . . . ?
B6 C1 B4 B5 -35.0(3) . . . . ?
Co1 C1 B4 B5 -154.6(2) . . . . ?
C2 C1 B4 B8 -2.1(4) . . . . ?
B5 C1 B4 B8 101.1(3) . . . . ?
B6 C1 B4 B8 66.2(3) . . . . ?
Co1 C1 B4 B8 -53.5(2) . . . . ?
C2 C1 B4 Co1 51.4(2) . . . . ?
B5 C1 B4 Co1 154.6(2) . . . . ?
B6 C1 B4 Co1 119.6(3) . . . . ?
C2 C1 B5 B6 -39.0(3) . . . . ?
B4 C1 B5 B6 -144.2(3) . . . . ?
Co1 C1 B5 B6 -115.4(3) . . . . ?
C2 C1 B5 B9 64.5(4) . . . . ?
B4 C1 B5 B9 -40.7(3) . . . . ?
B6 C1 B5 B9 103.5(3) . . . . ?
Co1 C1 B5 B9 -11.9(4) . . . . ?
C2 C1 B5 B10 1.4(4) . . . . ?
B4 C1 B5 B10 -103.8(3) . . . . ?
B6 C1 B5 B10 40.4(3) . . . . ?
Co1 C1 B5 B10 -75.0(4) . . . . ?
C2 C1 B5 B4 105.2(3) . . . . ?
B6 C1 B5 B4 144.2(3) . . . . ?
Co1 C1 B5 B4 28.8(3) . . . . ?
B9 B4 B5 C1 -133.1(3) . . . . ?
B8 B4 B5 C1 -95.7(3) . . . . ?
Co1 B4 B5 C1 -25.6(2) . . . . ?
C1 B4 B5 B6 32.6(3) . . . . ?
B9 B4 B5 B6 -100.5(3) . . . . ?
B8 B4 B5 B6 -63.0(4) . . . . ?
Co1 B4 B5 B6 7.1(4) . . . . ?
C1 B4 B5 B9 133.1(3) . . . . ?
B8 B4 B5 B9 37.5(3) . . . . ?
Co1 B4 B5 B9 107.6(3) . . . . ?
C1 B4 B5 B10 96.4(3) . . . . ?
B9 B4 B5 B10 -36.7(3) . . . . ?
B8 B4 B5 B10 0.7(4) . . . . ?
Co1 B4 B5 B10 70.8(3) . . . . ?
B7 C2 B6 C1 102.7(3) . . . . ?
B11 C2 B6 C1 139.0(3) . . . . ?
Co1 C2 B6 C1 23.0(3) . . . . ?
C1 C2 B6 B10 -97.8(3) . . . . ?
B7 C2 B6 B10 4.9(4) . . . . ?
B11 C2 B6 B10 41.1(3) . . . . ?
Co1 C2 B6 B10 -74.8(4) . . . . ?
C1 C2 B6 B5 -35.5(3) . . . . ?
B7 C2 B6 B5 67.3(4) . . . . ?
B11 C2 B6 B5 103.5(3) . . . . ?
Co1 C2 B6 B5 -12.5(4) . . . . ?
C1 C2 B6 B11 -139.0(3) . . . . ?
B7 C2 B6 B11 -36.2(3) . . . . ?
Co1 C2 B6 B11 -116.0(3) . . . . ?
B5 C1 B6 C2 -138.2(3) . . . . ?
B4 C1 B6 C2 -102.5(3) . . . . ?
Co1 C1 B6 C2 -23.5(3) . . . . ?
C2 C1 B6 B10 97.6(3) . . . . ?
B5 C1 B6 B10 -40.6(3) . . . . ?
B4 C1 B6 B10 -4.9(4) . . . . ?
Co1 C1 B6 B10 74.2(3) . . . . ?
C2 C1 B6 B5 138.2(3) . . . . ?
B4 C1 B6 B5 35.7(3) . . . . ?
Co1 C1 B6 B5 114.7(3) . . . . ?
C2 C1 B6 B11 35.2(3) . . . . ?
B5 C1 B6 B11 -103.0(3) . . . . ?
B4 C1 B6 B11 -67.4(4) . . . . ?
Co1 C1 B6 B11 11.7(4) . . . . ?
C1 B5 B6 C2 34.5(3) . . . . ?
B9 B5 B6 C2 -61.5(3) . . . . ?
B10 B5 B6 C2 -99.0(3) . . . . ?
B4 B5 B6 C2 2.4(4) . . . . ?
B9 B5 B6 C1 -96.1(3) . . . . ?
B10 B5 B6 C1 -133.6(3) . . . . ?
B4 B5 B6 C1 -32.1(3) . . . . ?
C1 B5 B6 B10 133.6(3) . . . . ?
B9 B5 B6 B10 37.5(3) . . . . ?
B4 B5 B6 B10 101.5(3) . . . . ?
C1 B5 B6 B11 95.3(3) . . . . ?
B9 B5 B6 B11 -0.8(4) . . . . ?
B10 B5 B6 B11 -38.3(3) . . . . ?
B4 B5 B6 B11 63.2(4) . . . . ?
C1 C2 B7 B12 64.6(3) . . . . ?
B11 C2 B7 B12 -39.7(3) . . . . ?
B6 C2 B7 B12 -4.2(4) . . . . ?
Co1 C2 B7 B12 114.9(2) . . . . ?
C1 C2 B7 B8 2.2(4) . . . . ?
B11 C2 B7 B8 -102.1(3) . . . . ?
B6 C2 B7 B8 -66.7(4) . . . . ?
Co1 C2 B7 B8 52.5(2) . . . . ?
C1 C2 B7 B11 104.3(3) . . . . ?
B6 C2 B7 B11 35.5(3) . . . . ?
Co1 C2 B7 B11 154.6(2) . . . . ?
C1 C2 B7 Co1 -50.3(2) . . . . ?
B11 C2 B7 Co1 -154.6(2) . . . . ?
B6 C2 B7 Co1 -119.1(3) . . . . ?
C2 B7 B8 B9 59.2(3) . . . . ?
B12 B7 B8 B9 -38.0(3) . . . . ?
B11 B7 B8 B9 -1.6(4) . . . . ?
Co1 B7 B8 B9 111.3(3) . . . . ?
C2 B7 B8 B12 97.3(3) . . . . ?
B11 B7 B8 B12 36.5(3) . . . . ?
Co1 B7 B8 B12 149.4(2) . . . . ?
C2 B7 B8 B4 -3.4(3) . . . . ?
B12 B7 B8 B4 -100.6(3) . . . . ?
B11 B7 B8 B4 -64.2(3) . . . . ?
Co1 B7 B8 B4 48.7(2) . . . . ?
C2 B7 B8 S1 -167.6(2) . . . . ?
B12 B7 B8 S1 95.1(3) . . . . ?
B11 B7 B8 S1 131.6(3) . . . . ?
Co1 B7 B8 S1 -115.5(2) . . . . ?
C2 B7 B8 Co1 -52.1(2) . . . . ?
B12 B7 B8 Co1 -149.4(2) . . . . ?
B11 B7 B8 Co1 -112.9(3) . . . . ?
C1 B4 B8 B9 -96.9(3) . . . . ?
B5 B4 B8 B9 -37.3(3) . . . . ?
Co1 B4 B8 B9 -149.7(2) . . . . ?
C1 B4 B8 B7 3.3(3) . . . . ?
B9 B4 B8 B7 100.3(3) . . . . ?
B5 B4 B8 B7 63.0(3) . . . . ?
Co1 B4 B8 B7 -49.4(2) . . . . ?
C1 B4 B8 B12 -59.6(3) . . . . ?
B9 B4 B8 B12 37.4(3) . . . . ?
B5 B4 B8 B12 0.1(4) . . . . ?
Co1 B4 B8 B12 -112.3(2) . . . . ?
C1 B4 B8 S1 163.2(3) . . . . ?
B9 B4 B8 S1 -99.9(4) . . . . ?
B5 B4 B8 S1 -137.2(3) . . . . ?
Co1 B4 B8 S1 110.4(3) . . . . ?
C1 B4 B8 Co1 52.8(2) . . . . ?
B9 B4 B8 Co1 149.7(2) . . . . ?
B5 B4 B8 Co1 112.4(3) . . . . ?
C1 B5 B9 B4 40.0(3) . . . . ?
B6 B5 B9 B4 102.8(3) . . . . ?
B10 B5 B9 B4 139.8(3) . . . . ?
C1 B5 B9 B8 1.1(4) . . . . ?
B6 B5 B9 B8 63.9(4) . . . . ?
B10 B5 B9 B8 100.9(3) . . . . ?
B4 B5 B9 B8 -38.8(3) . . . . ?
C1 B5 B9 B10 -99.8(3) . . . . ?
B6 B5 B9 B10 -37.0(3) . . . . ?
B4 B5 B9 B10 -139.8(3) . . . . ?
C1 B5 B9 B12 -62.6(3) . . . . ?
B6 B5 B9 B12 0.2(4) . . . . ?
B10 B5 B9 B12 37.2(3) . . . . ?
B4 B5 B9 B12 -102.6(3) . . . . ?
C1 B4 B9 B5 -39.1(3) . . . . ?
B8 B4 B9 B5 -137.4(3) . . . . ?
Co1 B4 B9 B5 -106.3(3) . . . . ?
C1 B4 B9 B8 98.3(3) . . . . ?
B5 B4 B9 B8 137.4(3) . . . . ?
Co1 B4 B9 B8 31.1(2) . . . . ?
C1 B4 B9 B10 -2.9(4) . . . . ?
B5 B4 B9 B10 36.2(3) . . . . ?
B8 B4 B9 B10 -101.2(3) . . . . ?
Co1 B4 B9 B10 -70.1(3) . . . . ?
C1 B4 B9 B12 60.5(3) . . . . ?
B5 B4 B9 B12 99.6(3) . . . . ?
B8 B4 B9 B12 -37.8(3) . . . . ?
Co1 B4 B9 B12 -6.7(4) . . . . ?
B7 B8 B9 B5 -61.5(4) . . . . ?
B12 B8 B9 B5 -99.4(3) . . . . ?
B4 B8 B9 B5 38.8(3) . . . . ?
S1 B8 B9 B5 166.6(3) . . . . ?
Co1 B8 B9 B5 8.5(4) . . . . ?
B7 B8 B9 B4 -100.3(3) . . . . ?
B12 B8 B9 B4 -138.1(3) . . . . ?
S1 B8 B9 B4 127.8(3) . . . . ?
Co1 B8 B9 B4 -30.2(2) . . . . ?
B7 B8 B9 B10 1.8(4) . . . . ?
B12 B8 B9 B10 -36.0(3) . . . . ?
B4 B8 B9 B10 102.1(3) . . . . ?
S1 B8 B9 B10 -130.0(3) . . . . ?
Co1 B8 B9 B10 71.9(3) . . . . ?
B7 B8 B9 B12 37.8(3) . . . . ?
B4 B8 B9 B12 138.1(3) . . . . ?
S1 B8 B9 B12 -94.0(3) . . . . ?
Co1 B8 B9 B12 107.9(3) . . . . ?
C2 B6 B10 B11 -40.2(3) . . . . ?
C1 B6 B10 B11 -98.0(3) . . . . ?
B5 B6 B10 B11 -137.4(3) . . . . ?
C2 B6 B10 B5 97.2(3) . . . . ?
C1 B6 B10 B5 39.4(3) . . . . ?
B11 B6 B10 B5 137.4(3) . . . . ?
C2 B6 B10 B12 -3.3(4) . . . . ?
C1 B6 B10 B12 -61.2(4) . . . . ?
B5 B6 B10 B12 -100.5(3) . . . . ?
B11 B6 B10 B12 36.8(3) . . . . ?
C2 B6 B10 B9 60.4(4) . . . . ?
C1 B6 B10 B9 2.6(4) . . . . ?
B5 B6 B10 B9 -36.8(3) . . . . ?
B11 B6 B10 B9 100.6(3) . . . . ?
C1 B5 B10 B6 -40.6(3) . . . . ?
B9 B5 B10 B6 -138.6(3) . . . . ?
B4 B5 B10 B6 -102.2(3) . . . . ?
C1 B5 B10 B11 -2.7(4) . . . . ?
B6 B5 B10 B11 37.9(3) . . . . ?
B9 B5 B10 B11 -100.7(3) . . . . ?
B4 B5 B10 B11 -64.3(4) . . . . ?
C1 B5 B10 B12 60.3(4) . . . . ?
B6 B5 B10 B12 101.0(3) . . . . ?
B9 B5 B10 B12 -37.7(3) . . . . ?
B4 B5 B10 B12 -1.3(4) . . . . ?
C1 B5 B10 B9 98.0(3) . . . . ?
B6 B5 B10 B9 138.6(3) . . . . ?
B4 B5 B10 B9 36.4(3) . . . . ?
B5 B9 B10 B6 36.9(3) . . . . ?
B4 B9 B10 B6 0.2(4) . . . . ?
B8 B9 B10 B6 -64.7(4) . . . . ?
B12 B9 B10 B6 -101.0(3) . . . . ?
B5 B9 B10 B11 100.3(3) . . . . ?
B4 B9 B10 B11 63.6(4) . . . . ?
B8 B9 B10 B11 -1.4(4) . . . . ?
B12 B9 B10 B11 -37.7(3) . . . . ?
B4 B9 B10 B5 -36.7(3) . . . . ?
B8 B9 B10 B5 -101.7(3) . . . . ?
B12 B9 B10 B5 -138.0(3) . . . . ?
B5 B9 B10 B12 138.0(3) . . . . ?
B4 B9 B10 B12 101.3(3) . . . . ?
B8 B9 B10 B12 36.3(3) . . . . ?
C1 C2 B11 B6 38.7(3) . . . . ?
B7 C2 B11 B6 143.6(3) . . . . ?
Co1 C2 B11 B6 114.3(3) . . . . ?
C1 C2 B11 B12 -64.7(4) . . . . ?
B7 C2 B11 B12 40.2(3) . . . . ?
B6 C2 B11 B12 -103.4(3) . . . . ?
Co1 C2 B11 B12 10.9(4) . . . . ?
C1 C2 B11 B10 -2.1(4) . . . . ?
B7 C2 B11 B10 102.8(3) . . . . ?
B6 C2 B11 B10 -40.8(3) . . . . ?
Co1 C2 B11 B10 73.5(4) . . . . ?
C1 C2 B11 B7 -104.9(3) . . . . ?
B6 C2 B11 B7 -143.6(3) . . . . ?
Co1 C2 B11 B7 -29.3(3) . . . . ?
C1 B6 B11 C2 -34.0(3) . . . . ?
B10 B6 B11 C2 -132.8(3) . . . . ?
B5 B6 B11 C2 -94.5(3) . . . . ?
C2 B6 B11 B12 95.6(3) . . . . ?
C1 B6 B11 B12 61.5(3) . . . . ?
B10 B6 B11 B12 -37.2(3) . . . . ?
B5 B6 B11 B12 1.1(4) . . . . ?
C2 B6 B11 B10 132.8(3) . . . . ?
C1 B6 B11 B10 98.7(3) . . . . ?
B5 B6 B11 B10 38.3(3) . . . . ?
C2 B6 B11 B7 31.9(3) . . . . ?
C1 B6 B11 B7 -2.1(4) . . . . ?
B10 B6 B11 B7 -100.9(3) . . . . ?
B5 B6 B11 B7 -62.5(4) . . . . ?
B6 B10 B11 C2 40.8(3) . . . . ?
B5 B10 B11 C2 2.9(4) . . . . ?
B12 B10 B11 C2 -97.9(3) . . . . ?
B9 B10 B11 C2 -59.9(4) . . . . ?
B5 B10 B11 B6 -37.9(3) . . . . ?
B12 B10 B11 B6 -138.7(3) . . . . ?
B9 B10 B11 B6 -100.8(3) . . . . ?
B6 B10 B11 B12 138.7(3) . . . . ?
B5 B10 B11 B12 100.8(3) . . . . ?
B9 B10 B11 B12 38.0(3) . . . . ?
B6 B10 B11 B7 101.2(3) . . . . ?
B5 B10 B11 B7 63.3(4) . . . . ?
B12 B10 B11 B7 -37.5(3) . . . . ?
B9 B10 B11 B7 0.4(4) . . . . ?
B12 B7 B11 C2 133.6(3) . . . . ?
B8 B7 B11 C2 96.6(3) . . . . ?
Co1 B7 B11 C2 25.9(2) . . . . ?
C2 B7 B11 B6 -32.6(3) . . . . ?
B12 B7 B11 B6 100.9(3) . . . . ?
B8 B7 B11 B6 63.9(4) . . . . ?
Co1 B7 B11 B6 -6.7(4) . . . . ?
C2 B7 B11 B12 -133.6(3) . . . . ?
B8 B7 B11 B12 -37.0(3) . . . . ?
Co1 B7 B11 B12 -107.7(3) . . . . ?
C2 B7 B11 B10 -95.9(3) . . . . ?
B12 B7 B11 B10 37.7(3) . . . . ?
B8 B7 B11 B10 0.7(4) . . . . ?
Co1 B7 B11 B10 -69.9(3) . . . . ?
C2 B11 B12 B10 99.0(3) . . . . ?
B6 B11 B12 B10 36.9(3) . . . . ?
B7 B11 B12 B10 138.1(3) . . . . ?
C2 B11 B12 B7 -39.1(3) . . . . ?
B6 B11 B12 B7 -101.3(3) . . . . ?
B10 B11 B12 B7 -138.1(3) . . . . ?
C2 B11 B12 B9 61.2(3) . . . . ?
B6 B11 B12 B9 -1.0(4) . . . . ?
B10 B11 B12 B9 -37.8(3) . . . . ?
B7 B11 B12 B9 100.3(3) . . . . ?
C2 B11 B12 B8 -2.0(4) . . . . ?
B6 B11 B12 B8 -64.1(4) . . . . ?
B10 B11 B12 B8 -101.0(3) . . . . ?
B7 B11 B12 B8 37.1(3) . . . . ?
B6 B10 B12 B11 -36.9(3) . . . . ?
B5 B10 B12 B11 -100.3(3) . . . . ?
B9 B10 B12 B11 -137.6(3) . . . . ?
B6 B10 B12 B7 1.0(4) . . . . ?
B11 B10 B12 B7 37.9(3) . . . . ?
B5 B10 B12 B7 -62.3(4) . . . . ?
B9 B10 B12 B7 -99.7(3) . . . . ?
B6 B10 B12 B9 100.7(3) . . . . ?
B11 B10 B12 B9 137.6(3) . . . . ?
B5 B10 B12 B9 37.3(3) . . . . ?
B6 B10 B12 B8 64.6(4) . . . . ?
B11 B10 B12 B8 101.6(3) . . . . ?
B5 B10 B12 B8 1.3(4) . . . . ?
B9 B10 B12 B8 -36.0(3) . . . . ?
C2 B7 B12 B11 39.3(3) . . . . ?
B8 B7 B12 B11 138.7(3) . . . . ?
Co1 B7 B12 B11 107.2(3) . . . . ?
C2 B7 B12 B10 1.8(4) . . . . ?
B8 B7 B12 B10 101.3(3) . . . . ?
B11 B7 B12 B10 -37.5(3) . . . . ?
Co1 B7 B12 B10 69.7(3) . . . . ?
C2 B7 B12 B9 -61.7(3) . . . . ?
B8 B7 B12 B9 37.8(3) . . . . ?
B11 B7 B12 B9 -100.9(3) . . . . ?
Co1 B7 B12 B9 6.2(4) . . . . ?
C2 B7 B12 B8 -99.5(3) . . . . ?
B11 B7 B12 B8 -138.7(3) . . . . ?
Co1 B7 B12 B8 -31.6(3) . . . . ?
B5 B9 B12 B11 0.5(4) . . . . ?
B4 B9 B12 B11 -63.9(4) . . . . ?
B8 B9 B12 B11 -102.1(3) . . . . ?
B10 B9 B12 B11 37.7(3) . . . . ?
B5 B9 B12 B10 -37.2(3) . . . . ?
B4 B9 B12 B10 -101.6(3) . . . . ?
B8 B9 B12 B10 -139.8(3) . . . . ?
B5 B9 B12 B7 64.6(4) . . . . ?
B4 B9 B12 B7 0.2(4) . . . . ?
B8 B9 B12 B7 -37.9(3) . . . . ?
B10 B9 B12 B7 101.8(3) . . . . ?
B5 B9 B12 B8 102.5(3) . . . . ?
B4 B9 B12 B8 38.1(3) . . . . ?
B10 B9 B12 B8 139.8(3) . . . . ?
B9 B8 B12 B11 99.8(3) . . . . ?
B7 B8 B12 B11 -37.5(3) . . . . ?
B4 B8 B12 B11 62.7(3) . . . . ?
S1 B8 B12 B11 -147.5(3) . . . . ?
Co1 B8 B12 B11 -6.2(4) . . . . ?
B9 B8 B12 B10 36.2(3) . . . . ?
B7 B8 B12 B10 -101.1(3) . . . . ?
B4 B8 B12 B10 -0.8(4) . . . . ?
S1 B8 B12 B10 148.9(3) . . . . ?
Co1 B8 B12 B10 -69.8(3) . . . . ?
B9 B8 B12 B7 137.3(3) . . . . ?
B4 B8 B12 B7 100.2(3) . . . . ?
S1 B8 B12 B7 -110.0(3) . . . . ?
Co1 B8 B12 B7 31.3(3) . . . . ?
B7 B8 B12 B9 -137.3(3) . . . . ?
B4 B8 B12 B9 -37.1(3) . . . . ?
S1 B8 B12 B9 112.7(3) . . . . ?
Co1 B8 B12 B9 -106.0(3) . . . . ?
B4' C1' C2' B11' 70.2(3) . . . . ?
B5' C1' C2' B11' 0.5(4) . . . . ?
B6' C1' C2' B11' -38.6(3) . . . . ?
Co1 C1' C2' B11' 121.1(3) . . . . ?
B4' C1' C2' B7' 0.2(4) . . . . ?
B5' C1' C2' B7' -69.5(3) . . . . ?
B6' C1' C2' B7' -108.6(3) . . . . ?
Co1 C1' C2' B7' 51.1(2) . . . . ?
B4' C1' C2' B6' 108.8(3) . . . . ?
B5' C1' C2' B6' 39.1(3) . . . . ?
Co1 C1' C2' B6' 159.7(2) . . . . ?
B4' C1' C2' Co1 -50.9(2) . . . . ?
B5' C1' C2' Co1 -120.6(3) . . . . ?
B6' C1' C2' Co1 -159.7(2) . . . . ?
C2' C1' B4' B9' -64.0(3) . . . . ?
B5' C1' B4' B9' 40.2(2) . . . . ?
B6' C1' B4' B9' 4.4(4) . . . . ?
Co1 C1' B4' B9' -114.8(2) . . . . ?
C2' C1' B4' B8' -2.1(4) . . . . ?
B5' C1' B4' B8' 102.1(3) . . . . ?
B6' C1' B4' B8' 66.2(3) . . . . ?
Co1 C1' B4' B8' -52.9(2) . . . . ?
C2' C1' B4' B5' -104.1(3) . . . . ?
B6' C1' B4' B5' -35.8(3) . . . . ?
Co1 C1' B4' B5' -154.9(2) . . . . ?
C2' C1' B4' Co1 50.8(2) . . . . ?
B5' C1' B4' Co1 154.9(2) . . . . ?
B6' C1' B4' Co1 119.1(3) . . . . ?
C2' C1' B5' B6' -39.0(3) . . . . ?
B4' C1' B5' B6' -143.5(3) . . . . ?
Co1 C1' B5' B6' -114.9(3) . . . . ?
C2' C1' B5' B9' 64.0(3) . . . . ?
B4' C1' B5' B9' -40.4(3) . . . . ?
B6' C1' B5' B9' 103.1(3) . . . . ?
Co1 C1' B5' B9' -11.8(4) . . . . ?
C2' C1' B5' B10' 2.1(4) . . . . ?
B4' C1' B5' B10' -102.4(3) . . . . ?
B6' C1' B5' B10' 41.1(3) . . . . ?
Co1 C1' B5' B10' -73.8(3) . . . . ?
C2' C1' B5' B4' 104.4(3) . . . . ?
B6' C1' B5' B4' 143.5(3) . . . . ?
Co1 C1' B5' B4' 28.5(3) . . . . ?
B9' B4' B5' C1' -133.2(3) . . . . ?
B8' B4' B5' C1' -96.7(3) . . . . ?
Co1 B4' B5' C1' -25.7(2) . . . . ?
C1' B4' B5' B6' 32.9(3) . . . . ?
B9' B4' B5' B6' -100.3(3) . . . . ?
B8' B4' B5' B6' -63.8(4) . . . . ?
Co1 B4' B5' B6' 7.2(4) . . . . ?
C1' B4' B5' B9' 133.2(3) . . . . ?
B8' B4' B5' B9' 36.5(3) . . . . ?
Co1 B4' B5' B9' 107.5(3) . . . . ?
C1' B4' B5' B10' 96.5(3) . . . . ?
B9' B4' B5' B10' -36.7(3) . . . . ?
B8' B4' B5' B10' -0.2(4) . . . . ?
Co1 B4' B5' B10' 70.7(3) . . . . ?
B11' C2' B6' C1' 139.1(3) . . . . ?
B7' C2' B6' C1' 103.5(3) . . . . ?
Co1 C2' B6' C1' 23.3(3) . . . . ?
C1' C2' B6' B11' -139.1(3) . . . . ?
B7' C2' B6' B11' -35.6(3) . . . . ?
Co1 C2' B6' B11' -115.8(3) . . . . ?
C1' C2' B6' B5' -35.3(3) . . . . ?
B11' C2' B6' B5' 103.8(3) . . . . ?
B7' C2' B6' B5' 68.2(4) . . . . ?
Co1 C2' B6' B5' -12.0(4) . . . . ?
C1' C2' B6' B10' -97.5(3) . . . . ?
B11' C2' B6' B10' 41.6(3) . . . . ?
B7' C2' B6' B10' 6.0(4) . . . . ?
Co1 C2' B6' B10' -74.2(4) . . . . ?
B4' C1' B6' C2' -101.8(3) . . . . ?
B5' C1' B6' C2' -138.4(3) . . . . ?
Co1 C1' B6' C2' -22.9(3) . . . . ?
C2' C1' B6' B11' 34.8(3) . . . . ?
B4' C1' B6' B11' -67.0(4) . . . . ?
B5' C1' B6' B11' -103.6(3) . . . . ?
Co1 C1' B6' B11' 11.9(4) . . . . ?
C2' C1' B6' B5' 138.4(3) . . . . ?
B4' C1' B6' B5' 36.6(3) . . . . ?
Co1 C1' B6' B5' 115.5(3) . . . . ?
C2' C1' B6' B10' 97.3(3) . . . . ?
B4' C1' B6' B10' -4.5(4) . . . . ?
B5' C1' B6' B10' -41.1(3) . . . . ?
Co1 C1' B6' B10' 74.4(3) . . . . ?
C1' B5' B6' C2' 34.2(3) . . . . ?
B9' B5' B6' C2' -61.3(3) . . . . ?
B10' B5' B6' C2' -98.6(3) . . . . ?
B4' B5' B6' C2' 2.0(4) . . . . ?
B9' B5' B6' C1' -95.5(3) . . . . ?
B10' B5' B6' C1' -132.8(3) . . . . ?
B4' B5' B6' C1' -32.2(3) . . . . ?
C1' B5' B6' B11' 94.4(3) . . . . ?
B9' B5' B6' B11' -1.1(4) . . . . ?
B10' B5' B6' B11' -38.4(3) . . . . ?
B4' B5' B6' B11' 62.2(4) . . . . ?
C1' B5' B6' B10' 132.8(3) . . . . ?
B9' B5' B6' B10' 37.3(3) . . . . ?
B4' B5' B6' B10' 100.7(3) . . . . ?
C1' C2' B7' B12' 64.0(3) . . . . ?
B11' C2' B7' B12' -40.3(3) . . . . ?
B6' C2' B7' B12' -5.4(4) . . . . ?
Co1 C2' B7' B12' 114.9(2) . . . . ?
C1' C2' B7' B11' 104.3(3) . . . . ?
B6' C2' B7' B11' 34.8(3) . . . . ?
Co1 C2' B7' B11' 155.2(2) . . . . ?
C1' C2' B7' B8' 1.8(4) . . . . ?
B11' C2' B7' B8' -102.5(3) . . . . ?
B6' C2' B7' B8' -67.6(3) . . . . ?
Co1 C2' B7' B8' 52.8(2) . . . . ?
C1' C2' B7' Co1 -50.9(2) . . . . ?
B11' C2' B7' Co1 -155.2(2) . . . . ?
B6' C2' B7' Co1 -120.4(3) . . . . ?
C1' B4' B8' B9' -96.9(3) . . . . ?
B5' B4' B8' B9' -36.4(3) . . . . ?
Co1 B4' B8' B9' -149.6(2) . . . . ?
C1' B4' B8' B12' -59.0(3) . . . . ?
B9' B4' B8' B12' 37.9(3) . . . . ?
B5' B4' B8' B12' 1.5(4) . . . . ?
Co1 B4' B8' B12' -111.7(3) . . . . ?
C1' B4' B8' B7' 3.1(3) . . . . ?
B9' B4' B8' B7' 100.0(3) . . . . ?
B5' B4' B8' B7' 63.7(3) . . . . ?
Co1 B4' B8' B7' -49.6(2) . . . . ?
C1' B4' B8' S1' 159.3(3) . . . . ?
B9' B4' B8' S1' -103.7(3) . . . . ?
B5' B4' B8' S1' -140.1(3) . . . . ?
Co1 B4' B8' S1' 106.7(3) . . . . ?
C1' B4' B8' Co1 52.7(2) . . . . ?
B9' B4' B8' Co1 149.6(2) . . . . ?
B5' B4' B8' Co1 113.2(3) . . . . ?
C2' B7' B8' B9' 59.7(3) . . . . ?
B12' B7' B8' B9' -37.5(3) . . . . ?
B11' B7' B8' B9' -0.2(4) . . . . ?
Co1 B7' B8' B9' 112.1(3) . . . . ?
C2' B7' B8' B4' -3.0(3) . . . . ?
B12' B7' B8' B4' -100.2(3) . . . . ?
B11' B7' B8' B4' -62.9(3) . . . . ?
Co1 B7' B8' B4' 49.4(2) . . . . ?
C2' B7' B8' B12' 97.2(3) . . . . ?
B11' B7' B8' B12' 37.3(3) . . . . ?
Co1 B7' B8' B12' 149.6(2) . . . . ?
C2' B7' B8' S1' -158.3(3) . . . . ?
B12' B7' B8' S1' 104.5(3) . . . . ?
B11' B7' B8' S1' 141.8(3) . . . . ?
Co1 B7' B8' S1' -105.9(3) . . . . ?
C2' B7' B8' Co1 -52.3(2) . . . . ?
B12' B7' B8' Co1 -149.6(2) . . . . ?
B11' B7' B8' Co1 -112.3(3) . . . . ?
C3' S1' B8' B9' 55.2(3) . . . . ?
Pd1 S1' B8' B9' -56.1(3) . . . . ?
C3' S1' B8' B4' 124.7(3) . . . . ?
Pd1 S1' B8' B4' 13.4(3) . . . . ?
C3' S1' B8' B12' -13.0(3) . . . . ?
Pd1 S1' B8' B12' -124.2(3) . . . . ?
C3' S1' B8' B7' -83.7(3) . . . . ?
Pd1 S1' B8' B7' 165.1(3) . . . . ?
C3' S1' B8' Co1 -160.3(2) . . . . ?
Pd1 S1' B8' Co1 88.49(19) . . . . ?
C1' B5' B9' B10' -99.6(3) . . . . ?
B6' B5' B9' B10' -37.3(3) . . . . ?
B4' B5' B9' B10' -139.0(3) . . . . ?
C1' B5' B9' B4' 39.4(2) . . . . ?
B6' B5' B9' B4' 101.7(3) . . . . ?
B10' B5' B9' B4' 139.0(3) . . . . ?
C1' B5' B9' B8' 2.2(4) . . . . ?
B6' B5' B9' B8' 64.5(3) . . . . ?
B10' B5' B9' B8' 101.8(3) . . . . ?
B4' B5' B9' B8' -37.1(3) . . . . ?
C1' B5' B9' B12' -62.0(3) . . . . ?
B6' B5' B9' B12' 0.3(4) . . . . ?
B10' B5' B9' B12' 37.7(3) . . . . ?
B4' B5' B9' B12' -101.3(3) . . . . ?
C1' B4' B9' B10' -2.4(3) . . . . ?
B8' B4' B9' B10' -102.1(3) . . . . ?
B5' B4' B9' B10' 37.0(3) . . . . ?
Co1 B4' B9' B10' -70.8(3) . . . . ?
C1' B4' B9' B5' -39.4(2) . . . . ?
B8' B4' B9' B5' -139.1(3) . . . . ?
Co1 B4' B9' B5' -107.8(3) . . . . ?
C1' B4' B9' B8' 99.7(3) . . . . ?
B5' B4' B9' B8' 139.1(3) . . . . ?
Co1 B4' B9' B8' 31.3(2) . . . . ?
C1' B4' B9' B12' 61.2(3) . . . . ?
B8' B4' B9' B12' -38.5(3) . . . . ?
B5' B4' B9' B12' 100.5(3) . . . . ?
Co1 B4' B9' B12' -7.3(4) . . . . ?
B4' B8' B9' B10' 101.3(3) . . . . ?
B12' B8' B9' B10' -35.8(3) . . . . ?
B7' B8' B9' B10' 1.4(4) . . . . ?
S1' B8' B9' B10' -144.6(3) . . . . ?
Co1 B8' B9' B10' 70.7(4) . . . . ?
B4' B8' B9' B5' 37.3(3) . . . . ?
B12' B8' B9' B5' -99.9(3) . . . . ?
B7' B8' B9' B5' -62.7(3) . . . . ?
S1' B8' B9' B5' 151.3(3) . . . . ?
Co1 B8' B9' B5' 6.7(4) . . . . ?
B12' B8' B9' B4' -137.2(3) . . . . ?
B7' B8' B9' B4' -99.9(3) . . . . ?
S1' B8' B9' B4' 114.1(3) . . . . ?
Co1 B8' B9' B4' -30.6(2) . . . . ?
B4' B8' B9' B12' 137.2(3) . . . . ?
B7' B8' B9' B12' 37.3(3) . . . . ?
S1' B8' B9' B12' -108.8(3) . . . . ?
Co1 B8' B9' B12' 106.6(3) . . . . ?
C2' B6' B10' B9' 59.8(3) . . . . ?
C1' B6' B10' B9' 2.5(4) . . . . ?
B11' B6' B10' B9' 100.0(3) . . . . ?
B5' B6' B10' B9' -37.3(3) . . . . ?
C2' B6' B10' B11' -40.2(3) . . . . ?
C1' B6' B10' B11' -97.5(3) . . . . ?
B5' B6' B10' B11' -137.4(3) . . . . ?
C2' B6' B10' B12' -3.8(4) . . . . ?
C1' B6' B10' B12' -61.1(3) . . . . ?
B11' B6' B10' B12' 36.4(3) . . . . ?
B5' B6' B10' B12' -101.0(3) . . . . ?
C2' B6' B10' B5' 97.2(3) . . . . ?
C1' B6' B10' B5' 39.8(3) . . . . ?
B11' B6' B10' B5' 137.4(3) . . . . ?
B5' B9' B10' B6' 37.2(3) . . . . ?
B4' B9' B10' B6' -0.1(4) . . . . ?
B8' B9' B10' B6' -64.5(4) . . . . ?
B12' B9' B10' B6' -100.6(3) . . . . ?
B5' B9' B10' B11' 99.6(3) . . . . ?
B4' B9' B10' B11' 62.3(4) . . . . ?
B8' B9' B10' B11' -2.1(4) . . . . ?
B12' B9' B10' B11' -38.2(3) . . . . ?
B5' B9' B10' B12' 137.7(3) . . . . ?
B4' B9' B10' B12' 100.5(3) . . . . ?
B8' B9' B10' B12' 36.1(3) . . . . ?
B4' B9' B10' B5' -37.2(3) . . . . ?
B8' B9' B10' B5' -101.6(3) . . . . ?
B12' B9' B10' B5' -137.7(3) . . . . ?
C1' B5' B10' B6' -41.0(3) . . . . ?
B9' B5' B10' B6' -138.2(3) . . . . ?
B4' B5' B10' B6' -101.5(3) . . . . ?
C1' B5' B10' B9' 97.2(3) . . . . ?
B6' B5' B10' B9' 138.2(3) . . . . ?
B4' B5' B10' B9' 36.7(3) . . . . ?
C1' B5' B10' B11' -3.7(4) . . . . ?
B6' B5' B10' B11' 37.4(3) . . . . ?
B9' B5' B10' B11' -100.8(3) . . . . ?
B4' B5' B10' B11' -64.2(3) . . . . ?
C1' B5' B10' B12' 59.3(3) . . . . ?
B6' B5' B10' B12' 100.3(3) . . . . ?
B9' B5' B10' B12' -37.9(3) . . . . ?
B4' B5' B10' B12' -1.2(4) . . . . ?
C1' C2' B11' B6' 38.8(3) . . . . ?
B7' C2' B11' B6' 144.5(3) . . . . ?
Co1 C2' B11' B6' 115.9(3) . . . . ?
C1' C2' B11' B12' -65.1(3) . . . . ?
B7' C2' B11' B12' 40.6(3) . . . . ?
B6' C2' B11' B12' -103.9(3) . . . . ?
Co1 C2' B11' B12' 12.1(4) . . . . ?
C1' C2' B11' B10' -2.8(4) . . . . ?
B7' C2' B11' B10' 102.9(3) . . . . ?
B6' C2' B11' B10' -41.6(3) . . . . ?
Co1 C2' B11' B10' 74.3(3) . . . . ?
C1' C2' B11' B7' -105.7(3) . . . . ?
B6' C2' B11' B7' -144.5(3) . . . . ?
Co1 C2' B11' B7' -28.6(3) . . . . ?
C1' B6' B11' C2' -33.7(3) . . . . ?
B5' B6' B11' C2' -94.0(3) . . . . ?
B10' B6' B11' C2' -132.3(3) . . . . ?
C2' B6' B11' B12' 95.5(3) . . . . ?
C1' B6' B11' B12' 61.8(4) . . . . ?
B5' B6' B11' B12' 1.5(4) . . . . ?
B10' B6' B11' B12' -36.8(3) . . . . ?
C2' B6' B11' B10' 132.3(3) . . . . ?
C1' B6' B11' B10' 98.6(3) . . . . ?
B5' B6' B11' B10' 38.3(3) . . . . ?
C2' B6' B11' B7' 31.7(3) . . . . ?
C1' B6' B11' B7' -2.0(4) . . . . ?
B5' B6' B11' B7' -62.3(4) . . . . ?
B10' B6' B11' B7' -100.6(3) . . . . ?
B6' B10' B11' C2' 41.5(3) . . . . ?
B9' B10' B11' C2' -59.2(4) . . . . ?
B12' B10' B11' C2' -97.6(3) . . . . ?
B5' B10' B11' C2' 3.9(4) . . . . ?
B9' B10' B11' B6' -100.7(3) . . . . ?
B12' B10' B11' B6' -139.1(3) . . . . ?
B5' B10' B11' B6' -37.6(3) . . . . ?
B6' B10' B11' B12' 139.1(3) . . . . ?
B9' B10' B11' B12' 38.4(3) . . . . ?
B5' B10' B11' B12' 101.5(3) . . . . ?
B6' B10' B11' B7' 102.6(3) . . . . ?
B9' B10' B11' B7' 1.9(4) . . . . ?
B12' B10' B11' B7' -36.5(3) . . . . ?
B5' B10' B11' B7' 65.0(4) . . . . ?
B12' B7' B11' C2' 133.0(3) . . . . ?
B8' B7' B11' C2' 95.3(3) . . . . ?
Co1 B7' B11' C2' 25.1(2) . . . . ?
C2' B7' B11' B6' -32.3(3) . . . . ?
B12' B7' B11' B6' 100.7(3) . . . . ?
B8' B7' B11' B6' 63.0(4) . . . . ?
Co1 B7' B11' B6' -7.2(4) . . . . ?
C2' B7' B11' B12' -133.0(3) . . . . ?
B8' B7' B11' B12' -37.7(3) . . . . ?
Co1 B7' B11' B12' -107.9(3) . . . . ?
C2' B7' B11' B10' -96.4(3) . . . . ?
B12' B7' B11' B10' 36.6(3) . . . . ?
B8' B7' B11' B10' -1.1(4) . . . . ?
Co1 B7' B11' B10' -71.3(4) . . . . ?
C2' B11' B12' B7' -39.9(3) . . . . ?
B6' B11' B12' B7' -102.5(3) . . . . ?
B10' B11' B12' B7' -139.3(3) . . . . ?
C2' B11' B12' B10' 99.4(3) . . . . ?
B6' B11' B12' B10' 36.9(3) . . . . ?
B7' B11' B12' B10' 139.3(3) . . . . ?
C2' B11' B12' B9' 61.3(3) . . . . ?
B6' B11' B12' B9' -1.3(4) . . . . ?
B10' B11' B12' B9' -38.2(3) . . . . ?
B7' B11' B12' B9' 101.2(3) . . . . ?
C2' B11' B12' B8' -1.8(4) . . . . ?
B6' B11' B12' B8' -64.4(4) . . . . ?
B10' B11' B12' B8' -101.3(3) . . . . ?
B7' B11' B12' B8' 38.0(3) . . . . ?
C2' B7' B12' B11' 39.3(3) . . . . ?
B8' B7' B12' B11' 137.9(3) . . . . ?
Co1 B7' B12' B11' 106.7(3) . . . . ?
C2' B7' B12' B10' 2.6(4) . . . . ?
B11' B7' B12' B10' -36.8(3) . . . . ?
B8' B7' B12' B10' 101.2(3) . . . . ?
Co1 B7' B12' B10' 70.0(3) . . . . ?
C2' B7' B12' B9' -60.9(3) . . . . ?
B11' B7' B12' B9' -100.2(3) . . . . ?
B8' B7' B12' B9' 37.8(3) . . . . ?
Co1 B7' B12' B9' 6.5(4) . . . . ?
C2' B7' B12' B8' -98.6(3) . . . . ?
B11' B7' B12' B8' -137.9(3) . . . . ?
Co1 B7' B12' B8' -31.2(2) . . . . ?
B6' B10' B12' B11' -36.2(3) . . . . ?
B9' B10' B12' B11' -136.9(3) . . . . ?
B5' B10' B12' B11' -99.2(3) . . . . ?
B6' B10' B12' B7' 0.8(4) . . . . ?
B9' B10' B12' B7' -100.0(3) . . . . ?
B11' B10' B12' B7' 37.0(3) . . . . ?
B5' B10' B12' B7' -62.2(4) . . . . ?
B6' B10' B12' B9' 100.8(3) . . . . ?
B11' B10' B12' B9' 136.9(3) . . . . ?
B5' B10' B12' B9' 37.8(3) . . . . ?
B6' B10' B12' B8' 65.2(4) . . . . ?
B9' B10' B12' B8' -35.6(3) . . . . ?
B11' B10' B12' B8' 101.4(3) . . . . ?
B5' B10' B12' B8' 2.2(4) . . . . ?
B10' B9' B12' B11' 38.3(3) . . . . ?
B5' B9' B12' B11' 0.6(4) . . . . ?
B4' B9' B12' B11' -63.6(3) . . . . ?
B8' B9' B12' B11' -102.1(3) . . . . ?
B10' B9' B12' B7' 102.2(3) . . . . ?
B5' B9' B12' B7' 64.5(3) . . . . ?
B4' B9' B12' B7' 0.4(4) . . . . ?
B8' B9' B12' B7' -38.1(3) . . . . ?
B5' B9' B12' B10' -37.7(3) . . . . ?
B4' B9' B12' B10' -101.9(3) . . . . ?
B8' B9' B12' B10' -140.4(3) . . . . ?
B10' B9' B12' B8' 140.4(3) . . . . ?
B5' B9' B12' B8' 102.7(3) . . . . ?
B4' B9' B12' B8' 38.5(3) . . . . ?
B9' B8' B12' B11' 99.5(3) . . . . ?
B4' B8' B12' B11' 61.6(4) . . . . ?
B7' B8' B12' B11' -38.1(3) . . . . ?
S1' B8' B12' B11' -154.8(3) . . . . ?
Co1 B8' B12' B11' -7.4(4) . . . . ?
B9' B8' B12' B7' 137.6(3) . . . . ?
B4' B8' B12' B7' 99.6(3) . . . . ?
S1' B8' B12' B7' -116.7(3) . . . . ?
Co1 B8' B12' B7' 30.7(2) . . . . ?
B9' B8' B12' B10' 35.6(3) . . . . ?
B4' B8' B12' B10' -2.3(4) . . . . ?
B7' B8' B12' B10' -101.9(3) . . . . ?
S1' B8' B12' B10' 141.3(3) . . . . ?
Co1 B8' B12' B10' -71.3(3) . . . . ?
B4' B8' B12' B9' -37.9(3) . . . . ?
B7' B8' B12' B9' -137.6(3) . . . . ?
S1' B8' B12' B9' 105.7(3) . . . . ?
Co1 B8' B12' B9' -106.9(3) . . . . ?
 
_refine_diff_density_max    0.839
_refine_diff_density_min   -0.468
_refine_diff_density_rms    0.074

_shelxl_version_number 2014/6

_shelx_res_file
;
TITL siv_pd in Pna2(1)
CELL 0.71073 23.3258 10.383 14.8523 90 90 90
ZERR 4 0.0008 0.0003 0.0005 0 0 0
LATT -1
SYMM -X,-Y,0.5+Z
SYMM 0.5+X,0.5-Y,+Z
SYMM 0.5-X,0.5+Y,0.5+Z
SFAC C H B Cl Co P Pd S
UNIT 96 164 72 4 4 4 4 8
TEMP -153.15

ACTA
CONF
HTAB

L.S. 6
BOND $H
fmap 2
PLAN 10

WGHT    0.027400    0.317000
FVAR       0.06861
PD1   7   -0.413562   -0.233841   -0.200979    11.00000    0.01197    0.01197 =
         0.01255    0.00062    0.00064    0.00023
CO1   5   -0.563691   -0.165923   -0.363882    11.00000    0.01293    0.01045 =
         0.01278   -0.00071   -0.00008   -0.00012
CL1   4   -0.385769   -0.135789   -0.066973    11.00000    0.01574    0.02054 =
         0.01487   -0.00378    0.00114   -0.00033
S1    8   -0.434054   -0.336987   -0.334352    11.00000    0.01432    0.01708 =
         0.01642   -0.00298   -0.00078    0.00233
S1'   8   -0.510853   -0.270171   -0.161725    11.00000    0.01381    0.01469 =
         0.01308    0.00107    0.00019   -0.00028
P1    6   -0.320977   -0.194155   -0.244139    11.00000    0.01298    0.01425 =
         0.01568   -0.00036    0.00188    0.00019
C3    1   -0.425208   -0.504448   -0.303670    11.00000    0.04526    0.01397 =
         0.05110   -0.00644   -0.02750    0.00997
AFIX 137
H3A   2   -0.386608   -0.517774   -0.279340    11.00000   -1.50000
H3B   2   -0.430513   -0.558616   -0.357059    11.00000   -1.50000
H3C   2   -0.453711   -0.527660   -0.257992    11.00000   -1.50000
AFIX   0
C3'   1   -0.521086   -0.225320   -0.044827    11.00000    0.01738    0.02834 =
         0.01328    0.00187    0.00324    0.00160
AFIX 137
H3'A  2   -0.494883   -0.275225   -0.006840    11.00000   -1.50000
H3'B  2   -0.560752   -0.243254   -0.027058    11.00000   -1.50000
H3'C  2   -0.513154   -0.133242   -0.037408    11.00000   -1.50000
AFIX   0
C4    1   -0.271052   -0.254967   -0.160416    11.00000    0.01264    0.02145 =
         0.02014    0.00068    0.00009    0.00325
C5    1   -0.280795   -0.376806   -0.123821    11.00000    0.01960    0.02925 =
         0.03124    0.01189    0.00055   -0.00088
AFIX  43
H5A   2   -0.311714   -0.427686   -0.145459    11.00000   -1.20000
AFIX   0
C6    1   -0.245852   -0.424006   -0.056407    11.00000    0.02564    0.04533 =
         0.03533    0.01829    0.00274    0.00736
AFIX  43
H6A   2   -0.252444   -0.507768   -0.032844    11.00000   -1.20000
AFIX   0
C7    1   -0.201464   -0.350422   -0.023056    11.00000    0.02637    0.05161 =
         0.02129    0.00213   -0.00140    0.01900
AFIX  43
H7A   2   -0.177513   -0.383536    0.023209    11.00000   -1.20000
AFIX   0
C8    1   -0.191940   -0.229173   -0.056840    11.00000    0.02481    0.03919 =
         0.03142   -0.01016   -0.00884    0.01055
AFIX  43
H8A   2   -0.161733   -0.178105   -0.033049    11.00000   -1.20000
AFIX   0
C9    1   -0.226227   -0.180386   -0.125760    11.00000    0.02417    0.02379 =
         0.02549   -0.00676   -0.00498    0.00629
AFIX  43
H9A   2   -0.219172   -0.096706   -0.149134    11.00000   -1.20000
AFIX   0
C10   1   -0.299609   -0.262521   -0.352387    11.00000    0.01527    0.01883 =
         0.01868   -0.00201    0.00223   -0.00438
C11   1   -0.319048   -0.202080   -0.430564    11.00000    0.04122    0.01991 =
         0.02124    0.00178    0.00133   -0.00291
AFIX  43
H11A  2   -0.341438   -0.125894   -0.426309    11.00000   -1.20000
AFIX   0
C12   1   -0.305785   -0.252890   -0.514711    11.00000    0.05524    0.03480 =
         0.01827   -0.00043    0.00506   -0.01200
AFIX  43
H12A  2   -0.318325   -0.210113   -0.567713    11.00000   -1.20000
AFIX   0
C13   1   -0.274814   -0.363999   -0.521327    11.00000    0.04079    0.04130 =
         0.02466   -0.01524    0.00872   -0.01065
AFIX  43
H13A  2   -0.265474   -0.397651   -0.578969    11.00000   -1.20000
AFIX   0
C14   1   -0.256915   -0.428000   -0.444444    11.00000    0.02260    0.02968 =
         0.04458   -0.01934    0.00229    0.00015
AFIX  43
H14A  2   -0.236415   -0.506707   -0.449665    11.00000   -1.20000
AFIX   0
C15   1   -0.268799   -0.377617   -0.359513    11.00000    0.01705    0.02268 =
         0.02719   -0.00657   -0.00058   -0.00346
AFIX  43
H15A  2   -0.256080   -0.421086   -0.306895    11.00000   -1.20000
AFIX   0
C16   1   -0.306472   -0.023255   -0.259353    11.00000    0.01806    0.01491 =
         0.01767   -0.00079    0.00029   -0.00323
C17   1   -0.348739    0.067673   -0.240492    11.00000    0.01839    0.01721 =
         0.02008    0.00207    0.00310   -0.00076
AFIX  43
H17A  2   -0.385151    0.041059   -0.218698    11.00000   -1.20000
AFIX   0
C18   1   -0.337139    0.198331   -0.253890    11.00000    0.02680    0.01660 =
         0.02517   -0.00150    0.00387    0.00283
AFIX  43
H18A  2   -0.366042    0.260601   -0.242237    11.00000   -1.20000
AFIX   0
C19   1   -0.283630    0.237596   -0.284124    11.00000    0.03388    0.01552 =
         0.02881    0.00005    0.00373   -0.00650
AFIX  43
H19A  2   -0.275840    0.326710   -0.291900    11.00000   -1.20000
AFIX   0
C20   1   -0.241658    0.147792   -0.302959    11.00000    0.02418    0.02440 =
         0.03239   -0.00233    0.00906   -0.00919
AFIX  43
H20A  2   -0.204838    0.174975   -0.322613    11.00000   -1.20000
AFIX   0
C21   1   -0.253596    0.017056   -0.292984    11.00000    0.02128    0.01959 =
         0.02597   -0.00165    0.00540    0.00081
AFIX  43
H21A  2   -0.225527   -0.045049   -0.309201    11.00000   -1.20000
AFIX   0
C1    1   -0.624563   -0.283113   -0.419634    11.00000    0.01596    0.01471 =
         0.01596   -0.00345    0.00088   -0.00069
AFIX   3
H1    2   -0.665612   -0.248543   -0.396254    11.00000   -1.20000
AFIX   0
C2    1   -0.588136   -0.204791   -0.494674    11.00000    0.01845    0.01541 =
         0.01391   -0.00059   -0.00066   -0.00197
AFIX   3
H2    2   -0.603766   -0.115611   -0.522924    11.00000   -1.20000
AFIX   0
B4    3   -0.581148   -0.361572   -0.344300    11.00000    0.02043    0.01068 =
         0.01630   -0.00144   -0.00385   -0.00176
AFIX 153
H4    2   -0.591220   -0.383230   -0.272140    11.00000   -1.20000
AFIX   0
B5    3   -0.617679   -0.444178   -0.434353    11.00000    0.01650    0.01524 =
         0.01697   -0.00150    0.00042   -0.00321
AFIX 153
H5    2   -0.651910   -0.516667   -0.419241    11.00000   -1.20000
AFIX   0
B6    3   -0.623611   -0.342068   -0.528693    11.00000    0.01893    0.01530 =
         0.01744   -0.00378   -0.00271   -0.00349
AFIX 153
H6    2   -0.661290   -0.345229   -0.575383    11.00000   -1.20000
AFIX   0
B7    3   -0.516430   -0.220515   -0.479483    11.00000    0.01701    0.01268 =
         0.01489   -0.00089    0.00046    0.00031
AFIX 153
H7    2   -0.483216   -0.146760   -0.497004    11.00000   -1.20000
AFIX   0
B8    3   -0.509367   -0.326715   -0.385090    11.00000    0.01399    0.01093 =
         0.01442   -0.00075    0.00020   -0.00054
B9    3   -0.544109   -0.474558   -0.414059    11.00000    0.01651    0.01193 =
         0.01877   -0.00055    0.00144   -0.00124
AFIX 153
H9    2   -0.528888   -0.568437   -0.385635    11.00000   -1.20000
AFIX   0
B10   3   -0.570561   -0.462196   -0.527031    11.00000    0.02102    0.01107 =
         0.01898   -0.00001   -0.00076   -0.00126
AFIX 153
H10   2   -0.572534   -0.547685   -0.572914    11.00000   -1.20000
AFIX   0
B11   3   -0.553911   -0.306045   -0.567127    11.00000    0.01961    0.01697 =
         0.01584   -0.00261   -0.00044    0.00014
AFIX 153
H11   2   -0.545523   -0.285941   -0.640034    11.00000   -1.20000
AFIX   0
B12   3   -0.504125   -0.388258   -0.497979    11.00000    0.01801    0.01532 =
         0.01677    0.00067    0.00260   -0.00028
AFIX 153
H12   2   -0.462463   -0.424611   -0.525538    11.00000   -1.20000
AFIX   0
C1'   1   -0.550427    0.029334   -0.377535    11.00000    0.01582    0.01220 =
         0.01653   -0.00059   -0.00057   -0.00009
AFIX   3
H1'   2   -0.539867    0.046804   -0.447285    11.00000   -1.20000
AFIX   0
C2'   1   -0.614644   -0.006712   -0.346606    11.00000    0.01159    0.01293 =
         0.02097   -0.00018   -0.00108    0.00007
AFIX   3
H2'   2   -0.648724   -0.014702   -0.395516    11.00000   -1.20000
AFIX   0
B4'   3   -0.500684   -0.043607   -0.311505    11.00000    0.01677    0.00947 =
         0.01514    0.00095    0.00153    0.00021
AFIX 153
H4'   2   -0.456812   -0.074371   -0.333336    11.00000   -1.20000
AFIX   0
B5'   3   -0.517582    0.125474   -0.300679    11.00000    0.01909    0.01159 =
         0.01702   -0.00028   -0.00185   -0.00060
AFIX 153
H5'   2   -0.485279    0.201834   -0.316900    11.00000   -1.20000
AFIX   0
B6'   3   -0.591105    0.148027   -0.326129    11.00000    0.02176    0.01144 =
         0.02363   -0.00143   -0.00240    0.00175
AFIX 153
H6'   2   -0.607525    0.237697   -0.359173    11.00000   -1.20000
AFIX   0
B7'   3   -0.616386   -0.107547   -0.256184    11.00000    0.01461    0.01459 =
         0.01655   -0.00369   -0.00080    0.00271
AFIX 153
H7'   2   -0.650189   -0.180926   -0.240797    11.00000   -1.20000
AFIX   0
B8'   3   -0.541567   -0.130113   -0.228162    11.00000    0.01286    0.01734 =
         0.01473    0.00056    0.00055    0.00087
B9'   3   -0.513054    0.025980   -0.202922    11.00000    0.01445    0.01328 =
         0.01569   -0.00184   -0.00008   -0.00074
AFIX 153
H9'   2   -0.477394    0.037283   -0.153047    11.00000   -1.20000
AFIX   0
B10'  3   -0.568542    0.143371   -0.211888    11.00000    0.01859    0.01335 =
         0.02108   -0.00225   -0.00285    0.00261
AFIX 153
H10'  2   -0.569540    0.230710   -0.167659    11.00000   -1.20000
AFIX   0
B11'  3   -0.632006    0.061621   -0.247054    11.00000    0.01741    0.01700 =
         0.01972   -0.00318   -0.00163    0.00268
AFIX 153
H11'  2   -0.675883    0.095903   -0.227983    11.00000   -1.20000
AFIX   0
B12'  3   -0.584697   -0.013058   -0.169005    11.00000    0.01599    0.01807 =
         0.01684   -0.00083    0.00238    0.00184
AFIX 153
H12'  2   -0.596941   -0.027488   -0.096790    11.00000   -1.20000

AFIX   0
HKLF 4

REM  siv_pd in Pna2(1)
REM R1 =  0.0285 for    9071 Fo > 4sig(Fo)  and  0.0364 for all   10121 data
REM    435 parameters refined using      1 restraints

END

WGHT      0.0274      0.3170

REM Instructions for potential hydrogen bonds
HTAB C17 Cl1

REM Highest difference peak  0.839,  deepest hole -0.468,  1-sigma level  0.074
Q1    1  -0.4122 -0.3112 -0.2019  11.00000  0.05    0.84
Q2    1  -0.2584 -0.2667 -0.2001  11.00000  0.05    0.48
Q3    1  -0.6043 -0.1726 -0.3659  11.00000  0.05    0.44
Q4    1  -0.4185 -0.1513 -0.2018  11.00000  0.05    0.43
Q5    1  -0.3577 -0.1952 -0.2396  11.00000  0.05    0.41
Q6    1  -0.2995 -0.2309 -0.1994  11.00000  0.05    0.39
Q7    1  -0.4610 -0.2297 -0.2002  11.00000  0.05    0.36
Q8    1  -0.5432 -0.1529 -0.4157  11.00000  0.05    0.36
Q9    1  -0.4293 -0.2279 -0.1483  11.00000  0.05    0.36
Q10   1  -0.4298 -0.2305 -0.2563  11.00000  0.05    0.35
;
_shelx_res_checksum   14728

_shelx_hkl_file
;
   0  -1   0   -0.37    0.09
   0  -1   0   -0.51    0.09
   0  -1   0   -0.39    0.10
   0  -1   0   -0.59    0.08
   0  -2   0  618.62   22.72
   0  -2   0  611.33   22.71
   0  -2   0  585.86   22.73
   0  -2   0  606.90   22.74
   0  -3   0    0.11    0.21
   0  -3   0    0.07    0.20
   0  -3   0    0.09    0.22
   0  -3   0    0.06    0.21
   0  -4   0   83.74    3.42
   0  -4   0   81.66    3.45
   0  -4   0   85.17    3.47
   0  -4   0   81.96    3.41
   0  -5   0    0.01    0.28
   0  -5   0   -0.27    0.23
   0  -5   0    0.16    0.31
   0  -5   0   -0.12    0.26
   0  -6   0    4.25    0.65
   0  -6   0    4.92    0.65
   0  -6   0    4.40    0.61
   0  -6   0    5.93    0.68
   0  -7   0   -0.05    0.33
   0  -7   0    0.04    0.28
   0  -7   0    0.10    0.32
   0  -7   0   -0.32    0.33
   0  -8   0   33.92    1.92
   0  -8   0   36.45    1.92
   0  -8   0   30.68    1.96
   0  -8   0   35.08    1.98
   0  -9   0   -0.42    0.37
   0  -9   0   -0.41    0.43
   0  -9   0   -0.39    0.39
   0  -9   0    0.07    0.39
   0 -10   0   42.26    2.45
   0 -10   0   41.40    2.33
   0 -10   0   42.06    2.37
   0  10   0   37.81    2.30
   0  11   0    0.47    0.45
   0  11   0    0.45    0.43
   0 -11   0   -0.66    0.50
   0 -11   0   -0.53    0.50
   0 -12   0    3.13    0.94
   0  12   0    3.53    0.81
   0 -12   0    4.71    0.95
   0  12   0    5.77    0.97
   0 -13   0   -0.29    0.56
   0 -13   0   -0.54    0.57
   0  13   0    0.49    0.48
   0 -14   0   -0.02    0.80
   0  14   0    0.52    0.51
   0   0   1   -0.47    0.01
   0   0  -1   -0.31    0.05
   0   0   1   -0.13    0.07
   0   0   1   -0.43    0.02
   0   0   1   -0.45    0.04
   0   0  -1   -0.45    0.01
   0   0  -1   -0.47    0.03
   0   0  -1   -0.44    0.01
   0  -1  -1 1000.00   34.40
   0   1  -1  864.07   34.11
   0  -1   1  894.98   34.38
   0  -1  -1  909.10   34.15
   0  -1   1  897.79   34.29
   0   1   1  911.47   34.16
   0   1   1  891.15   34.06
   0  -1   1  933.28   34.37
   0  -1  -1  903.19   34.10
   0   1   1  879.50   34.06
   0  -2  -1   -0.12    0.18
   0  -2   1   -0.06    0.21
   0  -2   1   -0.08    0.17
   0  -2   1   -0.21    0.17
   0   2   1   -0.13    0.15
   0  -2  -1   -0.27    0.13
   0  -2   1    0.00    0.15
   0  -2  -1   -0.02    0.14
   0  -3  -1  189.43    7.14
   0  -3  -1  180.50    7.22
   0  -3   1  191.79    7.22
   0  -3   1  183.10    7.20
   0  -3  -1  184.89    7.21
   0  -3  -1  187.20    7.12
   0  -3   1  184.24    7.21
   0  -3   1  184.79    7.17
   0  -4  -1   -0.07    0.25
   0  -4   1   -0.05    0.24
   0  -4  -1   -0.16    0.20
   0  -4   1   -0.08    0.21
   0  -4   1    0.02    0.23
   0  -4  -1    0.12    0.26
   0  -4  -1   -0.19    0.20
   0  -4   1    0.15    0.25
   0  -5  -1   24.57    1.26
   0  -5  -1   25.31    1.36
   0  -5  -1   24.87    1.28
   0  -5   1   26.77    1.36
   0  -5   1   22.54    1.31
   0  -5   1   23.43    1.31
   0  -5   1   24.89    1.33
   0  -5  -1   23.09    1.36
   0  -6   1    0.13    0.32
   0  -6   1    0.09    0.31
   0  -6   1   -0.19    0.30
   0  -6  -1   -0.42    0.30
   0  -6  -1    0.14    0.27
   0  -6  -1   -0.09    0.30
   0  -6   1   -0.10    0.30
   0  -6  -1    0.06    0.27
   0  -7  -1   57.45    2.55
   0  -7   1   53.78    2.59
   0  -7   1   48.99    2.52
   0  -7   1   52.41    2.59
   0  -7   1   53.45    2.61
   0  -7  -1   51.67    2.47
   0  -7  -1   56.31    2.68
   0  -7  -1   52.06    2.59
   0   8   1    0.04    0.31
   0  -8  -1   -0.05    0.34
   0  -8  -1    0.43    0.38
   0  -8  -1    0.01    0.39
   0  -8   1   -0.60    0.34
   0  -8   1    0.06    0.35
   0  -8   1    0.41    0.42
   0  -8   1   -0.21    0.35
   0  -9   1   20.66    1.48
   0   9   1   18.88    1.42
   0  -9   1   19.27    1.48
   0  -9   1   21.05    1.54
   0  -9   1   19.18    1.45
   0  -9  -1   19.38    1.52
   0  -9  -1   18.24    1.33
   0 -10  -1   -0.25    0.45
   0 -10   1    0.09    0.49
   0 -10  -1    0.60    0.53
   0 -10   1    0.08    0.45
   0  10   1   -0.14    0.36
   0 -10   1   -0.09    0.53
   0 -10   1    0.38    0.56
   0  10   1    0.59    0.42
   0 -11  -1    8.31    1.28
   0 -11   1   11.04    1.33
   0 -11   1   10.77    1.37
   0 -11   1   10.61    1.31
   0 -11   1    9.06    1.21
   0 -11  -1   10.58    1.21
   0  11   1   11.19    1.22
   0  11   1    9.59    1.23
   0  12  -1    0.37    0.45
   0 -12   1    0.11    0.57
   0 -12  -1    0.56    0.57
   0  12   1    1.09    0.55
   0 -12   1   -0.52    0.55
   0  12   1    0.69    0.50
   0 -12  -1   -0.41    0.56
   0 -13   1   10.29    1.47
   0 -13  -1    6.12    1.28
   0  13  -1   10.84    1.39
   0  13  -1    8.53    1.24
   0  13   1   10.28    1.34
   0 -13   1    8.41    1.37
   0  14   1    0.69    0.56
   0  14  -1    0.15    0.51
   0 -14  -1   -0.07    0.68
   0   0  -2  298.10   11.13
   0   0  -2  300.14   11.12
   0   0   2  283.82   11.13
   0   0   2  301.64   11.17
   0  -1  -2    0.10    0.15
   0   1   2   -0.22    0.17
   0   1  -2   -0.07    0.12
   0  -1   2   -0.15    0.15
   0  -1   2   -0.15    0.14
   0  -1   2    0.03    0.15
   0   1   2   -0.02    0.11
   0  -1  -2    0.16    0.11
   0   1   2   -0.03    0.10
   0   2   2  130.61    5.09
   0  -2   2  128.37    5.09
   0  -2  -2  122.74    4.95
   0  -2  -2  121.60    5.09
   0  -2   2  132.63    5.08
   0   2  -2  124.97    5.00
   0  -2   2  132.15    5.11
   0   2   2  146.08    4.99
   0  -3  -2   -0.18    0.25
   0  -3   2   -0.17    0.24
   0  -3   2   -0.33    0.24
   0   3   2   -0.05    0.26
   0  -3  -2   -0.48    0.14
   0  -3   2   -0.13    0.25
   0   3   2   -0.20    0.17
   0  -3   2    0.03    0.20
   0  -4   2  155.53    6.03
   0  -4   2  153.51    6.12
   0  -4  -2  160.38    6.16
   0   4   2  148.07    5.96
   0  -4   2  150.91    6.10
   0  -4  -2  155.04    5.95
   0  -4   2  148.86    6.09
   0   4   2  153.31    6.09
   0   5   2   -0.21    0.20
   0   5   2    0.13    0.30
   0  -5   2   -0.18    0.25
   0  -5   2   -0.11    0.28
   0  -5  -2    0.10    0.30
   0  -5   2   -0.07    0.29
   0  -5  -2   -0.13    0.23
   0  -5   2   -0.04    0.28
   0   6   2  157.51    6.44
   0  -6  -2  155.29    6.41
   0  -6  -2  161.94    6.66
   0  -6   2  165.84    6.63
   0  -6   2  166.02    6.56
   0   6   2  163.54    6.59
   0  -6   2  160.40    6.59
   0  -6   2  166.74    6.62
   0   7   2   -0.14    0.26
   0  -7   2   -0.36    0.26
   0  -7   2   -0.23    0.31
   0  -7   2   -0.08    0.32
   0  -7  -2   -0.34    0.32
   0  -7  -2    0.00    0.25
   0   7   2   -0.25    0.29
   0  -7   2   -0.30    0.31
   0  -8  -2   42.87    2.37
   0   8   2   42.84    2.27
   0   8   2   43.28    2.14
   0  -8   2   44.20    2.30
   0  -8  -2   42.66    2.13
   0  -8   2   40.81    2.27
   0  -8   2   40.34    2.30
   0  -8   2   41.71    2.26
   0   9   2    0.24    0.33
   0  -9   2   -0.19    0.42
   0  -9  -2   -0.51    0.46
   0   9   2   -0.61    0.35
   0  -9   2    0.36    0.55
   0  -9   2   -0.27    0.45
   0  -9   2   -0.02    0.46
   0  -9  -2    0.00    0.39
   0 -10   2    2.45    0.72
   0 -10   2    1.74    0.63
   0 -10   2    1.96    0.69
   0  10   2    2.90    0.71
   0  10   2    2.07    0.54
   0 -10   2    1.36    0.71
   0 -10  -2    3.17    0.81
   0 -10  -2    3.10    0.67
   0  11   2    0.26    0.42
   0 -11   2   -0.22    0.49
   0 -11   2   -0.41    0.46
   0 -11  -2   -0.10    0.47
   0 -11   2    0.59    0.53
   0  11   2    0.11    0.35
   0 -11  -2    0.63    0.57
   0 -11   2   -0.40    0.46
   0 -12   2   13.89    1.60
   0  12   2   12.13    1.42
   0 -12   2   14.28    1.59
   0 -12   2   13.47    1.57
   0 -12  -2   12.61    1.51
   0 -12   2   12.25    1.50
   0 -12  -2    9.94    1.45
   0  13   2    0.20    0.46
   0  13  -2    1.30    0.57
   0 -13   2   -0.64    0.55
   0 -13  -2    0.03    0.65
   0 -13   2   -0.20    0.71
   0  13  -2    0.43    0.56
   0 -14  -2    1.79    0.90
   0  14  -2    0.56    0.56
   0  14  -2    3.03    0.86
   0  14  -2    2.22    0.78
   0  14   2    2.25    0.79
   0   0  -3   -0.25    0.19
   0   0   3   -0.13    0.21
   0   0   3   -0.06    0.26
   0   0  -3   -0.51    0.20
   0   1   3  201.53    7.27
   0  -1  -3  194.64    7.35
   0   1  -3  192.93    7.26
   0  -1  -3  187.29    7.25
   0  -1   3  187.29    7.35
   0   1   3  188.06    7.36
   0  -1   3  185.34    7.35
   0  -1   3  191.90    7.36
   0   2   3   -0.14    0.17
   0  -2   3    0.02    0.23
   0  -2   3   -0.11    0.24
   0   2   3   -0.57    0.24
   0  -2  -3    0.20    0.15
   0  -2  -3   -0.05    0.24
   0   2  -3   -0.23    0.20
   0  -2   3   -0.02    0.26
   0   3  -3  206.51    8.09
   0  -3   3  213.46    8.26
   0  -3   3  216.58    8.27
   0   3   3  205.84    8.21
   0  -3  -3  214.04    8.03
   0   3   3  213.86    8.07
   0  -3  -3  215.36    8.28
   0  -3   3  206.50    8.21
   0   4  -3    0.26    0.23
   0  -4  -3    0.07    0.30
   0  -4   3   -0.09    0.29
   0  -4  -3    0.10    0.18
   0   4   3    0.23    0.21
   0   4   3   -0.12    0.30
   0  -4   3    0.25    0.26
   0  -4   3    0.26    0.30
   0   5   3  230.83    8.90
   0  -5  -3  222.48    8.85
   0  -5  -3  228.77    9.15
   0  -5   3  232.80    8.97
   0  -5   3  237.26    9.14
   0  -5   3  230.03    9.11
   0   5   3  223.15    9.06
   0  -5   3  236.98    9.09
   0   6   3   -0.17    0.29
   0  -6  -3    0.44    0.27
   0   6   3    0.10    0.25
   0  -6   3    0.05    0.36
   0  -6   3   -0.18    0.31
   0  -6   3   -0.09    0.28
   0  -6   3   -0.12    0.31
   0  -6  -3   -0.26    0.33
   0  -7   3  107.22    4.48
   0  -7   3  104.26    4.50
   0   7   3   98.11    4.23
   0  -7  -3   98.63    4.51
   0  -7   3  103.97    4.36
   0  -7  -3   93.57    4.18
   0   7   3   98.03    4.40
   0  -7   3  108.35    4.54
   0  -8   3   -0.24    0.36
   0   8   3   -0.64    0.33
   0  -8  -3   -0.41    0.30
   0  -8  -3    0.32    0.46
   0  -8   3    0.56    0.38
   0  -8   3    0.52    0.52
   0  -8   3   -0.07    0.32
   0   8   3    0.29    0.31
   0  -9  -3    9.23    0.94
   0  -9  -3    8.45    1.16
   0  -9   3    7.32    0.98
   0  -9   3    8.12    1.04
   0  -9   3    8.37    1.14
   0   9   3   10.16    0.92
   0  -9   3   10.03    1.24
   0   9   3    8.37    1.02
   0 -10   3   -0.51    0.47
   0 -10  -3    0.15    0.40
   0  10   3   -0.13    0.35
   0 -10   3    0.33    0.52
   0 -10   3   -0.41    0.34
   0 -10   3    0.14    0.54
   0 -10  -3    0.39    0.56
   0  10   3   -0.20    0.35
   0 -11  -3    7.10    0.95
   0 -11  -3    5.39    1.07
   0  11   3    7.53    1.11
   0 -11   3    4.88    0.98
   0 -11   3    8.56    1.22
   0  11   3    7.55    1.11
   0 -11   3    7.19    1.14
   0 -12   3    0.18    0.54
   0  12  -3    0.16    0.46
   0  12   3    0.23    0.53
   0 -12   3   -0.02    0.76
   0 -12   3    0.04    0.57
   0 -12  -3   -0.37    0.61
   0 -13   3    3.97    1.05
   0  13   3    2.60    0.81
   0 -13   3    5.96    1.14
   0  13  -3    2.92    0.83
   0 -13   3    1.94    0.93
   0 -13  -3    4.52    1.17
   0  14   3    0.32    0.54
   0  14  -3    0.29    0.57
   0  14  -3    0.93    0.54
   0 -14  -3    0.46    0.85
   0   0  -4   27.55    1.32
   0   0   4   28.86    1.43
   0   0   4   28.96    1.32
   0   0  -4   29.49    1.31
   0  -1  -4   -0.18    0.21
   0  -1  -4    0.17    0.19
   0  -1   4    0.31    0.28
   0  -1   4    0.08    0.24
   0   1  -4    0.08    0.23
   0  -1   4    0.47    0.31
   0   1   4    0.01    0.33
   0   1   4   -0.43    0.21
   0   2  -4   68.38    2.74
   0   2   4   64.45    2.87
   0   2   4   68.61    2.72
   0  -2   4   70.53    2.90
   0  -2  -4   70.84    2.70
   0  -2   4   65.95    2.89
   0  -2  -4   67.63    2.88
   0  -2   4   68.37    2.88
   0   3   4   -0.20    0.19
   0  -3   4   -0.09    0.27
   0  -3   4   -0.02    0.27
   0  -3  -4   -0.41    0.25
   0   3  -4   -0.49    0.23
   0   3   4   -0.28    0.30
   0  -3  -4   -0.04    0.16
   0  -3   4    0.15    0.30
   0   4   4  258.93   10.24
   0  -4   4  265.46   10.30
   0   4   4  273.02   10.03
   0  -4  -4  265.69    9.98
   0  -4   4  253.17   10.26
   0  -4  -4  251.83   10.27
   0   4  -4  257.75   10.08
   0  -4   4  273.34   10.25
   0  -5   4   -0.12    0.35
   0  -5   4   -0.11    0.28
   0   5  -4   -0.11    0.26
   0  -5  -4   -0.22    0.19
   0  -5  -4   -0.35    0.29
   0   5   4   -0.14    0.23
   0  -5   4    0.45    0.39
   0   5   4    0.08    0.30
   0  -6   4  203.19    8.06
   0  -6  -4  196.03    8.12
   0   6   4  195.02    8.03
   0   6  -4  198.07    7.88
   0  -6   4  198.50    8.11
   0  -6  -4  200.74    7.74
   0   6   4  200.85    7.80
   0  -6   4  200.27    8.09
   0  -7   4   -0.35    0.35
   0   7  -4   -0.36    0.27
   0   7   4   -0.13    0.39
   0   7   4   -0.12    0.24
   0  -7   4   -0.06    0.46
   0  -7   4   -0.11    0.33
   0  -7  -4   -0.02    0.39
   0  -7  -4   -0.24    0.24
   0  -8   4    4.23    0.80
   0  -8  -4    4.26    0.83
   0   8   4    4.91    0.66
   0  -8   4    3.42    0.77
   0  -8   4    5.52    0.82
   0   8  -4    4.22    0.69
   0   8   4    3.37    0.69
   0  -8  -4    4.21    0.58
   0  -9   4   -0.41    0.50
   0   9   4   -0.43    0.29
   0  -9   4    1.37    0.55
   0  -9  -4    0.38    0.54
   0   9   4    0.16    0.48
   0  -9  -4   -0.15    0.35
   0   9  -4    0.02    0.37
   0  -9   4   -0.21    0.62
   0 -10   4    6.31    1.04
   0  10  -4    8.02    1.05
   0 -10  -4    6.52    1.08
   0  10   4    7.31    0.89
   0 -10   4    5.47    1.02
   0 -10  -4    4.98    0.74
   0  10   4    6.50    0.99
   0 -10   4    6.65    0.99
   0  11   4   -0.04    0.42
   0 -11   4    0.54    0.54
   0 -11   4    0.79    0.74
   0  11  -4    0.47    0.48
   0 -11   4   -0.12    0.53
   0 -11  -4   -0.53    0.55
   0  12  -4   13.13    1.47
   0 -12   4   12.32    1.63
   0 -12  -4   12.71    1.67
   0 -12   4   13.24    1.58
   0  12   4   13.58    1.58
   0 -12   4   12.23    1.64
   0 -13   4   -0.11    0.58
   0  13  -4    0.31    0.54
   0 -13   4   -0.54    0.79
   0 -13   4    0.83    0.67
   0  13   4   -0.06    0.54
   0 -13  -4   -0.20    0.74
   0  14  -4    1.64    0.79
   0 -14   4    1.94    0.95
   0  14   4    2.53    0.85
   0 -14  -4    2.55    1.11
   0   0  -5   -0.14    0.21
   0   0  -5   -0.25    0.20
   0   0   5    0.27    0.23
   0   0   5   -0.03    0.32
   0  -1   5  191.56    7.44
   0  -1   5  185.80    7.41
   0  -1  -5  187.77    7.28
   0   1  -5  195.32    7.27
   0   1  -5  194.96    7.41
   0   1   5  185.01    7.30
   0   1   5  185.52    7.44
   0  -1  -5  191.74    7.38
   0  -2   5    0.16    0.33
   0   2  -5    0.26    0.27
   0  -2   5    0.32    0.32
   0  -2   5   -0.20    0.27
   0  -2  -5    0.23    0.27
   0   2   5   -0.11    0.21
   0   2   5   -0.18    0.32
   0  -2  -5    0.17    0.21
   0   3   5  184.41    7.14
   0   3   5  187.00    7.41
   0  -3   5  190.45    7.39
   0   3  -5  186.71    7.19
   0  -3   5  175.88    7.40
   0  -3  -5  187.86    7.41
   0  -3   5  186.15    7.41
   0  -3  -5  190.52    7.12
   0  -4   5   -0.32    0.29
   0   4   5    0.01    0.35
   0   4   5   -0.07    0.22
   0  -4  -5   -0.31    0.29
   0  -4   5   -0.10    0.29
   0   4  -5   -0.59    0.27
   0  -4  -5    0.01    0.17
   0  -4   5   -0.19    0.32
   0  -5   5   42.50    2.19
   0  -5   5   43.74    2.12
   0   5   5   41.99    2.15
   0  -5  -5   40.04    2.16
   0  -5   5   42.90    2.21
   0   5   5   43.92    1.88
   0   5  -5   39.90    1.94
   0  -5  -5   41.53    1.80
   0   6   5    0.01    0.24
   0  -6  -5    0.07    0.36
   0  -6   5   -0.86    0.41
   0   6  -5   -0.04    0.28
   0  -6  -5   -0.45    0.18
   0  -6   5   -0.10    0.30
   0   6   5   -0.19    0.32
   0  -6   5    0.31    0.38
   0   7   5   21.63    1.48
   0   7   5   23.74    1.27
   0  -7   5   21.46    1.61
   0  -7   5   22.34    1.52
   0  -7  -5   21.81    1.19
   0  -7  -5   21.01    1.55
   0  -7   5   26.84    1.66
   0   7  -5   21.98    1.34
   0   8  -5    0.15    0.38
   0  -8   5   -0.43    0.47
   0  -8   5   -0.11    0.44
   0   8   5    0.09    0.40
   0  -8  -5   -0.20    0.27
   0   8   5    0.34    0.34
   0  -8  -5   -0.37    0.45
   0  -8   5    0.39    0.47
   0   9  -5   10.65    1.11
   0  -9   5   10.19    1.20
   0  -9  -5    8.58    0.81
   0  -9  -5    7.42    1.13
   0  -9   5   10.46    1.30
   0   9   5    8.39    0.90
   0   9   5    8.56    1.10
   0  -9   5    9.54    1.26
   0 -10  -5    0.03    0.51
   0 -10   5    0.46    0.56
   0 -10   5    0.14    0.70
   0 -10   5   -0.01    0.47
   0  10  -5    0.06    0.38
   0  10   5    0.39    0.54
   0 -11   5   35.96    2.38
   0  11  -5   31.02    2.02
   0  11   5   30.12    2.10
   0 -11   5   33.11    2.34
   0 -11  -5   30.07    2.31
   0 -11   5   34.10    2.22
   0  12   5    0.25    0.58
   0 -12   5    0.67    0.83
   0 -12   5   -1.03    0.50
   0  12  -5    0.43    0.50
   0 -12  -5   -0.42    0.57
   0 -12   5   -0.79    0.48
   0 -13   5   13.67    1.78
   0  13  -5   15.48    1.81
   0 -13   5   16.76    1.83
   0  13   5   15.86    1.78
   0 -13  -5   13.99    1.89
   0 -14   5   -0.35    0.74
   0 -14  -5   -0.95    0.63
   0   0  -6  427.81   15.86
   0   0  -6  419.66   15.89
   0   0   6  411.99   16.00
   0   0   6  411.77   15.90
   0  -1  -6   -0.11    0.22
   0   1  -6    0.11    0.26
   0  -1  -6   -0.07    0.24
   0   1  -6    0.23    0.28
   0   1   6    0.19    0.24
   0  -1   6    0.56    0.30
   0   1   6    0.15    0.38
   0  -1   6    0.98    0.41
   0  -2   6  212.47    8.45
   0  -2   6  218.05    8.45
   0   2   6  217.51    8.25
   0  -2  -6  210.21    8.40
   0  -2  -6  208.06    8.21
   0   2   6  211.24    8.46
   0   2  -6  217.18    8.22
   0  -2   6  219.26    8.46
   0  -3   6    0.59    0.38
   0  -3   6    0.19    0.32
   0   3   6    0.08    0.23
   0  -3   6    0.23    0.36
   0  -3  -6   -0.22    0.28
   0   3   6    0.20    0.38
   0  -3  -6   -0.26    0.18
   0   3  -6   -0.19    0.31
   0   4  -6   15.20    0.94
   0  -4   6   15.86    1.13
   0  -4   6   18.42    1.17
   0  -4   6   14.77    1.12
   0  -4  -6   14.85    0.78
   0  -4  -6   13.23    1.05
   0   4   6   15.36    0.84
   0   4   6   12.99    1.12
   0  -5  -6    0.14    0.18
   0  -5   6   -0.76    0.34
   0   5   6   -0.31    0.36
   0   5  -6   -0.19    0.30
   0  -5   6   -0.03    0.32
   0  -5   6   -0.24    0.35
   0   5   6    0.11    0.24
   0  -5  -6    0.00    0.34
   0   6   6   -0.04    0.25
   0  -6  -6   -0.11    0.36
   0   6  -6    0.10    0.33
   0  -6   6   -0.02    0.41
   0  -6   6   -0.04    0.36
   0  -6  -6   -0.07    0.19
   0  -6   6    0.62    0.47
   0   6   6   -0.07    0.38
   0   7   6    0.02    0.27
   0  -7  -6    0.12    0.23
   0   7   6    0.00    0.41
   0  -7   6    0.01    0.44
   0  -7  -6   -1.00    0.33
   0  -7   6    0.99    0.60
   0   7  -6   -0.38    0.33
   0  -7   6   -0.03    0.37
   0   8   6   29.62    1.95
   0   8  -6   30.38    1.76
   0   8   6   29.14    1.58
   0  -8   6   31.84    2.05
   0  -8  -6   30.66    2.04
   0  -8  -6   30.66    1.52
   0  -8   6   30.93    1.95
   0  -8   6   29.61    2.00
   0  -9   6   -0.15    0.45
   0  -9  -6   -0.04    0.50
   0   9  -6    0.56    0.46
   0   9   6   -0.17    0.49
   0  -9   6   -0.01    0.42
   0  -9   6    0.04    0.61
   0 -10   6   44.20    2.75
   0 -10  -6   38.64    2.62
   0 -10   6   41.62    2.53
   0  10  -6   42.35    2.34
   0  10   6   42.25    2.53
   0 -10   6   43.31    2.66
   0  11   6   -0.75    0.42
   0 -11   6    0.20    0.54
   0 -11  -6    0.94    0.74
   0 -11   6    0.58    0.82
   0  11  -6    0.14    0.43
   0 -11   6   -0.29    0.55
   0 -12   6   30.36    2.34
   0 -12   6   26.82    2.07
   0 -12   6   29.76    2.40
   0  12   6   30.94    2.21
   0 -12  -6   23.55    2.20
   0 -13   6   -0.08    0.74
   0  13  -6    1.06    0.72
   0 -13   6    0.86    0.67
   0 -13  -6   -0.80    0.58
   0  13   6    0.60    0.66
   0   0   7   -0.04    0.30
   0   0  -7   -0.29    0.27
   0   0   7   -0.49    0.39
   0   0  -7   -0.28    0.24
   0   1   7  271.92   10.82
   0  -1  -7  273.05   10.69
   0  -1  -7  278.95   10.61
   0   1  -7  276.08   10.73
   0  -1   7  268.77   10.74
   0  -1   7  277.69   10.82
   0   1   7  281.91   10.66
   0   1  -7  280.63   10.58
   0   2  -7   -0.02    0.27
   0  -2   7   -0.11    0.38
   0   2   7    0.02    0.23
   0  -2   7   -0.52    0.25
   0   2   7   -0.48    0.37
   0   2  -7    0.15    0.34
   0  -2  -7   -0.08    0.23
   0  -2  -7    0.05    0.31
   0  -3  -7   58.23    2.53
   0   3   7   63.17    2.89
   0  -3   7   61.94    2.87
   0   3   7   62.95    2.58
   0   3  -7   61.43    2.60
   0  -3   7   58.54    2.84
   0  -3  -7   57.84    2.81
   0  -3   7   65.54    2.88
   0  -4   7    0.47    0.39
   0  -4  -7    0.43    0.38
   0   4   7   -0.34    0.38
   0  -4   7    0.51    0.40
   0   4  -7   -0.03    0.33
   0  -4   7    0.13    0.42
   0  -4  -7   -0.25    0.19
   0   4   7   -0.21    0.22
   0   5   7   85.74    3.89
   0  -5  -7   87.34    3.42
   0  -5   7   83.20    3.91
   0  -5   7   85.47    3.93
   0   5   7   86.91    3.48
   0  -5   7   89.93    3.88
   0   5  -7   81.12    3.57
   0  -5  -7   83.56    3.89
   0   6  -7    0.14    0.38
   0   6   7   -0.10    0.41
   0  -6  -7    0.13    0.44
   0  -6   7    0.06    0.47
   0   6   7   -0.05    0.24
   0  -6   7    0.01    0.41
   0  -6  -7   -0.04    0.19
   0  -6   7    0.03    0.36
   0  -7  -7   31.59    1.43
   0  -7  -7   29.31    1.95
   0   7  -7   34.45    1.73
   0  -7   7   27.25    1.92
   0   7   7   28.84    1.93
   0   7   7   29.14    1.49
   0  -7   7   30.98    2.04
   0  -7   7   27.33    1.82
   0  -8  -7    0.38    0.53
   0  -8   7    0.07    0.50
   0  -8   7   -0.16    0.64
   0  -8   7    0.21    0.51
   0   8   7    0.29    0.50
   0   8   7    0.06    0.35
   0   8  -7    0.11    0.42
   0  -9   7   25.12    1.95
   0   9  -7   26.04    1.64
   0  -9   7   27.41    1.91
   0   9   7   29.08    1.94
   0  -9  -7   28.96    2.07
   0  -9   7   25.11    1.99
   0 -10   7    1.07    0.69
   0  10   7    0.85    0.60
   0 -10  -7    0.03    0.63
   0 -10   7   -0.02    0.50
   0  10  -7    1.05    0.55
   0 -10   7   -0.58    0.63
   0 -11   7   25.70    2.04
   0 -11  -7   21.09    2.03
   0  11   7   22.35    1.90
   0 -11   7   23.95    2.07
   0 -11   7   23.06    1.88
   0  12  -7    0.00    0.61
   0 -12  -7   -0.39    0.63
   0 -12   7   -0.13    0.67
   0 -12   7    0.06    0.55
   0  12   7    0.21    0.65
   0  13   7    2.30    0.94
   0 -13   7    3.89    1.00
   0  13  -7    3.41    1.01
   0 -13  -7    3.30    1.13
   0 -13   7    2.22    0.95
   0   0  -8   31.36    1.64
   0   0   8   34.37    1.84
   0   0   8   33.48    1.68
   0   0  -8   31.44    1.59
   0   1  -8   -0.29    0.33
   0   1   8   -0.16    0.28
   0   1   8   -0.51    0.39
   0   1  -8    0.26    0.28
   0  -1   8   -0.14    0.42
   0  -1  -8   -0.55    0.26
   0  -1   8   -0.13    0.29
   0  -1  -8   -0.01    0.28
   0   2  -8   25.32    1.27
   0  -2  -8   25.55    1.30
   0  -2   8   25.31    1.50
   0   2   8   26.22    1.60
   0  -2   8   23.69    1.54
   0   2   8   28.80    1.36
   0   2  -8   25.46    1.48
   0  -2  -8   24.25    1.43
   0   3   8   -0.66    0.44
   0  -3  -8   -0.29    0.29
   0  -3  -8    0.03    0.23
   0   3  -8   -0.23    0.29
   0   3  -8   -0.41    0.33
   0   3   8    0.16    0.26
   0  -3   8    0.27    0.37
   0  -3   8   -0.04    0.44
   0   4   8   49.99    2.58
   0   4   8   51.11    2.20
   0  -4   8   54.44    2.63
   0   4  -8   47.48    2.23
   0  -4   8   50.13    2.52
   0  -4  -8   48.30    2.13
   0  -4  -8   48.57    2.52
   0  -4   8   55.14    2.63
   0  -5   8   -0.30    0.36
   0   5  -8    0.44    0.40
   0   5   8    0.14    0.26
   0   5   8   -0.94    0.38
   0  -5  -8   -0.04    0.18
   0  -5   8    0.04    0.40
   0  -5   8    0.29    0.44
   0  -5  -8   -0.62    0.32
   0  -6   8   45.52    2.40
   0  -6  -8   43.02    2.47
   0   6   8   42.67    2.41
   0  -6  -8   45.95    1.89
   0   6   8   44.60    1.96
   0   6  -8   40.27    2.09
   0  -6   8   44.57    2.52
   0  -6   8   40.49    2.48
   0   7   8   -0.13    0.26
   0  -7   8    0.27    0.52
   0   7  -8    0.70    0.49
   0  -7   8    0.37    0.49
   0  -7   8   -0.15    0.52
   0   7   8    0.48    0.55
   0  -7  -8   -0.11    0.24
   0  -7  -8   -0.75    0.41
   0  -8  -8   43.72    2.58
   0  -8   8   39.98    2.54
   0   8  -8   41.13    2.17
   0  -8   8   43.62    2.58
   0  -8   8   37.93    2.38
   0   8   8   38.17    2.44
   0  -9   8    0.28    0.72
   0  -9   8   -0.18    0.49
   0   9  -8    0.87    0.51
   0   9   8   -0.17    0.50
   0  -9  -8   -0.30    0.52
   0  -9   8    0.05    0.51
   0 -10   8   18.85    1.75
   0  10   8   16.98    1.65
   0 -10   8   19.63    1.67
   0 -10  -8   16.04    1.83
   0 -10   8   16.90    1.91
   0 -11   8    0.03    0.59
   0  11  -8   -0.17    0.65
   0  11   8   -0.40    0.50
   0 -11  -8    0.88    0.71
   0 -11   8    1.53    0.70
   0 -12   8    2.59    0.98
   0  12   8    5.35    1.12
   0 -12   8    2.84    0.91
   0  12  -8    2.34    0.95
   0 -12  -8    2.49    0.99
   0  13   8   -0.29    0.61
   0 -13  -8    0.39    0.85
   0 -13   8   -1.08    0.73
   0  13  -8    0.20    0.72
   0 -13   8    0.35    0.61
   0   0  -9   -0.10    0.28
   0   0   9   -0.48    0.45
   0   0  -9    0.02    0.34
   0   0   9   -0.53    0.28
   0  -1   9   -0.16    0.45
   0  -1  -9    0.55    0.35
   0  -1  -9    0.16    0.31
   0   1   9    0.07    0.47
   0   1  -9    0.33    0.35
   0  -1   9    0.17    0.34
   0   1  -9   -0.02    0.28
   0   1   9   -0.18    0.28
   0  -2  -9   -0.11    0.32
   0  -2   9   -0.35    0.33
   0   2   9    0.04    0.47
   0  -2  -9    0.19    0.28
   0   2  -9   -0.31    0.34
   0   2   9   -0.05    0.28
   0   2  -9    0.11    0.27
   0  -2   9    0.26    0.48
   0   3   9   15.74    1.26
   0   3  -9   13.13    0.89
   0  -3  -9   15.41    1.16
   0   3   9   14.55    0.92
   0  -3   9   14.14    1.15
   0  -3   9   14.18    1.20
   0   3  -9   12.37    1.09
   0  -3  -9   15.60    0.91
   0  -4  -9    0.03    0.38
   0   4  -9    0.22    0.43
   0  -4   9    0.25    0.43
   0   4   9   -0.25    0.24
   0  -4   9    0.51    0.45
   0   4  -9    0.00    0.35
   0   4   9   -0.69    0.47
   0  -4  -9   -0.02    0.22
   0  -5  -9  104.05    4.82
   0  -5  -9  108.38    4.27
   0   5   9  111.01    4.36
   0   5   9  111.85    4.88
   0   5  -9  104.06    4.42
   0   5  -9  106.31    4.84
   0  -5   9  106.94    4.88
   0  -5   9  106.21    4.81
   0   6  -9   -0.51    0.43
   0  -6   9   -0.55    0.42
   0  -6   9   -0.32    0.47
   0  -6  -9    0.12    0.20
   0   6   9   -0.08    0.55
   0  -6  -9   -0.29    0.41
   0   6   9    0.17    0.28
   0  -6   9    0.21    0.46
   0  -7   9   36.64    2.31
   0  -7   9   41.43    2.30
   0  -7   9   38.27    2.36
   0   7   9   36.83    2.26
   0  -7  -9   29.43    2.16
   0   7  -9   32.89    1.88
   0  -8  -9    0.47    0.56
   0  -8   9    0.12    0.60
   0   8   9    0.52    0.61
   0   8  -9    0.15    0.58
   0  -8   9   -0.06    0.46
   0  -8   9   -0.24    0.53
   0  -9   9    9.51    1.30
   0  -9  -9   10.33    1.42
   0  -9   9    8.14    1.33
   0   9   9   10.71    1.40
   0 -10   9    0.05    0.63
   0 -10  -9    0.25    0.65
   0  10  -9    0.00    0.63
   0 -10   9    0.32    0.59
   0  10   9    0.81    0.65
   0  11  -9    0.90    0.83
   0 -11   9    0.99    0.75
   0 -11  -9    1.22    0.88
   0  11   9    0.59    0.64
   0 -11   9    1.93    0.86
   0 -12   9   -0.97    0.62
   0 -12   9    0.30    0.65
   0  12   9    0.25    0.76
   0 -12  -9   -0.15    0.70
   0  12  -9    0.45    0.74
   0 -13   9    4.57    1.25
   0   0 -10   10.56    0.84
   0   0 -10    6.97    0.81
   0   0  10    9.73    0.85
   0   0  10   13.03    1.17
   0  -1  10    0.10    0.36
   0   1  10   -0.33    0.29
   0  -1  10   -0.44    0.47
   0   1 -10   -0.25    0.26
   0  -1 -10   -0.22    0.32
   0   1 -10   -0.39    0.34
   0  -1 -10    0.14    0.33
   0   1  10    0.48    0.57
   0   2  10    3.85    0.78
   0  -2  10    2.53    0.70
   0  -2  10    3.75    0.68
   0  -2 -10    3.15    0.52
   0   2 -10    3.94    0.51
   0   2 -10    5.09    0.78
   0  -2 -10    3.88    0.63
   0   2  10    3.81    0.58
   0  -3 -10    0.06    0.32
   0  -3  10    0.05    0.54
   0   3 -10   -0.18    0.29
   0  -3  10   -0.04    0.37
   0   3  10   -0.32    0.28
   0   3  10   -0.46    0.49
   0  -3 -10    0.04    0.28
   0   3 -10    0.56    0.46
   0  -4  10   44.51    2.46
   0   4 -10   44.56    2.02
   0  -4 -10   39.49    1.95
   0   4  10   43.62    2.47
   0  -4 -10   42.04    2.38
   0   4  10   47.78    2.06
   0   4 -10   40.14    2.36
   0  -4  10   47.41    2.47
   0   5 -10   -0.30    0.40
   0   5 -10   -0.51    0.46
   0   5  10   -0.01    0.27
   0  -5  10    0.22    0.50
   0   5  10    0.48    0.59
   0  -5 -10   -0.25    0.41
   0  -5 -10    0.13    0.23
   0  -5  10   -0.03    0.53
   0   6 -10   31.73    2.11
   0  -6  10   33.66    2.18
   0  -6 -10   28.81    2.07
   0   6 -10   28.67    1.70
   0  -6  10   34.64    2.09
   0   6  10   35.02    2.19
   0   6  10   35.19    1.62
   0  -7  10    0.43    0.57
   0   7  10   -0.12    0.66
   0  -7  10    0.10    0.50
   0   7 -10   -0.74    0.47
   0  -7 -10    0.36    0.63
   0   8  10   34.51    2.24
   0   8 -10   28.16    2.15
   0  -8  10   30.86    2.26
   0  -8  10   32.30    2.16
   0  -8 -10   29.70    2.18
   0   9  10   -0.49    0.56
   0  -9  10    0.30    0.65
   0  -9 -10   -0.29    0.53
   0  -9  10   -0.32    0.54
   0   9 -10    0.17    0.61
   0  10  10    2.36    0.87
   0 -10 -10    1.64    0.82
   0 -10  10    0.81    0.68
   0  10 -10    1.51    0.84
   0 -10  10    0.81    0.73
   0  11 -10   -0.40    0.60
   0 -11  10    0.31    0.60
   0 -11 -10    0.34    0.74
   0 -11  10    0.58    0.71
   0  11  10    1.25    0.77
   0 -12  10    0.90    0.84
   0 -12  10    1.49    0.77
   0 -12 -10    1.12    0.83
   0  12  10    1.42    0.88
   0  12 -10    1.42    0.96
   0   0  11    0.07    0.38
   0   0  11    0.50    0.64
   0   0 -11   -0.12    0.36
   0   0 -11    0.44    0.36
   0   1 -11    6.21    0.71
   0   1  11    8.91    1.15
   0  -1 -11    7.57    0.84
   0  -1 -11    6.04    0.77
   0   1 -11    6.32    0.87
   0  -1  11   10.89    1.00
   0   1  11    8.39    0.87
   0  -1  11    8.61    1.11
   0   2  11    0.07    0.61
   0  -2 -11   -0.39    0.31
   0   2 -11   -0.18    0.28
   0   2  11    0.25    0.34
   0   2 -11   -0.19    0.40
   0  -2  11   -0.02    0.55
   0  -2 -11    0.01    0.34
   0  -2  11    0.32    0.46
   0   3 -11   31.09    1.55
   0   3  11   28.08    1.60
   0   3 -11   32.92    1.93
   0  -3  11   29.44    1.96
   0  -3 -11   32.08    1.88
   0   3  11   28.34    2.05
   0  -3 -11   30.33    1.58
   0  -3  11   29.88    1.94
   0  -4 -11    0.35    0.30
   0  -4 -11    0.18    0.43
   0   4  11    0.11    0.61
   0   4  11    0.03    0.30
   0   4 -11   -0.02    0.51
   0   4 -11    0.20    0.35
   0  -4  11   -0.14    0.57
   0  -4  11   -0.15    0.53
   0   5 -11   21.94    1.77
   0   5 -11   23.33    1.33
   0   5  11   24.94    1.33
   0  -5  11   25.07    1.81
   0  -5  11   24.72    1.77
   0   5  11   25.09    1.87
   0  -5 -11   23.88    1.35
   0  -5 -11   23.96    1.76
   0   6 -11    0.90    0.63
   0  -6 -11    0.22    0.56
   0  -6  11   -0.05    0.51
   0  -6  11   -0.14    0.50
   0   6  11    0.78    0.68
   0  -7  11   13.99    1.53
   0   7  11   14.47    1.64
   0  -7 -11   14.03    1.60
   0  -7  11   17.11    1.57
   0   7 -11   11.55    1.47
   0  -8  11   -0.34    0.49
   0   8  11    0.23    0.63
   0  -8  11   -0.23    0.55
   0   8 -11    0.33    0.61
   0  -8 -11    0.27    0.61
   0   9 -11    6.52    1.29
   0  -9 -11    3.69    1.05
   0  -9  11    4.47    1.17
   0  -9  11    3.53    0.97
   0   9  11    4.27    1.06
   0 -10 -11   -0.22    0.61
   0 -10  11   -0.32    0.65
   0 -10  11   -0.49    0.55
   0  10 -11   -0.14    0.70
   0  10  11    0.95    0.75
   0  11  11   16.56    1.98
   0 -11 -11   10.86    1.69
   0  11 -11   14.14    1.86
   0 -11  11   12.24    1.64
   0 -11  11   10.94    1.73
   0  12 -11    1.21    1.01
   0 -12 -11    0.04    0.82
   0 -12  11   -0.11    0.62
   0 -12  11   -0.23    0.72
   0  12  11    0.45    0.88
   0   0  12   14.64    1.16
   0   0 -12   12.28    1.09
   0   0 -12   11.83    1.02
   0   0  12   12.69    1.41
   0  -1  12    0.07    0.59
   0  -1 -12   -0.30    0.39
   0  -1  12    0.07    0.38
   0   1 -12   -0.53    0.27
   0   1  12   -0.03    0.37
   0   1 -12   -0.03    0.46
   0   1  12   -0.36    0.60
   0  -1 -12   -0.25    0.30
   0   2  12   11.75    1.43
   0   2  12   12.38    0.99
   0   2 -12   12.22    0.92
   0  -2  12   13.18    1.42
   0  -2  12   12.39    1.20
   0   2 -12   11.87    1.13
   0  -2 -12   10.45    1.04
   0  -2 -12    9.02    0.97
   0   3  12   -0.63    0.59
   0  -3  12   -0.48    0.45
   0   3 -12   -0.13    0.32
   0  -3  12   -0.86    0.60
   0  -3 -12    0.18    0.39
   0  -3 -12   -0.07    0.35
   0   3  12    0.13    0.34
   0   3 -12    0.47    0.50
   0  -4 -12   11.98    0.88
   0   4 -12   13.18    1.43
   0  -4 -12   10.80    1.23
   0   4  12   12.29    0.93
   0   4  12   12.80    1.54
   0   4 -12   10.54    0.85
   0  -4  12   12.51    1.45
   0  -4  12   11.51    1.42
   0  -5  12   -0.24    0.57
   0   5  12    0.15    0.65
   0  -5  12    0.71    0.61
   0   5 -12   -0.40    0.52
   0  -5 -12   -0.07    0.45
   0   5  12   -0.32    0.42
   0  -6 -12    3.19    0.84
   0   6 -12    3.18    0.91
   0   6  12    3.15    0.94
   0  -6  12    2.52    0.87
   0  -6  12    4.36    1.03
   0  -7  12   -0.34    0.48
   0  -7  12   -0.11    0.59
   0   7  12    0.71    0.73
   0  -7 -12    0.33    0.54
   0   7 -12   -0.03    0.56
   0  -8  12    6.82    1.16
   0  -8  12    9.55    1.46
   0   8  12   10.07    1.48
   0  -8 -12    7.50    1.26
   0   8 -12    9.75    1.50
   0   9 -12   -0.47    0.58
   0  -9  12   -0.32    0.65
   0  -9  12   -0.67    0.57
   0  -9 -12    0.57    0.67
   0   9  12   -0.10    0.81
   0  10 -12   14.16    1.89
   0 -10  12   13.08    1.84
   0  10  12   12.43    1.75
   0 -10  12   14.30    1.75
   0 -10 -12   17.69    2.03
   0  11  12   -0.06    0.77
   0  11 -12    0.65    0.90
   0 -11  12   -0.85    0.57
   0 -11  12   -0.55    0.74
   0 -11 -12   -0.28    0.68
   0   0 -13    0.27    0.37
   0   0  13    0.11    0.69
   0   0  13   -0.14    0.35
   0   0 -13    0.24    0.49
   0  -1 -13   44.65    2.40
   0  -1 -13   46.82    2.45
   0   1  13   51.85    2.91
   0   1 -13   47.33    2.34
   0  -1  13   48.99    2.60
   0   1  13   50.99    2.51
   0   1 -13   46.76    2.56
   0  -1  13   45.38    2.76
   0   2 -13   -0.67    0.49
   0   2 -13    0.17    0.33
   0  -2 -13    0.48    0.43
   0   2  13   -1.46    0.53
   0  -2 -13   -0.04    0.42
   0  -2  13    0.32    0.45
   0  -2  13   -0.06    0.64
   0   2  13   -0.14    0.35
   0  -3  13    8.06    1.22
   0   3 -13    8.00    0.79
   0  -3  13    7.83    1.09
   0  -3 -13    6.48    0.81
   0   3  13    7.72    1.25
   0   3  13    7.58    0.87
   0   3 -13    9.09    1.22
   0  -3 -13    6.79    0.96
   0   4  13    0.38    0.38
   0  -4 -13   -0.02    0.41
   0  -4  13    0.00    0.59
   0   4  13    0.64    0.75
   0  -4  13   -1.00    0.43
   0   4 -13   -0.18    0.52
   0  -5  13    5.49    1.05
   0  -5 -13    6.09    1.03
   0   5  13    7.00    1.25
   0  -5  13    6.25    1.11
   0   5 -13    6.15    1.12
   0   6 -13    0.04    0.58
   0  -6 -13    0.03    0.55
   0   6  13   -0.01    0.74
   0  -6  13    0.54    0.64
   0  -6  13   -0.11    0.58
   0   7 -13    4.71    1.16
   0   7  13    4.99    1.17
   0  -7  13    5.90    1.12
   0  -7 -13    5.29    1.06
   0  -7  13    4.99    1.14
   0   8  13   -0.10    0.74
   0  -8  13    0.40    0.74
   0  -8  13    0.06    0.66
   0  -8 -13    0.35    0.70
   0   8 -13    0.62    0.76
   0  -9 -13    3.51    1.07
   0  -9  13    3.96    1.02
   0  -9  13    3.48    1.08
   0   9  13    5.13    1.28
   0   9 -13    3.45    1.15
   0  10 -13    0.02    0.76
   0 -10 -13   -0.38    0.68
   0 -10  13    0.61    0.87
   0  10  13   -0.13    0.90
   0 -10  13   -0.48    0.53
   0  11 -13   15.35    2.15
   0  11  13   13.97    1.92
   0 -11 -13   17.64    2.22
   0 -11  13   16.51    1.93
   0 -11  13   14.22    2.04
   0   0 -14   28.06    1.80
   0   0  14   27.83    2.12
   0   0 -14   27.71    1.67
   0   0  14   27.53    1.83
   0  -1  14    0.64    0.54
   0   1  14   -0.27    0.73
   0   1 -14    0.14    0.54
   0   1 -14   -0.07    0.34
   0  -1 -14    0.29    0.41
   0  -1  14   -0.53    0.75
   0  -1 -14   -0.01    0.46
   0   1  14   -0.17    0.40
   0   2 -14   21.70    1.38
   0   2  14   24.55    2.00
   0  -2  14   26.19    1.80
   0  -2 -14   23.29    1.50
   0  -2  14   22.41    1.91
   0  -2 -14   23.14    1.63
   0   2  14   24.20    1.57
   0   2 -14   20.78    1.69
   0   3  14    0.53    0.79
   0   3 -14    0.25    0.52
   0  -3  14   -0.45    0.43
   0   3  14   -0.46    0.32
   0  -3  14   -0.89    0.65
   0  -3 -14   -0.23    0.37
   0  -3 -14    0.30    0.45
   0  -4  14    9.22    1.31
   0   4  14    8.90    1.39
   0  -4 -14    7.77    1.17
   0  -4  14    8.57    1.31
   0   4 -14    8.34    1.22
   0  -5 -14    0.15    0.52
   0   5  14    0.71    0.81
   0   5 -14   -0.44    0.53
   0  -5  14   -0.23    0.58
   0  -5  14    0.28    0.58
   0  -6  14    6.70    1.25
   0  -6  14    7.98    1.30
   0   6  14    6.50    1.37
   0  -6 -14    7.34    1.18
   0   6 -14    7.89    1.29
   0   7 -14    0.02    0.71
   0   7  14   -0.66    0.72
   0  -7  14    0.61    0.66
   0  -7  14   -0.47    0.61
   0  -7 -14    0.44    0.63
   0  -8  14   15.26    1.86
   0   8 -14   17.27    1.97
   0   8  14   12.45    1.78
   0  -8 -14   14.87    1.81
   0  -8  14   16.51    2.00
   0  -9 -14   -0.59    0.64
   0   9  14   -0.10    0.81
   0  -9  14    0.52    0.85
   0  -9  14    0.60    0.76
   0   9 -14    0.47    0.79
   0 -10 -14    5.16    1.31
   0 -10  14    3.78    1.19
   0 -10  14    5.46    1.26
   0  10  14    4.72    1.29
   0  10 -14    5.44    1.40
   0   0  15    0.19    0.43
   0   0 -15    0.09    0.39
   0   0  15    0.35    0.80
   0   0 -15   -0.41    0.47
   0   1  15    3.78    0.80
   0  -1 -15    3.89    0.76
   0  -1  15    6.43    1.05
   0  -1  15    4.53    1.14
   0   1  15    5.29    1.22
   0   1 -15    4.36    0.90
   0   1 -15    5.41    0.75
   0  -1 -15    5.54    0.89
   0   2  15   -0.61    0.74
   0  -2  15   -0.51    0.68
   0  -2 -15   -0.03    0.45
   0   2 -15    0.20    0.55
   0  -2 -15    0.35    0.47
   0  -2  15    0.61    0.63
   0   2  15    0.33    0.45
   0   3  15    1.72    0.54
   0   3  15    1.10    0.86
   0   3 -15    1.22    0.69
   0  -3  15   -0.19    0.51
   0  -3 -15    1.07    0.60
   0  -3  15   -0.37    0.70
   0   4  15   -1.03    0.83
   0   4 -15    0.14    0.70
   0  -4  15    0.98    0.73
   0  -4  15    0.05    0.55
   0  -4 -15    0.75    0.58
   0  -5 -15    5.49    1.08
   0  -5  15    2.99    0.95
   0   5 -15    5.48    1.14
   0  -5  15    3.85    1.01
   0   5  15    4.79    1.28
   0  -6 -15    0.11    0.65
   0   6  15   -0.44    0.76
   0  -6  15   -0.23    0.60
   0  -6  15    1.14    0.77
   0   6 -15    0.72    0.72
   0   7 -15   13.67    1.82
   0  -7  15   10.20    1.54
   0  -7  15   15.54    1.96
   0  -7 -15   15.96    1.84
   0   7  15   11.54    1.79
   0   8 -15   -0.10    0.80
   0  -8 -15   -0.03    0.60
   0   8  15    0.17    0.88
   0  -8  15   -0.28    0.63
   0  -8  15    0.56    0.79
   0  -9  15   14.35    1.99
   0   9  15   11.59    1.86
   0   9 -15   16.35    2.08
   0  -9 -15   15.93    2.01
   0  -9  15   14.19    1.81
   0   0  16   16.56    1.44
   0   0 -16   14.59    1.37
   0   0 -16   12.48    1.14
   0   0  16   15.15    1.84
   0   1  16   -0.08    0.81
   0   1 -16    0.05    0.56
   0  -1  16    0.20    0.83
   0  -1 -16   -0.72    0.45
   0  -1  16    0.14    0.55
   0  -1 -16   -0.19    0.41
   0   1  16    0.28    0.49
   0  -2 -16    2.77    0.71
   0   2  16    3.30    0.72
   0  -2  16    4.64    1.00
   0   2 -16    4.09    0.92
   0  -2 -16    3.05    0.76
   0  -2  16    3.09    1.14
   0   2  16    3.39    1.11
   0  -3 -16    0.15    0.52
   0   3 -16    0.47    0.62
   0  -3  16   -1.06    0.79
   0  -3  16    0.08    0.54
   0   3  16   -0.78    0.76
   0  -4 -16    5.00    0.97
   0  -4  16    3.46    0.98
   0   4  16    6.12    1.35
   0  -4  16    9.36    1.51
   0   4 -16    6.05    1.23
   0  -5  16    0.99    0.75
   0   5  16    0.36    0.91
   0  -5  16   -0.25    0.67
   0   5 -16    0.53    0.69
   0  -5 -16   -0.12    0.60
   0   6  16    7.89    1.61
   0  -6  16    9.54    1.59
   0  -6  16    9.58    1.54
   0   6 -16   11.13    1.59
   0  -6 -16    9.98    1.45
   0  -7  16    0.75    0.87
   0   7 -16    0.07    0.73
   0  -7  16   -0.77    0.65
   0  -7 -16   -0.16    0.58
   0   7  16    0.24    1.02
   0  -8  16   13.85    1.83
   0   8  16   10.84    1.89
   0   8 -16   16.57    2.18
   0  -8 -16   14.95    1.96
   0  -8  16   12.95    1.89
   0  -9  16   -0.25    0.77
   0   9  16   -1.67    0.77
   0  -9 -16   -0.12    0.73
   0   9 -16   -0.13    0.79
   0  -9  16   -0.08    0.83
   0   0 -17    0.88    0.64
   0   0  17   -0.35    0.42
   0   0  17    1.06    1.00
   0   1  17    9.59    1.69
   0   1  17   10.33    1.25
   0  -1  17   13.07    1.79
   0  -1 -17   10.92    1.30
   0   1 -17    9.49    1.33
   0  -1 -17    7.91    1.08
   0  -1  17    6.22    1.12
   0   2 -17   -0.52    0.58
   0  -2  17   -0.32    0.49
   0   2  17    0.65    0.52
   0  -2  17    0.34    0.89
   0  -2 -17    0.32    0.55
   0   2  17    0.24    0.92
   0  -3  17    8.01    1.43
   0  -3 -17   10.49    1.31
   0  -3  17   11.30    1.58
   0   3  17    7.21    1.50
   0   3 -17    9.81    1.45
   0   4 -17    0.93    0.73
   0  -4  17    0.57    0.75
   0   4  17   -0.62    0.88
   0  -4  17   -0.47    0.83
   0  -4 -17    0.42    0.60
   0   5 -17   18.60    2.09
   0  -5 -17   19.65    1.82
   0   5  17   18.69    2.22
   0  -5  17   16.77    2.05
   0  -5  17   18.11    2.17
   0   6 -17   -0.14    0.75
   0  -6  17    0.56    0.92
   0  -6  17    0.69    0.83
   0   6  17   -0.76    0.96
   0  -6 -17    0.08    0.59
   0   7  17    9.38    1.76
   0  -7  17    6.09    1.42
   0   7 -17   10.30    1.67
   0  -7 -17   11.35    1.67
   0  -7  17    7.98    1.47
   0   8 -17    0.57    0.88
   0  -8  17    0.44    0.83
   0  -8  17   -1.34    0.76
   0  -8 -17    0.11    0.66
   0   8  17   -1.65    0.86
   0   0  18   22.66    1.82
   0   0 -18   21.64    1.79
   0   0  18   19.05    2.28
   0  -1  18    0.89    1.07
   0   1  18   -0.43    0.43
   0   1 -18    0.31    0.69
   0  -1  18    0.10    0.60
   0   1  18    0.14    1.03
   0  -2  18   11.11    1.53
   0  -2 -18   13.16    1.47
   0  -2  18    9.91    1.69
   0   2  18   13.99    2.04
   0   2 -18   15.11    1.77
   0  -3  18   -1.46    0.69
   0  -3  18    0.78    0.70
   0  -3 -18   -0.40    0.47
   0   3 -18    2.14    0.90
   0   3  18    1.08    1.04
   0   4  18   18.05    2.34
   0  -4  18   20.73    2.39
   0  -4 -18   20.27    1.80
   0   4 -18   19.90    1.92
   0  -4  18   23.93    2.16
   0  -5 -18   -0.46    0.63
   0   5 -18    0.61    0.83
   0  -5  18   -1.30    0.67
   0   5  18   -0.42    1.12
   0  -5  18    0.10    0.77
   0   6 -18    5.90    1.34
   0  -6  18    6.86    1.49
   0   6  18    7.52    1.69
   0  -6  18    5.96    1.37
   0  -6 -18    6.20    1.24
   0  -7  18   -0.07    0.95
   0   7  18    0.35    1.05
   0   7 -18    1.89    0.97
   0  -7 -18    0.30    0.85
   0  -7  18   -0.50    0.71
   0   0  19   -0.12    0.55
   0   0  19   -1.42    0.85
   0   1 -19   16.19    1.78
   0  -1  19   15.60    2.14
   0  -1  19   16.64    1.87
   0   1  19   16.89    2.22
   0   2  19   -0.71    1.03
   0  -2  19   -0.56    0.89
   0   2 -19    1.24    0.83
   0  -2  19   -0.01    0.59
   0   3 -19   25.65    2.14
   0  -3  19   23.54    2.59
   0  -3  19   23.94    2.15
   0   3  19   25.00    2.82
   0  -3 -19   29.18    2.12
   0   4 -19    0.36    0.88
   0  -4 -19   -0.10    0.58
   0  -4  19    0.27    0.95
   0  -4  19   -0.36    0.61
   0   4  19   -1.07    1.00
   0  -5  19   17.38    2.21
   0   5 -19   23.43    2.22
   0   5  19   16.62    2.43
   0  -5 -19   20.71    1.86
   0  -5  19   19.24    2.33
   0   0  20   20.57    2.57
   0   0  20   20.30    2.31
   0   1  20   -1.70    0.89
   0   1 -20   -1.31    0.71
   0  -1  20   -0.16    1.17
   0  -1  20    0.33    0.70
   0   2 -20   10.93    1.59
   0  -2  20   15.48    1.91
   0  -2  20   12.90    2.10
   0   2  20   10.55    1.96
   0  -3  20    0.58    0.73
   0  -3  20   -0.62    0.89
   0   3  20    0.93    1.20
   0   3 -20   -0.25    0.80
   1   0   0   -0.23    0.01
  -1   0   0   -0.21    0.01
   1   0   0   -0.23    0.01
  -1   0   0   -0.24    0.01
  -1   0   0   -0.22    0.01
   1   0   0   -0.22    0.01
  -1  -1   0  105.89    4.00
   1  -1   0  106.28    3.96
  -1  -1   0  105.37    3.95
   1  -1   0  102.77    3.99
  -1  -1   0  105.86    3.96
   1  -1   0  105.52    3.98
   1  -1   0   99.64    4.01
  -1  -1   0  104.03    3.99
   1  -2   0   10.09    0.58
  -1  -2   0    9.74    0.58
  -1  -2   0   10.41    0.58
  -1  -2   0   10.20    0.53
   1  -2   0    9.21    0.54
   1  -2   0    9.84    0.53
  -1  -2   0   10.61    0.54
  -1  -3   0   54.37    2.30
  -1  -3   0   55.62    2.28
   1  -3   0   52.90    2.26
  -1  -3   0   54.03    2.33
   1  -3   0   55.99    2.35
   1  -3   0   57.17    2.32
   1  -3   0   55.65    2.32
  -1  -3   0   54.34    2.29
   1  -4   0   18.78    1.05
  -1  -4   0   19.72    1.08
  -1  -4   0   19.03    1.03
  -1  -4   0   20.13    1.02
  -1  -4   0   19.54    1.04
   1  -4   0   18.59    1.00
   1  -4   0   18.18    1.05
   1  -4   0   17.85    1.07
  -1  -5   0   18.22    1.08
  -1  -5   0   20.64    1.14
   1  -5   0   17.75    1.07
   1  -5   0   20.15    1.18
   1  -5   0   19.48    1.17
  -1  -5   0   18.99    1.10
   1  -5   0   19.22    1.12
  -1  -5   0   19.39    1.17
  -1  -6   0   32.21    1.76
   1  -6   0   34.46    1.75
  -1  -6   0   31.84    1.71
  -1  -6   0   34.03    1.68
   1  -6   0   31.42    1.77
  -1  -6   0   32.09    1.70
   1  -6   0   33.89    1.75
   1  -6   0   32.70    1.67
   1  -7   0    0.39    0.39
  -1  -7   0    0.42    0.34
   1  -7   0    1.00    0.43
  -1  -7   0    0.23    0.37
   1  -7   0    0.68    0.38
  -1  -7   0   -0.06    0.29
  -1  -7   0    0.73    0.42
   1  -7   0    0.61    0.40
   1  -8   0    9.33    1.06
  -1  -8   0    9.71    1.04
  -1  -8   0    9.01    0.97
   1  -8   0    8.44    0.96
   1  -8   0   10.24    0.99
   1  -8   0    8.32    0.98
  -1  -8   0    8.56    1.01
  -1  -8   0    8.08    0.96
  -1  -9   0    3.39    0.68
  -1  -9   0    3.98    0.73
  -1  -9   0    3.76    0.79
   1  -9   0    4.15    0.77
   1  -9   0    3.96    0.77
   1  -9   0    4.22    0.84
  -1  -9   0    4.23    0.75
   1  -9   0    4.61    0.80
  -1 -10   0   12.88    1.32
   1  10   0   12.15    1.29
   1 -10   0   14.75    1.35
   1 -10   0   11.45    1.32
   1 -10   0   10.82    1.29
  -1 -10   0   12.12    1.15
   1 -10   0   12.28    1.19
  -1 -10   0    9.97    1.29
  -1  11   0   12.02    1.33
   1 -11   0   11.24    1.28
   1 -11   0    9.77    1.29
  -1 -11   0   10.29    1.26
  -1  11   0   12.41    1.38
  -1 -11   0    8.61    1.27
   1  11   0    8.84    1.15
  -1 -11   0   10.51    1.25
   1 -12   0    0.43    0.62
   1  12   0    2.27    0.67
  -1 -12   0    1.89    0.74
  -1  12   0    0.84    0.52
  -1 -12   0    1.38    0.76
  -1  12   0    1.20    0.60
   1  12   0    1.65    0.60
   1 -12   0    1.51    0.69
  -1 -13   0    4.93    1.04
   1 -13   0    3.91    0.98
  -1  13   0    3.70    0.87
   1  13   0    6.40    1.06
  -1 -13   0    3.77    1.07
  -1  13   0    5.47    1.06
   1 -13   0    5.54    1.10
  -1  14   0    0.32    0.52
   1 -14   0    0.06    0.73
  -1 -14   0   -0.87    0.74
   1   0   1    0.07    0.07
  -1   0   1    0.07    0.06
  -1   0  -1   -0.06    0.02
  -1   0  -1   -0.01    0.03
  -1   0   1    0.25    0.08
   1   0  -1   -0.07    0.04
  -1   0   1   -0.05    0.04
   1   0  -1   -0.06    0.02
   1   0  -1    0.04    0.07
  -1   0   1   -0.10    0.02
  -1   0  -1   -0.02    0.06
   1   0   1   -0.01    0.03
   1   0   1   -0.05    0.05
   1   0   1   -0.08    0.04
  -1   1   1    2.06    0.20
   1   1  -1    1.72    0.19
  -1  -1  -1    2.38    0.22
  -1  -1  -1    2.29    0.19
  -1   1   1    2.40    0.23
   1  -1   1    1.98    0.23
   1  -1   1    1.80    0.21
   1  -1   1    1.91    0.14
   1  -1   1    2.25    0.23
  -1  -1   1    1.87    0.18
   1   1   1    2.76    0.21
   1  -1  -1    2.28    0.23
  -1  -1   1    2.18    0.21
  -1   1  -1    1.77    0.14
  -1  -1   1    1.64    0.21
   1  -2   1   36.81    1.62
  -1  -2  -1   35.71    1.64
  -1  -2  -1   37.07    1.52
  -1   2   1   43.78    1.62
   1  -2   1   37.66    1.57
  -1  -2  -1   37.39    1.58
   1  -2   1   39.30    1.65
   1  -2   1   38.13    1.65
   1  -2  -1   37.91    1.65
   1   2   1   41.90    1.61
  -1  -2   1   38.93    1.61
  -1  -2   1   38.99    1.62
   1  -2  -1   37.01    1.65
  -1  -2   1   38.00    1.59
   1  -2  -1   36.14    1.52
  -1  -2   1   36.58    1.64
  -1  -3  -1   25.79    1.14
   1  -3   1   22.45    1.19
  -1  -3  -1   26.83    1.10
   1  -3   1   23.04    1.13
   1  -3   1   21.75    1.15
   1  -3   1   22.68    1.19
  -1  -3  -1   25.49    1.23
  -1  -3   1   23.28    1.16
   1  -3  -1   25.49    1.09
   1  -3  -1   25.37    1.22
  -1  -3   1   23.41    1.15
   1   3   1   24.26    1.15
   1  -3  -1   26.20    1.22
  -1  -3   1   22.28    1.15
  -1  -3   1   21.91    1.17
   1  -4   1   20.72    1.09
   1  -4   1   21.75    1.08
  -1  -4  -1   19.15    1.12
  -1  -4  -1   18.94    1.03
  -1  -4  -1   19.18    1.00
   1  -4   1   19.76    1.12
   1  -4   1   22.44    1.14
   1  -4  -1   18.46    1.10
   1  -4  -1   19.74    1.06
   1  -4  -1   18.57    0.98
   1  -4  -1   18.67    1.10
  -1  -4   1   19.32    1.06
  -1  -4   1   19.10    1.09
  -1  -4   1   19.71    1.08
  -1  -4   1   21.19    1.09
  -1  -5  -1   34.84    1.60
   1  -5   1   33.28    1.73
   1  -5   1   31.98    1.68
  -1  -5  -1   36.33    1.76
   1  -5   1   32.95    1.66
  -1  -5  -1   34.02    1.63
   1  -5   1   28.78    1.63
   1  -5  -1   34.93    1.72
  -1  -5   1   32.40    1.68
   1  -5  -1   35.39    1.59
   1  -5  -1   34.81    1.73
  -1  -5   1   31.17    1.67
  -1  -5   1   32.78    1.65
  -1  -5   1   32.77    1.66
   1  -5  -1   35.57    1.66
  -1  -6  -1    6.84    0.81
   1  -6   1    7.66    0.81
  -1  -6  -1    8.00    0.68
  -1  -6  -1    8.18    0.72
   1  -6   1    7.40    0.81
   1  -6   1    7.66    0.75
   1  -6   1    9.10    0.81
   1   6   1    7.11    0.68
   1  -6  -1    7.13    0.67
   1  -6  -1    7.04    0.83
   1  -6  -1    9.14    0.86
  -1  -6   1    8.22    0.81
  -1  -6   1    7.69    0.82
  -1  -6   1    7.72    0.74
   1  -6  -1    7.78    0.73
  -1  -6   1    7.83    0.76
  -1  -7  -1   28.90    1.54
   1  -7   1   26.66    1.63
  -1  -7  -1   28.47    1.56
  -1  -7  -1   27.38    1.68
   1  -7   1   28.36    1.59
   1  -7   1   27.20    1.59
   1  -7   1   27.51    1.65
  -1  -7   1   29.42    1.62
  -1  -7   1   27.27    1.63
  -1  -7   1   31.22    1.68
  -1  -7   1   25.72    1.55
   1  -7  -1   27.89    1.65
   1  -7  -1   26.31    1.65
   1   7   1   26.39    1.56
   1  -7  -1   27.18    1.57
   1  -7  -1   26.80    1.49
  -1  -8  -1    5.57    0.77
   1  -8   1    3.54    0.68
  -1  -8  -1    4.69    0.79
   1  -8   1    4.60    0.77
  -1  -8  -1    6.11    0.76
   1  -8   1    4.27    0.76
   1  -8   1    4.77    0.78
  -1  -8   1    5.15    0.75
   1  -8  -1    5.54    0.72
   1   8   1    4.28    0.69
  -1  -8   1    3.37    0.70
   1  -8  -1    3.39    0.70
  -1  -8   1    5.17    0.77
  -1  -8   1    3.99    0.75
  -1   9   1   11.21    1.02
  -1  -9  -1   10.61    1.01
  -1  -9  -1    9.73    1.21
   1  -9   1   11.52    1.10
  -1   9   1    9.31    1.11
   1  -9   1   11.62    1.10
  -1  -9  -1    9.65    1.08
   1  -9   1    9.52    1.17
   1  -9   1   10.20    1.16
  -1  -9   1   11.64    1.09
   1  -9  -1    9.84    1.18
  -1  -9   1   12.19    1.16
   1  -9  -1   11.94    1.05
   1   9   1   12.57    1.09
  -1  -9   1   10.20    1.14
  -1  -9   1   13.07    1.19
  -1  10   1    8.45    1.10
  -1  10   1    7.80    1.01
  -1 -10  -1   10.77    1.17
   1 -10   1    7.91    1.10
   1 -10   1    9.17    1.13
   1 -10   1   11.55    1.33
   1 -10   1    8.61    1.16
  -1 -10  -1    9.44    1.22
  -1 -10   1    8.10    1.16
  -1 -10   1    9.24    1.13
   1  10   1    7.63    1.01
   1 -10  -1   10.84    1.28
  -1 -10   1    8.86    1.11
  -1 -10   1    7.72    1.11
   1 -10  -1    9.34    1.06
  -1  11   1    4.36    0.81
  -1 -11  -1    4.77    0.98
   1  11  -1    3.65    0.78
  -1  11   1    4.26    0.81
   1 -11   1    4.85    0.92
   1 -11   1    5.04    0.95
   1 -11   1    6.72    1.11
   1 -11   1    5.17    0.96
  -1 -11  -1    5.34    0.94
   1 -11  -1    5.23    0.93
   1  11   1    2.89    0.73
   1 -11  -1    3.30    0.85
  -1 -11   1    6.72    1.10
  -1 -11   1    5.68    0.99
   1  11   1    5.15    0.84
  -1 -11   1    5.15    0.99
   1 -12   1    0.37    0.66
  -1 -12  -1    1.70    0.71
   1 -12   1    1.98    0.81
   1  12  -1    1.49    0.57
  -1 -12  -1    1.13    0.77
  -1  12   1    1.79    0.67
  -1  12   1    1.89    0.64
  -1  12  -1    1.99    0.69
   1 -12  -1    1.29    0.68
   1 -12  -1    1.17    0.66
   1  12   1    1.19    0.62
  -1 -12   1    1.17    0.77
  -1  12  -1    1.26    0.63
   1  12   1    1.09    0.58
  -1 -12   1    3.04    0.82
  -1 -12   1    1.10    0.69
   1  13  -1    1.72    0.61
   1  13  -1    1.40    0.66
  -1 -13  -1    2.53    0.91
  -1  13   1    1.63    0.69
   1 -13   1    1.06    0.80
  -1  13  -1    1.24    0.64
  -1 -13   1    2.19    0.87
  -1  13  -1    0.90    0.63
  -1 -13   1    1.41    0.82
   1 -13  -1    1.13    0.79
   1  13   1    0.96    0.60
  -1  14   1    3.56    0.93
   1 -14   1    3.09    1.00
   1  14  -1    5.00    1.04
  -1 -14  -1    3.41    1.11
  -1 -14   1    4.32    1.16
  -1  14  -1    5.42    1.03
   1 -14  -1    3.27    1.07
   1   0   2   -0.04    0.10
   1   0  -2    0.08    0.17
  -1   0   2    0.17    0.14
   1   0   2   -0.12    0.15
  -1   0   2    0.11    0.15
   1   0   2   -0.05    0.10
  -1   0  -2    0.01    0.10
  -1   0   2   -0.08    0.11
  -1   0  -2    0.04    0.14
   1  -1   2   80.24    3.08
  -1   1   2   80.94    2.93
  -1  -1  -2   78.35    3.06
   1   1  -2   70.62    3.02
  -1  -1  -2   76.30    2.94
  -1   1   2   81.35    3.08
  -1   1   2   65.55    3.00
  -1  -1  -2   76.00    3.01
   1  -1   2   83.00    3.09
   1  -1   2   80.83    2.94
   1  -1  -2   75.46    2.93
   1   1   2   80.06    3.06
  -1  -1   2   80.37    3.04
   1  -1  -2   73.72    3.07
  -1  -1   2   79.81    3.07
  -1   1  -2   75.45    2.94
   1   1   2   80.44    2.94
  -1  -1   2   79.49    3.08
  -1   1  -2   77.71    3.07
  -1   2   2   37.86    1.43
  -1  -2  -2   37.28    1.52
  -1  -2  -2   36.82    1.62
   1  -2   2   32.74    1.59
   1  -2   2   34.15    1.61
  -1   2   2   37.60    1.54
   1  -2   2   35.20    1.48
   1   2  -2   33.91    1.54
   1  -2   2   34.68    1.61
  -1   2   2   37.12    1.62
  -1  -2   2   34.00    1.56
   1   2   2   38.51    1.44
  -1  -2   2   36.23    1.62
   1   2   2   37.84    1.59
   1  -2  -2   38.31    1.63
   1  -2  -2   37.87    1.43
   1   2   2   38.15    1.45
  -1  -2   2   33.89    1.59
   1  -3   2    1.72    0.36
  -1  -3  -2    1.04    0.32
  -1  -3  -2    2.05    0.28
   1   3  -2    1.83    0.31
   1  -3   2    1.78    0.35
  -1   3   2    1.32    0.28
   1  -3   2    1.94    0.37
   1  -3   2    1.54    0.26
  -1   3   2    1.03    0.32
   1   3   2    1.30    0.30
  -1  -3   2    1.82    0.37
   1  -3  -2    1.41    0.35
   1   3   2    1.18    0.21
  -1  -3   2    2.00    0.36
  -1  -3   2    1.19    0.30
   1  -3  -2    1.09    0.20
   1  -4   2   38.88    1.83
  -1   4   2   40.32    1.75
  -1   4   2   40.03    1.86
  -1  -4  -2   40.84    1.72
   1  -4   2   39.42    1.74
   1  -4   2   34.53    1.81
   1  -4   2   41.25    1.88
  -1  -4  -2   38.93    1.87
   1  -4  -2   39.56    1.87
  -1  -4   2   34.99    1.76
   1  -4  -2   37.57    1.64
   1   4   2   39.58    1.80
  -1  -4   2   35.91    1.75
  -1  -4   2   38.16    1.85
  -1  -4   2   38.73    1.84
  -1  -5  -2    5.56    0.57
  -1  -5  -2    5.44    0.69
  -1   5   2    5.84    0.56
   1  -5   2    6.63    0.73
   1  -5   2    5.29    0.66
   1  -5   2    6.26    0.72
  -1   5   2    6.52    0.74
   1  -5   2    6.12    0.57
  -1  -5  -2    5.30    0.51
  -1  -5   2    7.03    0.66
  -1  -5   2    6.11    0.70
   1  -5  -2    6.96    0.75
  -1  -5   2    7.37    0.66
  -1  -5   2    7.49    0.76
   1  -5  -2    4.96    0.51
   1   5   2    4.53    0.60
  -1  -6  -2    6.77    0.67
  -1   6   2    7.76    0.68
   1  -6   2    8.15    0.79
   1  -6   2    6.50    0.71
  -1   6   2    7.92    0.84
  -1  -6  -2    7.55    0.65
   1  -6   2    7.64    0.83
   1  -6   2    7.74    0.86
  -1  -6  -2    5.83    0.78
  -1  -6   2    6.84    0.77
  -1  -6   2    8.01    0.76
   1   6   2    6.77    0.75
  -1  -6   2    7.25    0.83
  -1  -6   2    7.83    0.82
   1  -6  -2    7.00    0.83
   1  -6  -2    7.50    0.64
  -1   7   2   11.17    0.98
   1  -7   2   10.08    0.93
   1  -7   2   12.38    1.03
  -1  -7  -2   11.47    1.03
   1  -7   2    9.32    0.88
  -1   7   2    9.20    0.83
  -1  -7  -2   10.94    0.85
   1  -7   2   11.36    0.96
   1   7   2    9.97    0.91
  -1  -7   2    9.44    0.89
  -1  -7   2   10.31    0.94
   1  -7  -2   11.14    0.99
  -1  -7   2    9.38    0.93
  -1  -7   2    9.41    0.90
   1  -7  -2   12.62    0.85
   1  -8   2    8.12    1.02
  -1   8   2    7.65    0.88
   1  -8   2    7.90    1.00
   1  -8   2    7.68    0.94
  -1  -8  -2    6.90    0.99
  -1   8   2    7.91    0.95
  -1  -8  -2    8.11    0.87
   1  -8   2    7.57    0.99
  -1  -8   2    7.85    0.94
  -1  -8   2    7.25    0.95
   1  -8  -2    7.17    0.80
   1   8   2    7.37    0.90
   1  -8  -2    8.74    1.03
  -1  -8   2    9.77    1.06
   1   8   2    7.28    0.80
  -1  -8   2    6.62    0.86
   1  -9   2   10.03    1.12
  -1   9   2    7.71    1.06
  -1  -9  -2   10.93    1.28
   1  -9   2   11.70    1.28
   1  -9   2   11.82    1.29
   1  -9   2   11.59    1.13
  -1  -9  -2   12.60    1.08
  -1   9   2   10.43    0.99
   1  -9  -2   11.83    1.03
   1   9   2   11.34    0.95
  -1  -9   2   10.79    1.18
  -1  -9   2   11.29    1.23
   1   9   2    9.06    1.06
  -1  -9   2   10.20    1.25
  -1  -9   2   11.58    1.09
   1  -9  -2   11.62    1.33
   1 -10   2    0.66    0.58
  -1  10   2    0.18    0.43
  -1  10   2    0.25    0.40
  -1 -10  -2    0.52    0.47
   1 -10   2    0.40    0.54
   1 -10   2    0.37    0.56
   1 -10   2    0.81    0.56
  -1 -10  -2    0.41    0.53
  -1 -10   2    0.31    0.46
   1 -10  -2   -0.09    0.52
   1 -10  -2    0.28    0.46
   1  10   2    0.09    0.36
  -1 -10   2   -0.12    0.48
  -1 -10   2    0.68    0.56
   1  10   2    0.43    0.44
  -1 -10   2    0.41    0.50
  -1 -11  -2   10.36    1.17
  -1  11   2   10.10    1.29
   1 -11   2    7.64    1.16
  -1 -11  -2    9.89    1.39
   1 -11   2   11.44    1.36
  -1  11   2    8.79    1.10
   1 -11   2    9.97    1.28
   1 -11   2    7.67    1.20
  -1 -11   2    9.51    1.27
   1 -11  -2   10.40    1.41
  -1 -11   2   10.02    1.32
   1  11   2    9.84    1.13
  -1 -11   2    6.89    1.13
  -1 -11   2   11.04    1.30
   1  11   2    9.25    1.17
   1 -11  -2   11.51    1.20
  -1 -12  -2    0.73    0.66
   1 -12   2    3.64    0.96
   1 -12   2    2.62    0.86
  -1  12   2    2.90    0.81
   1 -12   2    2.27    0.83
   1 -12   2    2.69    0.84
  -1 -12  -2    1.98    0.81
  -1 -12   2    5.41    1.07
   1  12   2    2.51    0.74
   1 -12  -2    2.12    0.83
  -1 -12   2    2.50    0.77
  -1 -13  -2    1.57    0.84
   1  13  -2    1.10    0.56
   1 -13   2    0.21    0.74
   1  13  -2    1.76    0.71
  -1  13   2    1.42    0.69
  -1 -13   2    1.83    0.82
   1 -13  -2    1.32    0.76
  -1 -13   2    1.51    0.78
  -1  13  -2    1.52    0.62
  -1  13  -2    1.64    0.71
   1  13   2    1.76    0.69
  -1 -14  -2    4.88    1.24
  -1  14   2    5.44    1.07
   1  14  -2    4.37    1.02
  -1  14  -2    4.06    1.01
   1 -14  -2    4.41    1.25
  -1  14  -2    5.17    1.00
  -1 -14   2    3.51    1.18
  -1  14  -2    6.47    1.17
  -1  14  -2    3.69    0.94
   1  14   2    7.06    1.78
   1   0  -3    0.06    0.25
  -1   0   3   -0.38    0.18
  -1   0   3   -0.13    0.25
  -1   0  -3   -0.51    0.21
  -1   0  -3   -0.21    0.16
   1   0   3   -0.32    0.17
   1   0   3    0.31    0.28
   1  -1   3   25.64    1.26
  -1   1   3   27.02    1.19
  -1  -1  -3   27.06    1.22
  -1  -1  -3   25.60    1.17
   1  -1   3   26.79    1.24
   1   1  -3   26.42    1.20
   1  -1   3   26.65    1.09
  -1   1   3   23.31    1.24
   1   1   3   25.78    1.25
  -1  -1   3   26.57    1.23
  -1   1  -3   28.70    1.10
   1   1   3   27.23    1.12
  -1  -1   3   24.54    1.24
  -1   1  -3   28.03    1.25
  -1  -1   3   27.30    1.23
   1  -1  -3   27.70    1.10
   1  -1  -3   29.17    1.26
  -1   2   3   21.85    1.11
   1  -2   3   20.50    1.09
  -1   2   3   20.93    0.88
  -1  -2  -3   21.87    1.10
   1  -2   3   20.19    1.10
  -1  -2  -3   22.77    0.99
   1   2  -3   21.20    1.03
   1  -2   3   20.84    1.10
  -1   2   3   20.99    1.00
  -1  -2   3   19.72    1.04
   1   2   3   21.46    1.11
  -1   2  -3   23.82    0.94
   1   2   3   20.26    0.90
  -1  -2   3   19.72    1.08
  -1  -2   3   20.29    1.09
   1  -2  -3   21.86    1.11
   1  -2  -3   23.33    0.88
  -1  -3  -3   16.94    0.80
   1  -3   3   17.40    0.95
  -1   3   3   15.16    0.93
   1   3  -3   14.75    0.85
   1  -3   3   14.58    0.94
   1  -3   3   16.01    0.97
  -1   3   3   17.30    0.85
  -1  -3  -3   15.38    0.95
   1   3   3   12.98    0.72
   1  -3  -3   15.00    0.69
  -1  -3   3   16.71    0.89
   1   3   3   16.32    0.94
  -1  -3   3   16.16    0.95
   1  -3  -3   15.24    0.95
  -1  -3   3   15.52    0.95
  -1   3  -3   14.87    0.77
   1  -4   3   10.21    0.67
  -1   4   3   10.21    0.79
   1  -4   3    9.97    0.81
   1  -4   3    9.28    0.80
  -1  -4  -3   11.82    0.86
   1  -4   3    9.87    0.78
   1   4  -3    9.94    0.70
  -1   4   3   11.27    0.70
  -1  -4  -3   11.98    0.66
  -1  -4   3   10.28    0.76
   1  -4  -3   11.86    0.60
  -1  -4   3    7.80    0.78
  -1  -4   3    8.54    0.76
   1  -4  -3   12.26    0.87
   1   4   3   10.55    0.77
   1   4   3   10.03    0.61
   1  -5   3   35.96    1.82
   1  -5   3   33.55    1.62
   1  -5   3   34.34    1.79
   1   5  -3   36.52    1.71
  -1  -5  -3   34.51    1.59
  -1   5   3   31.93    1.61
  -1   5   3   31.57    1.74
   1  -5   3   31.62    1.79
  -1  -5  -3   33.81    1.81
   1   5   3   35.02    1.74
   1  -5  -3   34.30    1.51
  -1  -5   3   33.61    1.81
   1   5   3   33.71    1.54
  -1  -5   3   34.39    1.78
  -1  -5   3   34.30    1.72
   1  -5  -3   32.98    1.79
  -1  -6  -3   21.91    1.18
  -1   6   3   17.86    1.29
  -1  -6  -3   22.30    1.43
  -1   6   3   21.13    1.23
   1  -6   3   23.48    1.41
   1  -6   3   23.52    1.40
   1  -6   3   24.97    1.45
   1  -6   3   23.00    1.26
   1  -6  -3   22.25    1.14
   1   6   3   21.00    1.15
  -1  -6   3   22.60    1.41
   1   6   3   19.28    1.27
   1  -6  -3   20.63    1.39
  -1  -6   3   22.00    1.30
  -1  -6   3   22.09    1.33
  -1  -6   3   21.59    1.38
  -1   7   3    9.95    0.81
   1  -7   3   10.18    0.94
  -1   7   3   10.44    1.06
   1  -7   3    8.32    0.97
  -1  -7  -3    7.93    0.98
  -1  -7  -3    9.00    0.78
   1  -7   3    9.75    0.85
   1  -7   3    9.35    1.02
  -1  -7   3    9.91    0.91
   1   7   3    9.38    0.86
   1   7   3    7.79    0.70
   1  -7  -3    9.08    0.73
   1  -7  -3    8.22    0.98
  -1  -7   3    9.01    0.84
  -1  -7   3    9.48    1.04
  -1  -7   3    9.37    1.01
   1  -8   3   28.41    1.69
  -1  -8  -3   28.68    1.87
  -1   8   3   25.66    1.59
   1  -8   3   28.62    1.82
  -1  -8  -3   30.66    1.62
  -1   8   3   25.77    1.75
   1  -8   3   30.34    1.88
   1  -8   3   29.12    1.83
   1  -8  -3   30.06    1.87
  -1  -8   3   29.19    1.83
  -1  -8   3   28.38    1.75
   1   8   3   29.44    1.57
   1   8   3   27.20    1.69
  -1  -8   3   30.26    1.82
  -1  -8   3   28.14    1.73
   1  -8  -3   29.81    1.55
   1  -9   3    0.45    0.44
   1  -9   3    0.47    0.49
   1  -9   3    0.18    0.49
  -1  -9  -3    0.73    0.53
  -1  -9  -3    0.28    0.41
  -1   9   3    0.30    0.41
  -1   9   3   -0.41    0.34
   1  -9   3   -0.11    0.50
  -1  -9   3    0.23    0.54
   1  -9  -3    0.23    0.37
   1   9   3    0.28    0.33
  -1  -9   3    0.20    0.43
   1   9   3    0.34    0.43
  -1  -9   3    0.16    0.45
  -1  -9   3   -0.14    0.46
   1  -9  -3    0.39    0.51
  -1  10   3   13.91    1.23
  -1 -10  -3   18.66    1.59
   1 -10   3   17.69    1.54
   1 -10   3   16.58    1.45
   1 -10   3   15.78    1.44
   1  10  -3   17.76    1.42
  -1  10   3   15.17    1.40
  -1 -10  -3   16.20    1.25
   1 -10   3   14.60    1.34
  -1 -10   3   17.20    1.40
  -1 -10   3   14.61    1.41
   1  10   3   15.13    1.19
   1 -10  -3   18.37    1.56
   1  10   3   14.21    1.28
  -1 -10   3   14.41    1.36
   1 -10  -3   18.69    1.25
   1 -11   3    0.71    0.54
  -1  11   3    0.13    0.41
   1 -11   3   -0.15    0.55
   1 -11   3    1.11    0.65
  -1 -11  -3   -0.02    0.58
   1 -11   3    0.41    0.62
  -1  11   3    0.31    0.47
   1  11  -3    0.42    0.46
  -1 -11  -3    1.13    0.53
  -1 -11   3    0.30    0.58
  -1 -11   3    0.12    0.47
   1 -11  -3    0.00    0.53
  -1 -11   3    0.15    0.65
   1 -11  -3    1.24    0.63
   1  11   3    0.86    0.55
  -1  12   3    3.21    0.81
   1 -12   3    4.31    1.00
   1 -12   3    3.82    0.95
   1  12  -3    2.75    0.75
   1 -12   3    4.86    1.13
  -1 -12  -3    2.01    0.91
  -1 -12   3    2.12    0.78
   1 -12  -3    2.62    0.90
  -1 -12   3    4.21    1.08
   1  12   3    3.86    0.87
  -1 -12   3    3.21    0.90
  -1  12  -3    2.87    0.73
   1  13  -3    6.02    1.12
  -1 -13  -3    2.78    1.05
  -1  13   3    3.27    0.88
   1 -13   3    5.26    1.13
   1 -13   3    5.73    1.21
  -1 -13   3    3.77    1.04
  -1 -13   3    4.88    1.23
  -1  13  -3    4.30    0.95
   1  13   3    5.56    1.01
  -1  13  -3    5.30    0.99
   1 -13  -3    2.95    1.01
  -1 -14  -3    0.81    0.98
   1  14  -3    4.45    0.96
  -1  14   3    2.49    0.82
  -1 -14   3    2.69    1.16
  -1 -14   3    3.15    1.02
  -1  14  -3    1.82    0.71
   1  14   3    2.12    0.81
  -1  14  -3    1.86    0.82
  -1  14  -3    2.75    0.92
  -1  14  -3    2.65    0.83
   1 -14  -3    4.06    1.11
  -1   0   4    0.70    0.28
  -1   0  -4    0.13    0.22
   1   0   4    0.18    0.24
  -1   0   4   -0.10    0.23
   1   0   4    0.33    0.37
  -1   0   4    0.46    0.36
   1   0  -4    0.02    0.33
  -1   0  -4   -0.15    0.31
   1  -1   4    0.99    0.35
   1   1  -4    1.19    0.33
  -1  -1  -4    1.25    0.27
   1  -1   4    0.99    0.28
  -1   1   4    1.27    0.29
  -1  -1  -4    0.90    0.26
  -1   1   4    0.36    0.35
  -1   1  -4    1.49    0.34
  -1  -1   4    1.00    0.30
  -1   1  -4    0.91    0.20
  -1  -1   4    1.23    0.31
  -1  -1   4    1.15    0.34
   1  -1  -4    0.32    0.18
   1   1   4    0.21    0.35
   1  -1  -4    1.11    0.31
   1   1   4    0.95    0.22
   1  -2   4   14.46    0.87
   1  -2   4   14.58    0.87
  -1   2   4   12.20    0.83
   1   2  -4   12.88    0.78
   1  -2   4   13.42    0.84
  -1  -2  -4   11.77    0.78
  -1   2   4   15.16    0.74
  -1  -2  -4   12.29    0.69
  -1  -2   4   13.44    0.84
   1  -2  -4   11.11    0.80
   1   2   4   14.35    0.89
  -1  -2   4   13.19    0.81
  -1  -2   4   12.53    0.82
   1  -2  -4   12.40    0.60
  -1   2  -4   10.07    0.65
   1   2   4   14.27    0.64
   1  -3   4   14.13    0.92
  -1  -3  -4   11.75    0.86
   1   3  -4   13.27    0.84
  -1  -3  -4   13.62    0.72
   1  -3   4   12.53    0.90
   1  -3   4   13.85    0.90
  -1   3   4   12.62    0.75
  -1   3   4   12.53    0.89
   1   3   4   12.00    0.86
  -1  -3   4   12.90    0.89
   1  -3  -4   11.97    0.88
  -1  -3   4   14.73    0.89
  -1  -3   4   13.96    0.92
   1   3   4   13.38    0.66
  -1   3  -4   14.88    0.74
   1  -3  -4   13.01    0.61
   1  -4   4   15.93    1.09
   1  -4   4   16.86    1.11
   1  -4   4   18.30    1.12
  -1  -4  -4   14.62    1.06
  -1   4   4   16.23    0.92
   1   4  -4   16.84    0.98
  -1   4   4   16.29    1.08
  -1  -4  -4   16.61    0.87
   1  -4  -4   16.91    0.78
   1  -4  -4   14.99    1.07
  -1  -4   4   16.64    1.10
  -1  -4   4   16.03    1.03
   1   4   4   17.10    0.83
  -1  -4   4   19.96    1.17
   1   4   4   16.89    1.09
  -1   4  -4   15.06    0.88
  -1   5   4   17.18    1.06
  -1  -5  -4   20.46    1.30
  -1   5   4   19.11    1.26
   1   5  -4   18.62    1.12
   1  -5   4   18.51    1.26
   1  -5   4   18.97    1.23
  -1  -5  -4   20.64    1.04
   1  -5   4   19.64    1.28
  -1  -5   4   18.92    1.17
   1   5   4   18.58    1.19
  -1  -5   4   21.08    1.31
  -1  -5   4   19.03    1.26
   1  -5  -4   23.19    0.98
  -1   5  -4   20.07    1.07
   1  -5  -4   18.44    1.26
   1   5   4   19.12    0.99
  -1   6   4   16.05    1.20
   1   6  -4   15.21    1.06
  -1  -6  -4   17.26    0.97
  -1   6   4   14.12    0.99
  -1  -6  -4   17.27    1.25
   1  -6   4   17.88    1.25
   1  -6   4   16.14    1.21
   1  -6   4   17.22    1.22
  -1   6  -4   15.51    1.01
   1   6   4   16.57    0.95
   1  -6  -4   16.57    0.90
   1   6   4   15.85    1.12
   1  -6  -4   15.88    1.22
  -1  -6   4   16.81    1.22
  -1  -6   4   16.75    1.15
  -1  -6   4   15.62    1.18
   1  -7   4   42.39    2.15
   1  -7   4   35.16    2.06
  -1  -7  -4   38.38    1.80
   1   7  -4   36.88    1.93
  -1   7   4   35.29    1.83
  -1  -7  -4   37.66    2.12
   1  -7   4   33.73    2.03
  -1   7   4   32.15    1.97
   1  -7  -4   36.63    1.71
  -1  -7   4   37.30    2.01
   1   7   4   35.79    1.99
   1   7   4   34.43    1.74
   1  -7  -4   36.49    2.10
  -1  -7   4   38.70    2.11
  -1  -7   4   36.20    2.06
  -1  -8  -4    8.02    0.80
  -1   8   4    4.19    0.77
  -1   8   4    5.17    0.71
   1   8  -4    5.86    0.82
   1  -8   4    6.48    0.95
   1  -8   4    6.31    0.99
  -1  -8  -4    5.57    0.93
   1  -8   4    5.31    0.87
  -1  -8   4    5.69    0.87
   1   8   4    6.82    0.93
   1  -8  -4    6.37    0.66
   1  -8  -4    5.13    0.92
  -1  -8   4    4.41    0.84
  -1  -8   4    5.59    0.89
   1   8   4    7.53    0.76
  -1   9   4   20.70    1.40
  -1   9   4   20.59    1.61
   1  -9   4   23.20    1.68
   1  -9   4   21.59    1.65
  -1  -9  -4   23.89    1.40
   1   9  -4   23.01    1.56
  -1  -9  -4   22.74    1.73
   1  -9   4   20.94    1.63
  -1   9  -4   24.95    1.54
   1  -9  -4   23.08    1.33
   1   9   4   21.14    1.34
  -1  -9   4   17.02    1.63
   1   9   4   19.21    1.49
   1  -9  -4   21.32    1.67
  -1  -9   4   18.92    1.56
  -1  -9   4   23.00    1.57
   1  10  -4    0.58    0.51
  -1 -10  -4    3.78    0.66
  -1 -10  -4    2.26    0.77
  -1  10   4    2.00    0.56
   1 -10   4    3.01    0.84
   1 -10   4    1.37    0.64
   1 -10   4    1.60    0.65
  -1  10   4    1.83    0.62
   1 -10  -4    2.58    0.77
   1 -10  -4    1.92    0.53
  -1 -10   4    1.41    0.71
  -1 -10   4    2.18    0.65
   1  10   4    2.39    0.64
  -1 -10   4    2.12    0.70
  -1  10  -4    0.91    0.47
  -1  11   4    9.99    1.30
   1 -11   4    8.65    1.27
   1 -11   4    9.89    1.33
   1 -11   4    7.28    1.20
  -1 -11  -4    8.54    1.31
   1  11  -4   11.49    1.30
  -1  11  -4    8.77    1.13
  -1 -11   4    8.33    1.24
   1  11   4    8.83    1.17
   1 -11  -4    9.31    1.38
  -1 -11   4    7.37    1.24
  -1 -11   4    8.89    1.20
   1  12  -4    2.70    0.75
   1 -12   4    2.29    0.99
   1 -12   4    3.39    0.90
  -1  12   4    3.21    0.81
  -1 -12  -4    2.30    0.87
   1 -12   4    2.14    0.84
  -1 -12   4    0.63    0.70
  -1 -12   4    2.73    0.89
   1 -12  -4    2.58    0.91
  -1  12  -4    3.05    0.79
   1  12   4    0.01    0.54
  -1 -12   4    1.47    0.69
   1 -13   4    5.55    1.19
   1 -13   4    6.31    1.16
   1  13  -4    7.11    1.13
  -1  13   4    6.19    1.12
  -1 -13  -4    6.78    1.29
  -1  13  -4    6.52    1.06
  -1  13  -4    4.71    1.08
   1 -13  -4    6.02    1.30
  -1 -13   4    5.97    1.11
  -1 -13   4    5.87    1.36
   1  13   4    7.25    1.18
  -1 -13   4    4.17    1.08
  -1  14   4    7.37    1.25
   1 -14   4    5.85    1.22
   1 -14   4    6.01    1.25
  -1 -14  -4    6.41    1.38
   1 -14  -4    6.03    1.33
  -1 -14   4    6.74    1.36
  -1  14  -4    6.98    1.26
   1  14   4    5.30    1.08
   1   0   5   -0.03    0.22
   1   0  -5   -0.26    0.19
  -1   0  -5    0.00    0.26
   1   0  -5    0.11    0.22
  -1   0   5    0.11    0.31
  -1   0   5    0.22    0.24
  -1   0  -5    0.07    0.20
   1   0   5   -0.22    0.32
  -1  -1  -5   30.85    1.41
   1   1  -5   32.55    1.44
  -1  -1  -5   31.87    1.46
   1  -1   5   30.69    1.56
  -1   1   5   31.08    1.55
   1  -1   5   31.63    1.50
  -1   1   5   31.34    1.44
  -1   1  -5   31.05    1.51
  -1  -1   5   30.57    1.48
   1   1   5   30.44    1.55
   1  -1  -5   30.76    1.49
   1   1   5   29.50    1.37
  -1   1  -5   31.18    1.34
   1  -1  -5   32.79    1.37
  -1  -1   5   29.70    1.50
  -1  -1   5   32.52    1.54
  -1  -2  -5   30.73    1.50
  -1  -2  -5   30.35    1.37
   1   2  -5   32.52    1.44
   1  -2   5   27.69    1.51
   1  -2   5   33.39    1.60
  -1   2   5   25.16    1.50
  -1   2   5   28.50    1.38
  -1  -2   5   28.96    1.51
  -1  -2   5   28.84    1.52
   1   2   5   28.12    1.30
  -1   2  -5   33.22    1.56
  -1  -2   5   30.61    1.54
   1   2   5   25.92    1.50
   1  -2  -5   32.54    1.54
  -1   2  -5   34.20    1.33
   1  -2  -5   31.83    1.29
   1   3  -5   33.72    1.56
  -1  -3  -5   32.30    1.46
   1  -3   5   33.76    1.72
  -1   3   5   32.54    1.50
  -1  -3  -5   35.05    1.70
   1  -3   5   34.15    1.72
   1  -3   5   32.68    1.70
  -1   3   5   31.60    1.71
  -1  -3   5   32.73    1.70
   1  -3  -5   34.24    1.37
  -1  -3   5   33.01    1.66
  -1  -3   5   32.01    1.69
   1  -3  -5   32.99    1.70
   1   3   5   31.74    1.66
   1   3   5   32.41    1.40
  -1   3  -5   32.97    1.46
   1  -4   5   35.91    1.93
  -1  -4  -5   40.84    1.68
   1  -4   5   36.82    1.90
   1   4  -5   40.44    1.80
  -1   4   5   32.03    1.87
  -1  -4  -5   39.66    1.96
  -1   4   5   37.39    1.72
   1  -4   5   35.29    1.93
  -1  -4   5   38.35    1.96
  -1   4  -5   43.22    1.72
   1   4   5   35.46    1.87
   1  -4  -5   39.93    1.97
  -1  -4   5   35.32    1.86
  -1  -4   5   33.90    1.90
   1  -4  -5   41.64    1.57
   1   4   5   35.18    1.59
  -1   5   5   24.07    1.52
   1  -5   5   23.73    1.50
   1   5  -5   27.06    1.42
   1  -5   5   25.03    1.56
  -1  -5  -5   27.59    1.28
  -1  -5  -5   25.97    1.58
   1  -5   5   25.36    1.57
  -1   5   5   26.77    1.34
  -1  -5   5   27.28    1.60
   1  -5  -5   28.39    1.62
   1  -5  -5   28.47    1.19
  -1  -5   5   24.49    1.54
  -1   5  -5   26.02    1.33
  -1  -5   5   26.39    1.51
   1   5   5   25.08    1.53
   1   5   5   27.88    1.24
  -1  -6  -5   -0.51    0.29
  -1   6   5    0.62    0.31
   1   6  -5   -0.14    0.30
   1  -6   5   -0.09    0.42
   1  -6   5   -0.21    0.35
  -1  -6  -5    0.22    0.25
   1  -6   5   -0.11    0.33
  -1   6   5   -0.10    0.34
   1   6   5   -0.06    0.21
   1  -6  -5   -0.05    0.36
  -1  -6   5   -0.04    0.35
  -1  -6   5    0.47    0.46
   1   6   5   -0.07    0.39
  -1   6  -5    0.45    0.29
  -1  -6   5   -0.11    0.34
   1  -6  -5   -0.20    0.17
  -1   7   5   20.05    1.22
  -1   7   5   17.92    1.43
  -1  -7  -5   19.00    1.14
   1  -7   5   21.33    1.50
   1   7  -5   21.45    1.33
   1  -7   5   21.78    1.57
  -1  -7  -5   21.01    1.53
   1  -7   5   20.56    1.55
   1  -7  -5   21.30    1.53
  -1  -7   5   21.46    1.51
  -1   7  -5   22.16    1.30
   1   7   5   20.21    1.40
  -1  -7   5   19.61    1.50
   1   7   5   22.07    1.17
  -1  -7   5   22.82    1.46
   1  -7  -5   21.49    1.11
  -1   8   5   10.96    0.89
  -1  -8  -5    9.99    0.80
   1  -8   5    9.61    1.13
   1  -8   5    9.41    1.18
  -1   8   5    7.86    1.06
   1  -8   5    9.12    1.18
  -1  -8  -5    8.43    1.15
   1   8  -5    8.86    0.99
   1   8   5   10.05    0.80
  -1   8  -5    9.70    0.90
   1  -8  -5    8.93    0.72
  -1  -8   5   10.16    1.11
  -1  -8   5    8.27    1.11
  -1  -8   5    9.32    1.17
   1  -8  -5    7.69    1.10
   1   8   5   10.71    1.17
   1  -9   5    8.86    1.15
  -1  -9  -5    9.08    0.81
  -1  -9  -5    6.21    1.07
   1  -9   5    8.60    1.18
   1   9  -5    8.95    1.04
  -1   9   5    7.09    1.05
   1  -9   5    5.09    0.96
  -1   9   5    8.77    0.94
   1  -9  -5    9.60    1.26
   1   9   5    7.79    0.80
   1  -9  -5    7.96    0.74
  -1  -9   5    8.18    1.08
  -1  -9   5    7.25    1.11
  -1   9  -5    8.03    0.96
  -1  -9   5    6.68    1.11
   1   9   5    8.80    1.10
  -1 -10  -5   14.00    1.64
   1 -10   5   16.73    1.57
   1  10  -5   17.58    1.39
  -1  10   5   13.37    1.50
  -1 -10  -5   18.17    1.44
   1 -10   5   16.48    1.49
   1 -10   5   14.30    1.62
  -1 -10   5   17.01    1.44
   1 -10  -5   16.56    1.57
  -1 -10   5   14.60    1.44
   1  10   5   16.83    1.44
  -1 -10   5   15.33    1.67
  -1  10  -5   17.06    1.34
   1 -11   5    2.18    0.85
   1 -11   5    3.27    0.89
  -1 -11  -5    1.17    0.75
  -1  11   5    2.10    0.73
   1  11  -5    2.20    0.67
   1 -11   5    1.63    0.67
  -1  11  -5    2.48    0.64
   1  11   5    0.83    0.59
   1 -11  -5    0.46    0.66
  -1 -11   5    1.50    0.64
  -1 -11   5    2.52    0.80
  -1 -11   5    2.72    0.94
  -1  12   5   13.02    1.57
   1 -12   5    9.15    1.43
  -1 -12  -5    8.19    1.45
   1  12  -5   11.20    1.35
   1 -12   5   11.84    1.50
  -1 -12   5   11.91    1.46
  -1  12  -5   11.83    1.32
  -1 -12   5    8.84    1.40
   1 -12  -5    8.43    1.43
   1  12   5    9.67    1.30
  -1  12  -5   12.45    1.52
  -1 -12   5   11.10    1.60
  -1  13   5    0.07    0.60
   1 -13   5    1.29    0.77
  -1 -13  -5    1.14    0.90
   1 -13   5    0.35    0.65
   1 -13  -5    2.75    0.98
   1  13   5    1.51    0.73
  -1 -13   5    1.47    0.99
  -1  13  -5    0.91    0.70
  -1 -13   5    1.03    0.80
  -1 -13   5    1.42    0.73
  -1 -14  -5    8.76    1.67
   1 -14   5   10.75    1.59
   1 -14   5    7.00    1.42
   1 -14  -5    9.58    1.60
  -1 -14   5    6.56    1.35
   1   0   6    0.92    0.43
   1   0  -6    0.05    0.29
   1   0  -6   -0.16    0.25
  -1   0   6   -0.06    0.27
  -1   0  -6    0.24    0.22
  -1   0   6    0.21    0.38
  -1   0  -6    0.12    0.29
   1   0   6    0.23    0.27
  -1  -1  -6   30.92    1.51
  -1  -1  -6   32.21    1.49
   1  -1   6   30.49    1.55
  -1   1   6   28.77    1.50
   1  -1   6   33.65    1.66
   1   1  -6   33.91    1.50
  -1   1   6   29.71    1.62
  -1  -1   6   32.32    1.59
  -1  -1   6   32.28    1.57
   1  -1  -6   31.82    1.43
  -1   1  -6   34.58    1.61
   1  -1  -6   32.23    1.57
  -1  -1   6   32.32    1.63
   1   1   6   28.58    1.61
  -1   1  -6   33.03    1.40
   1   1   6   28.26    1.44
  -1  -2  -6   32.65    1.56
  -1   2   6   35.49    1.78
   1   2  -6   33.92    1.61
   1  -2   6   33.69    1.73
   1  -2   6   35.07    1.77
  -1   2   6   35.01    1.60
  -1  -2  -6   34.32    1.69
  -1  -2   6   35.18    1.75
   1   2   6   32.44    1.75
  -1   2  -6   34.19    1.49
  -1  -2   6   37.88    1.78
   1  -2  -6   33.53    1.71
   1  -2  -6   33.03    1.48
  -1  -2   6   37.67    1.78
  -1   2  -6   32.65    1.71
   1   2   6   34.97    1.52
  -1   3   6   42.96    2.12
   1  -3   6   37.93    2.07
   1  -3   6   40.93    2.09
  -1   3   6   41.28    1.88
  -1  -3  -6   45.34    1.87
  -1  -3  -6   46.45    2.12
   1   3  -6   45.46    1.95
   1   3   6   40.68    1.79
  -1   3  -6   47.90    2.15
   1   3   6   37.82    2.07
  -1  -3   6   40.31    2.09
   1  -3  -6   44.68    1.77
  -1   3  -6   46.53    1.85
   1  -3  -6   45.07    2.12
  -1  -3   6   36.62    2.06
  -1  -3   6   40.25    2.06
  -1  -4  -6   19.64    1.31
   1   4  -6   20.47    1.21
  -1   4   6   21.45    1.12
  -1   4   6   21.70    1.36
   1  -4   6   21.04    1.33
   1  -4   6   19.23    1.33
   1  -4   6   23.58    1.40
  -1  -4  -6   20.95    1.06
  -1   4  -6   21.19    1.11
   1   4   6   22.03    1.01
   1  -4  -6   21.02    0.95
  -1  -4   6   19.75    1.34
  -1  -4   6   22.72    1.32
  -1  -4   6   21.77    1.37
   1  -4  -6   21.75    1.36
   1   4   6   23.61    1.37
   1  -5   6   28.97    1.76
  -1  -5  -6   28.44    1.73
   1  -5   6   30.36    1.78
   1   5  -6   30.29    1.57
   1  -5   6   30.06    1.74
  -1   5   6   31.02    1.48
  -1  -5  -6   28.90    1.39
  -1   5   6   26.99    1.69
  -1  -5   6   29.41    1.66
   1   5   6   30.73    1.35
  -1  -5   6   31.61    1.79
   1  -5  -6   29.86    1.29
   1   5   6   29.13    1.69
   1  -5  -6   30.69    1.77
  -1   5  -6   29.49    1.48
  -1  -5   6   32.26    1.80
   1  -6   6    4.23    0.77
   1  -6   6    3.74    0.73
  -1   6   6    4.14    0.53
  -1   6   6    3.77    0.75
   1   6  -6    4.68    0.63
   1  -6   6    4.16    0.70
  -1  -6  -6    5.24    0.52
  -1  -6  -6    3.55    0.75
  -1  -6   6    3.95    0.75
  -1  -6   6    3.44    0.74
  -1   6  -6    4.44    0.57
   1   6   6    4.63    0.47
   1  -6  -6    4.58    0.40
  -1  -6   6    4.81    0.72
   1   6   6    2.23    0.65
   1  -6  -6    3.73    0.72
   1   7  -6    0.14    0.41
   1  -7   6    0.49    0.57
  -1   7   6    0.25    0.52
   1  -7   6    0.43    0.51
  -1  -7  -6    0.41    0.28
  -1  -7  -6    0.38    0.48
   1  -7   6    1.34    0.57
  -1   7   6    1.19    0.38
   1   7   6    1.36    0.32
  -1  -7   6    0.32    0.52
   1  -7  -6    0.83    0.26
   1  -7  -6    1.06    0.55
   1   7   6    1.29    0.52
  -1   7  -6    1.25    0.41
  -1  -7   6    0.86    0.51
  -1  -7   6    0.61    0.44
   1  -8   6   11.43    1.25
  -1   8   6    6.64    1.01
   1  -8   6    8.09    1.15
   1   8  -6    8.35    0.96
  -1   8   6    8.77    0.83
  -1  -8  -6    8.69    0.74
   1  -8   6    8.54    1.16
  -1  -8  -6    7.10    1.09
  -1  -8   6    9.81    1.12
   1  -8  -6    8.07    1.14
  -1  -8   6    8.73    1.17
  -1   8  -6    8.34    0.91
   1   8   6    9.00    0.73
   1   8   6    8.65    1.09
  -1  -8   6    8.19    1.16
   1  -8  -6    8.84    0.66
   1   9  -6    3.45    0.72
  -1  -9  -6    2.99    0.83
  -1   9   6    4.25    0.65
   1  -9   6    4.55    0.92
   1  -9   6    6.58    1.10
  -1  -9  -6    3.96    0.59
  -1   9   6    5.24    0.98
   1  -9   6    4.86    0.97
  -1  -9   6    4.30    0.82
  -1  -9   6    3.39    0.89
   1   9   6    4.82    0.87
  -1  -9   6    4.41    0.90
  -1   9  -6    3.51    0.68
   1  -9  -6    3.18    0.82
   1 -10   6   11.34    1.36
   1  10  -6   12.63    1.23
   1 -10   6   11.23    1.48
  -1  10   6   13.88    1.51
   1 -10   6   11.63    1.49
  -1 -10  -6   10.69    1.45
  -1  10  -6   15.52    1.22
   1  10   6   10.81    1.32
   1 -10  -6   10.32    1.43
  -1 -10   6    9.66    1.36
  -1 -10   6   10.77    1.29
  -1 -10   6   13.59    1.59
   1 -11   6    6.79    1.14
   1  11  -6    8.48    1.12
  -1  11   6    7.49    1.17
   1 -11   6    8.84    1.38
  -1 -11  -6    8.58    1.40
   1  11   6    8.72    1.24
  -1 -11   6    9.51    1.26
   1 -11  -6    8.29    1.33
  -1  11  -6   10.80    1.24
  -1 -11   6    8.90    1.38
  -1 -11   6    8.88    1.38
   1 -12   6    4.83    1.19
  -1  12   6    5.47    1.10
   1  12  -6    8.19    1.71
   1 -12   6    6.73    1.20
  -1 -12  -6    5.55    1.19
  -1 -12   6    6.67    1.31
  -1 -12   6    6.56    1.12
   1  12   6    5.52    1.08
  -1  12  -6    6.52    1.23
   1 -12  -6    5.51    1.26
  -1 -12   6    5.12    1.14
   1 -13   6   22.28    1.96
  -1 -13  -6   22.67    2.14
   1 -13   6   19.19    2.23
  -1  13   6   22.61    1.97
  -1  13  -6   21.77    1.93
   1  13   6   22.21    1.91
  -1 -13   6   21.97    2.39
  -1 -13   6   20.25    1.97
   1 -13  -6   20.66    2.31
  -1 -13   6   21.84    1.93
   1   0   7    0.13    0.28
  -1   0   7    0.62    0.43
  -1   0  -7   -0.44    0.27
  -1   0  -7    0.04    0.23
   1   0  -7    0.08    0.25
   1   0   7    0.14    0.43
  -1   0   7   -0.22    0.27
   1   0  -7    0.22    0.28
  -1   1   7   12.16    0.81
   1   1  -7   10.33    0.82
  -1   1   7    8.34    0.91
   1  -1   7   10.14    0.81
  -1  -1  -7    9.79    0.74
  -1  -1  -7   10.94    0.77
   1  -1   7   11.38    0.96
   1   1  -7   10.82    0.76
   1  -1  -7   10.03    0.79
  -1  -1   7   10.85    0.94
  -1   1  -7   10.14    0.82
  -1  -1   7    9.32    0.81
   1   1   7    9.83    0.71
  -1   1  -7   12.24    0.70
   1  -1  -7   11.85    0.72
   1   1   7   10.17    0.94
   1  -2   7   41.80    2.01
  -1   2   7   41.12    1.86
  -1   2   7   35.87    2.01
   1  -2   7   41.05    2.06
  -1  -2  -7   39.22    1.94
   1   2  -7   41.00    1.85
  -1  -2  -7   39.69    1.82
   1  -2  -7   42.00    2.01
  -1  -2   7   37.58    1.97
  -1   2  -7   40.73    1.73
  -1  -2   7   39.19    2.02
   1  -2  -7   40.30    1.76
  -1  -2   7   41.23    2.03
   1   2   7   38.76    2.05
   1   2   7   39.20    1.78
  -1   2  -7   42.32    2.02
   1   3  -7    0.50    0.39
  -1  -3  -7    0.72    0.36
   1  -3   7    0.82    0.41
  -1  -3  -7    0.69    0.30
  -1   3   7    0.79    0.31
  -1   3   7    0.00    0.45
   1  -3   7    0.70    0.47
  -1  -3   7    0.91    0.42
  -1   3  -7    1.21    0.33
   1   3   7    1.03    0.27
   1  -3  -7    0.61    0.22
  -1   3  -7    0.03    0.36
   1   3   7   -0.30    0.38
  -1  -3   7    0.49    0.46
  -1  -3   7    0.30    0.43
   1  -3  -7    0.44    0.35
  -1  -4  -7   60.34    2.47
  -1   4   7   59.14    2.52
  -1  -4  -7   59.21    2.80
   1   4  -7   61.96    2.61
   1  -4   7   57.52    2.79
   1  -4   7   56.74    2.82
  -1   4   7   57.27    2.81
  -1  -4   7   56.74    2.81
  -1   4  -7   58.44    2.81
   1  -4  -7   55.09    2.80
  -1   4  -7   60.92    2.49
  -1  -4   7   57.78    2.76
   1   4   7   56.13    2.40
   1   4   7   55.41    2.78
  -1  -4   7   59.64    2.85
   1  -4  -7   60.10    2.36
   1  -5   7   11.39    1.04
  -1  -5  -7   10.13    0.68
  -1   5   7   10.41    1.10
   1  -5   7   10.45    1.12
  -1   5   7   10.77    0.76
   1   5  -7    9.61    0.89
  -1  -5  -7   10.68    1.01
   1  -5   7   10.98    1.04
  -1  -5   7    9.22    1.07
  -1  -5   7   10.39    1.02
   1  -5  -7   11.01    0.58
  -1   5  -7   10.92    0.80
   1  -5  -7   10.11    0.99
   1   5   7   11.81    1.09
  -1  -5   7    9.61    0.92
   1   5   7   10.58    0.66
  -1  -6  -7   23.52    1.61
  -1  -6  -7   22.39    1.16
   1  -6   7   22.03    1.59
  -1   6   7   22.53    1.24
   1  -6   7   24.91    1.65
   1   6  -7   23.90    1.40
   1  -6   7   22.24    1.52
  -1   6   7   20.64    1.54
  -1  -6   7   21.96    1.60
  -1   6  -7   21.69    1.27
   1  -6  -7   23.42    1.05
  -1  -6   7   25.29    1.56
  -1  -6   7   22.10    1.59
   1  -6  -7   21.23    1.57
   1   6   7   22.56    1.55
   1   6   7   22.91    1.12
  -1  -7  -7    2.51    0.70
  -1   7   7    2.23    0.45
  -1  -7  -7    3.26    0.45
   1  -7   7    1.96    0.65
  -1   7   7    1.63    0.62
   1  -7   7    2.37    0.75
   1  -7   7    1.61    0.64
   1   7  -7    2.71    0.61
   1  -7  -7    2.11    0.65
  -1  -7   7    1.71    0.64
  -1   7  -7    2.81    0.56
   1   7   7    2.78    0.40
   1  -7  -7    3.39    0.36
   1   7   7    1.59    0.60
  -1  -7   7    1.94    0.58
  -1  -7   7    2.42    0.75
   1   8  -7   14.74    1.18
  -1  -8  -7   11.49    1.38
  -1   8   7   10.55    1.29
   1  -8   7   13.40    1.49
   1  -8   7   12.41    1.37
   1  -8   7   11.93    1.41
  -1  -8  -7   14.61    0.91
  -1   8   7   11.88    0.94
  -1  -8   7   11.42    1.41
  -1  -8   7   10.58    1.35
  -1  -8   7   11.84    1.29
  -1   8  -7   14.02    1.06
   1   8   7   12.35    1.37
   1  -8  -7   14.50    1.38
   1  -9   7    6.64    1.05
  -1  -9  -7    4.69    1.01
   1   9  -7    8.45    1.01
  -1   9   7    9.80    1.24
   1  -9   7    4.82    1.05
   1  -9   7    7.99    1.21
  -1  -9   7    9.41    1.33
   1   9   7    6.96    1.13
  -1  -9   7    8.81    1.15
   1  -9  -7    7.27    1.18
  -1   9  -7    7.56    0.93
  -1  -9   7    6.93    1.13
   1  10  -7   14.24    1.28
   1 -10   7   13.05    1.49
   1 -10   7   12.16    1.57
  -1 -10  -7   14.49    1.71
  -1  10   7   12.24    1.50
  -1 -10   7   13.88    1.65
  -1  10  -7   16.03    1.43
  -1 -10   7   11.38    1.38
   1  10   7   13.81    1.53
   1 -10  -7   15.04    1.71
  -1 -10   7   15.28    1.73
   1 -11   7   11.95    1.63
   1 -11   7   12.33    1.51
  -1 -11  -7   12.89    1.70
  -1  11   7   13.67    1.60
  -1 -11   7    9.89    1.36
   1 -11  -7   11.33    1.59
   1  11   7   13.68    1.61
  -1  11  -7   12.39    1.58
  -1 -11   7   14.32    1.76
  -1 -11   7   11.81    1.56
   1 -12   7   15.22    1.89
  -1 -12  -7   19.15    2.15
  -1  12   7   14.40    1.75
   1 -12   7   14.75    1.73
  -1 -12   7   15.39    1.98
  -1 -12   7   15.22    1.69
   1  12   7   15.88    1.79
  -1  12  -7   17.15    1.95
   1 -12  -7   16.61    2.01
  -1 -12   7   17.95    2.03
   1  13  -7    2.92    1.04
  -1  13   7    2.95    0.99
  -1 -13  -7    2.68    1.07
   1 -13   7    2.41    0.90
   1 -13   7    2.87    1.05
  -1  13  -7    2.99    1.02
   1  13   7    4.94    1.09
  -1 -13   7    1.87    0.95
   1 -13  -7    3.73    1.25
  -1   0  -8    0.00    0.25
   1   0  -8    0.10    0.28
  -1   0   8    0.68    0.38
  -1   0  -8    0.35    0.35
   1   0  -8    0.26    0.32
  -1   0   8   -0.20    0.43
   1   0   8    0.05    0.29
   1   0   8    0.79    0.47
  -1  -1  -8   17.17    1.05
   1   1  -8   18.70    1.14
  -1   1   8   17.56    1.26
   1  -1   8   16.43    1.13
  -1  -1  -8   15.96    1.04
   1  -1   8   16.56    1.24
  -1   1   8   15.38    1.05
   1   1  -8   17.18    1.02
  -1   1  -8   17.43    0.96
   1  -1  -8   17.42    1.11
   1   1   8   18.32    1.04
  -1  -1   8   17.81    1.25
   1  -1  -8   17.61    1.01
  -1   1  -8   17.03    1.16
   1   1   8   17.00    1.27
  -1  -1   8   17.67    1.17
  -1   2   8   11.52    1.04
   1  -2   8   11.81    0.96
  -1   2   8   12.98    0.87
   1   2  -8   11.70    0.83
  -1  -2  -8   11.87    0.93
   1  -2   8   14.68    1.13
   1   2  -8   12.12    0.96
  -1  -2  -8   12.80    0.83
  -1  -2   8   13.36    1.06
   1   2   8   12.21    0.79
   1   2   8   12.39    1.08
  -1   2  -8   11.73    0.74
   1  -2  -8   13.89    0.80
  -1  -2   8   11.82    0.98
  -1   2  -8   12.00    1.02
   1  -2  -8   13.34    1.00
  -1   3   8    7.93    0.94
   1   3  -8    6.87    0.71
   1  -3   8    8.26    0.91
  -1  -3  -8    6.93    0.62
  -1   3   8    8.64    0.67
  -1  -3  -8    8.15    0.80
   1  -3   8    8.12    0.94
   1   3   8    8.31    0.61
  -1  -3   8    7.82    0.90
   1   3   8    7.92    0.95
  -1  -3   8    8.92    0.96
   1  -3  -8    6.22    0.81
  -1  -3   8    7.76    0.89
  -1   3  -8    7.68    0.61
  -1   3  -8    9.12    0.96
   1  -3  -8    7.35    0.56
   1   4  -8    9.75    0.83
  -1   4   8    7.62    1.00
   1  -4   8    6.56    0.89
  -1  -4  -8    8.03    0.91
   1  -4   8    8.10    0.96
  -1  -4  -8    8.86    0.64
  -1   4   8    8.31    0.70
   1   4   8    8.17    0.59
  -1  -4   8    7.92    0.97
  -1   4  -8    8.07    0.97
  -1  -4   8    7.33    0.93
  -1  -4   8    9.92    1.04
   1  -4  -8    8.99    0.55
  -1   4  -8    6.85    0.67
   1  -4  -8    7.70    0.92
   1   4   8    7.84    0.98
   1   5  -8   26.26    1.44
  -1   5   8   23.83    1.28
  -1  -5  -8   25.94    1.63
   1  -5   8   24.33    1.65
  -1  -5  -8   25.52    1.24
  -1   5   8   21.86    1.59
   1  -5   8   22.02    1.56
  -1   5  -8   23.89    1.29
   1  -5  -8   25.63    1.64
   1   5   8   24.00    1.17
  -1  -5   8   24.48    1.56
  -1  -5   8   23.03    1.62
  -1  -5   8   22.76    1.62
   1  -5  -8   26.95    1.11
   1   5   8   23.74    1.62
  -1   5  -8   23.49    1.61
   1   6  -8    1.42    0.53
   1  -6   8    1.63    0.60
  -1  -6  -8    2.07    0.37
  -1   6   8    1.30    0.38
  -1  -6  -8    1.34    0.61
  -1   6   8    0.88    0.60
   1  -6   8    1.58    0.58
  -1  -6   8    2.37    0.68
   1   6   8    1.73    0.69
  -1  -6   8    0.81    0.57
   1   6   8    2.02    0.34
   1  -6  -8    1.95    0.63
  -1  -6   8    2.23    0.65
   1  -6  -8    2.21    0.27
  -1   6  -8    1.40    0.47
   1  -7   8    6.78    1.07
  -1  -7  -8    7.31    1.09
   1   7  -8   11.44    1.04
  -1  -7  -8   10.61    0.68
  -1   7   8    8.71    0.74
   1  -7   8    6.33    1.02
   1  -7   8    6.93    1.10
  -1   7   8    9.13    1.20
  -1   7  -8    9.70    0.92
   1  -7  -8    8.02    1.14
   1   7   8    7.91    1.11
  -1  -7   8    6.94    0.98
  -1  -7   8    6.65    1.10
  -1  -7   8    7.67    1.16
   1  -8   8    5.82    1.06
  -1   8   8    5.21    0.97
  -1  -8  -8    4.14    0.92
   1  -8   8    4.42    0.88
   1   8  -8    5.21    0.83
  -1  -8   8    5.82    1.06
  -1   8  -8    5.51    0.78
   1   8   8    6.82    1.05
  -1  -8   8    4.70    1.00
   1  -8  -8    4.34    0.95
  -1  -8   8    7.34    1.03
  -1  -9  -8   34.37    2.25
   1  -9   8   25.70    2.12
   1   9  -8   32.52    1.88
   1  -9   8   30.51    2.09
  -1   9   8   26.15    2.01
  -1  -9   8   27.30    2.09
  -1  -9   8   25.82    2.11
  -1  -9   8   28.00    1.98
  -1   9  -8   35.16    2.28
   1   9   8   30.64    2.10
   1  -9  -8   26.25    2.09
   1 -10   8   16.49    1.55
  -1  10   8   13.80    1.61
   1 -10   8   14.13    1.73
  -1 -10  -8   11.64    1.58
   1  10   8   12.36    1.51
  -1 -10   8   13.34    1.51
  -1 -10   8   12.40    1.71
   1 -10  -8   12.35    1.62
  -1  10  -8   12.06    1.55
  -1 -10   8   13.27    1.65
   1 -11   8   28.96    2.15
   1 -11   8   23.99    2.13
  -1 -11  -8   28.10    2.29
  -1  11   8   29.12    2.18
  -1 -11   8   29.26    2.34
   1 -11  -8   32.05    2.45
  -1 -11   8   26.87    2.19
  -1 -11   8   26.74    2.04
   1  11   8   29.18    2.17
  -1  11  -8   29.51    2.29
  -1  12   8   11.90    1.61
   1  12  -8   10.13    1.53
   1 -12   8    7.31    1.26
   1 -12   8    7.02    1.35
  -1 -12  -8   10.09    1.59
   1  12   8    9.11    1.42
  -1 -12   8    9.53    1.38
   1 -12  -8    9.94    1.58
  -1 -12   8    7.73    1.36
  -1  12  -8    9.74    1.50
  -1 -13  -8    6.79    1.46
   1  13  -8    5.94    1.32
   1 -13   8    8.63    1.43
  -1  13   8    9.35    1.47
   1 -13   8   10.24    1.63
  -1  13  -8    7.26    1.40
  -1 -13   8    7.33    1.48
   1 -13  -8    7.49    1.49
   1  13   8    8.63    1.41
  -1   0  -9    0.28    0.38
  -1   0  -9   -0.14    0.26
   1   0  -9   -0.47    0.23
  -1   0   9    0.25    0.49
  -1   0   9    0.06    0.37
   1   0  -9   -0.25    0.29
   1   0   9    0.38    0.33
   1   0   9    1.03    0.53
   1  -1   9    8.73    1.05
  -1   1   9   11.55    1.06
  -1   1   9    8.64    0.80
   1   1  -9    7.77    0.85
  -1  -1  -9    8.79    0.80
  -1  -1  -9    9.69    0.76
   1   1  -9    9.26    0.78
   1  -1   9    8.87    0.82
  -1  -1   9    8.04    1.01
   1  -1  -9   10.05    0.75
   1  -1  -9    9.47    0.84
  -1  -1   9    8.47    0.83
  -1   1  -9    7.04    0.82
   1   1   9    9.68    1.06
  -1   1  -9    9.69    0.68
   1   1   9    9.22    0.76
   1  -2   9   13.69    1.24
  -1   2   9   14.62    1.33
  -1   2   9   14.11    1.02
   1   2  -9   19.56    1.22
  -1  -2  -9   17.00    1.15
   1   2  -9   16.00    1.03
   1  -2   9   15.64    1.19
  -1  -2  -9   17.10    1.06
  -1  -2   9   17.24    1.33
   1   2   9   17.00    1.33
   1  -2  -9   18.62    1.01
   1  -2  -9   18.86    1.20
   1   2   9   16.37    1.01
  -1   2  -9   17.14    0.95
  -1   2  -9   19.64    1.30
  -1  -2   9   16.58    1.24
  -1   3   9    7.52    0.98
  -1  -3  -9    6.99    0.85
   1   3  -9    6.48    0.68
   1  -3   9    6.16    0.86
  -1  -3  -9    6.71    0.63
   1   3  -9    7.10    0.92
   1  -3   9    5.92    0.82
  -1   3   9    6.48    0.68
  -1   3  -9    6.37    0.57
   1   3   9    6.52    0.93
  -1  -3   9    5.59    0.83
   1  -3  -9    6.59    0.56
  -1   3  -9    5.49    0.82
   1  -3  -9    7.14    0.86
  -1  -3   9    7.19    0.91
   1   3   9    6.22    0.57
   1   4  -9    2.50    0.53
   1  -4   9    2.42    0.63
  -1   4   9    1.52    0.64
  -1  -4  -9    2.69    0.63
  -1  -4  -9    2.99    0.46
   1  -4   9    3.54    0.72
  -1   4   9    3.00    0.48
  -1   4  -9    2.81    0.44
  -1  -4   9    2.55    0.62
   1   4   9    2.68    0.70
  -1  -4   9    2.26    0.62
  -1   4  -9    4.03    0.73
   1  -4  -9    3.00    0.65
   1   4   9    3.10    0.43
  -1  -4   9    2.01    0.62
   1  -4  -9    3.50    0.39
  -1  -5  -9    1.56    0.36
  -1   5   9    2.07    0.70
   1   5  -9    1.99    0.56
  -1   5   9    1.95    0.44
   1  -5   9    1.32    0.57
   1  -5   9    2.05    0.66
  -1  -5  -9    2.12    0.62
  -1   5  -9    2.37    0.67
  -1  -5   9    1.59    0.65
   1  -5  -9    1.29    0.54
   1   5   9    2.03    0.35
  -1   5  -9    2.11    0.47
   1  -5  -9    2.50    0.31
  -1  -5   9    1.52    0.56
  -1  -5   9    0.68    0.53
   1   5   9    1.95    0.66
  -1  -6  -9    9.73    1.23
  -1   6   9    9.69    1.24
   1  -6   9   12.05    1.31
  -1   6   9   11.07    0.83
  -1  -6  -9   12.65    0.76
   1  -6   9   11.53    1.32
   1   6  -9   11.79    1.05
  -1  -6   9   10.19    1.30
  -1  -6   9   10.64    1.22
  -1   6  -9   10.24    1.26
  -1  -6   9   11.55    1.33
  -1   6  -9   10.43    0.93
   1   6   9   10.56    0.69
   1   6   9   10.09    1.28
   1  -6  -9   11.38    1.27
   1  -7   9   10.08    1.32
   1   7  -9    9.52    1.00
  -1   7   9   10.21    0.80
  -1   7   9    7.60    1.15
  -1  -7  -9    8.67    1.23
   1  -7   9    8.90    1.21
   1  -7  -9   12.97    1.44
   1   7   9   10.32    1.29
  -1   7  -9    8.40    1.20
  -1  -7   9   11.05    1.36
  -1  -7   9    8.45    1.13
  -1   7  -9    7.64    0.86
  -1  -7   9    7.98    1.22
   1  -8   9   46.99    2.83
   1  -8   9   47.22    2.73
  -1  -8  -9   44.09    2.76
   1   8  -9   47.23    2.43
  -1   8   9   40.98    2.66
  -1  -8   9   44.40    2.78
  -1  -8   9   49.84    2.92
   1   8   9   47.62    2.76
  -1  -8   9   46.75    2.66
  -1   8  -9   47.45    2.79
   1  -8  -9   48.89    2.84
   1  -9   9    3.40    0.94
  -1   9   9    3.03    0.87
  -1  -9  -9    3.40    0.94
   1  -9   9    2.69    0.89
  -1   9  -9    2.50    0.85
   1   9   9    4.56    0.96
  -1  -9   9    3.92    1.02
   1  -9  -9    3.48    0.92
  -1  -9   9    3.15    0.96
  -1  -9   9    2.22    0.75
   1 -10   9   20.74    1.86
  -1  10   9   25.45    1.98
   1 -10   9   22.87    1.99
  -1 -10  -9   20.95    1.92
   1 -10  -9   23.42    2.02
  -1  10  -9   23.30    1.96
  -1 -10   9   24.11    1.83
   1  10   9   22.29    1.85
  -1 -10   9   21.98    2.01
  -1 -10   9   20.53    1.92
   1 -11   9    6.84    1.26
   1 -11   9    8.39    1.47
   1  11  -9    8.06    1.41
  -1  11   9    7.73    1.35
  -1 -11  -9   11.56    1.64
   1 -11  -9   10.07    1.56
  -1  11  -9    8.54    1.38
  -1 -11   9    9.94    1.53
  -1 -11   9    8.91    1.31
   1  11   9   10.10    1.43
   1 -12   9   11.66    1.72
  -1 -12  -9   11.24    1.72
   1 -12   9   11.77    1.67
  -1  12   9   13.98    1.80
   1  12  -9   11.12    1.73
  -1  12  -9   12.99    1.82
  -1 -12   9   10.77    1.69
   1  12   9   13.01    1.72
  -1 -12   9   10.08    1.47
   1 -12  -9   11.05    1.67
   1   0  10   -0.06    0.28
   1   0 -10    0.31    0.35
  -1   0 -10    0.15    0.30
  -1   0  10    0.18    0.54
  -1   0  10   -0.02    0.35
   1   0  10   -0.37    0.49
  -1   0 -10   -0.63    0.32
   1   0 -10   -0.22    0.30
   1   1 -10   13.95    0.96
  -1   1  10   12.04    1.27
  -1   1  10   11.86    0.98
  -1  -1 -10   13.16    0.98
   1  -1  10   14.50    1.26
  -1  -1 -10   12.71    0.98
   1   1 -10   13.76    1.06
   1  -1  10   12.63    1.06
   1   1  10   11.96    0.93
   1   1  10   14.35    1.26
  -1   1 -10   14.56    1.13
  -1  -1  10   12.35    1.04
   1  -1 -10   13.68    1.04
  -1  -1  10   13.08    1.21
   1  -1 -10   13.02    0.93
  -1   1 -10   14.04    0.89
   1   2 -10    0.00    0.41
   1  -2  10    0.66    0.44
  -1   2  10    0.28    0.33
  -1   2  10    0.34    0.52
   1  -2  10    0.80    0.59
   1   2 -10    0.39    0.32
  -1  -2 -10   -0.23    0.32
  -1  -2 -10    0.71    0.36
  -1   2 -10    0.20    0.27
   1   2  10   -0.18    0.26
  -1   2 -10    0.12    0.44
  -1  -2  10    0.63    0.48
   1  -2 -10    0.32    0.31
   1   2  10    0.20    0.52
  -1  -2  10    0.60    0.53
   1  -2 -10    0.30    0.35
   1   3 -10    6.94    0.95
   1  -3  10    8.06    1.09
  -1  -3 -10    7.30    0.88
  -1   3  10    6.01    0.96
  -1  -3 -10    7.20    0.70
   1   3 -10    7.42    0.74
  -1   3  10    6.76    0.73
   1  -3  10    7.10    0.93
  -1   3 -10    7.31    0.94
  -1  -3  10    7.92    1.03
   1   3  10    5.19    0.92
   1   3  10    6.39    0.63
   1  -3 -10    7.77    0.66
  -1   3 -10    7.22    0.60
  -1  -3  10    4.75    0.85
   1  -3 -10    6.38    0.85
   1  -4  10    1.48    0.58
  -1  -4 -10    1.74    0.40
  -1   4  10    3.11    0.78
   1   4 -10    2.23    0.53
  -1  -4 -10    2.52    0.64
  -1   4  10    2.09    0.47
   1  -4  10    2.29    0.72
   1   4 -10    1.58    0.61
   1  -4 -10    2.88    0.66
   1  -4 -10    2.26    0.38
  -1  -4  10    2.06    0.64
   1   4  10    1.42    0.75
  -1   4 -10    2.17    0.41
  -1   4 -10    2.93    0.72
   1   4  10    1.99    0.39
  -1  -4  10    1.46    0.59
  -1  -5 -10    6.31    0.99
  -1   5  10    5.48    0.64
   1   5 -10    5.62    0.73
   1  -5  10    5.74    0.95
  -1  -5 -10    4.72    0.55
  -1   5  10    6.37    1.02
   1  -5  10    5.20    0.92
   1   5  10    6.02    0.57
  -1  -5  10    5.24    0.94
  -1   5 -10    4.14    0.56
   1  -5 -10    4.24    0.83
   1  -5 -10    4.84    0.45
  -1  -5  10    4.13    0.89
  -1   5 -10    6.12    0.97
   1   5  10    5.99    1.02
   1   6 -10    7.57    0.88
   1  -6  10    6.17    1.07
   1  -6  10    6.24    1.05
  -1   6  10    7.27    0.70
  -1  -6 -10    7.39    0.80
  -1   6  10    6.67    1.10
  -1  -6 -10    5.91    0.98
  -1  -6  10    6.16    1.04
  -1   6 -10    8.35    0.89
  -1  -6  10    8.01    1.18
  -1  -6  10    7.56    1.06
   1  -6 -10    6.02    0.98
   1   6  10    7.60    1.12
  -1   6 -10    8.48    1.18
  -1   7  10   26.44    2.01
   1  -7  10   27.55    2.06
  -1  -7 -10   29.30    2.04
   1   7 -10   29.19    1.74
   1  -7  10   28.42    1.97
  -1  -7  10   26.67    1.93
   1   7  10   31.44    2.08
  -1  -7  10   29.19    2.09
  -1   7 -10   29.00    2.04
  -1  -7  10   29.10    2.10
   1  -7 -10   31.85    2.12
   1  -8  10    3.75    0.93
  -1   8  10    3.49    0.90
  -1  -8 -10    3.06    0.87
   1  -8  10    4.54    0.98
   1  -8 -10    3.22    0.88
   1   8  10    3.25    0.90
  -1   8 -10    3.73    0.95
  -1  -8  10    3.93    0.95
  -1  -8  10    2.89    0.83
  -1  -8  10    3.32    0.92
  -1  -9 -10   23.66    2.02
   1  -9  10   21.27    1.80
  -1   9  10   22.16    1.87
   1  -9  10   22.41    1.94
   1  -9 -10   20.46    1.87
  -1  -9  10   21.82    1.78
   1   9  10   20.05    1.80
  -1   9 -10   22.72    1.90
  -1  -9  10   20.67    1.97
   1 -10  10    0.98    0.72
   1  10 -10    1.17    0.77
  -1 -10 -10    1.49    0.80
   1 -10  10    1.47    0.70
  -1  10  10    0.69    0.81
  -1  10 -10    1.64    0.80
   1  10  10    1.01    0.73
   1 -10 -10    1.19    0.76
  -1 -10  10    1.83    0.80
  -1 -10  10    1.20    0.71
   1 -11  10   20.73    2.12
   1 -11  10   31.71    2.29
  -1 -11 -10   30.02    2.38
  -1  11  10   27.79    2.21
   1  11 -10   25.50    2.21
  -1  11 -10   24.76    2.19
   1  11  10   27.85    2.25
  -1 -11  10   28.99    2.17
  -1 -11  10   21.87    2.16
   1 -11 -10   29.53    2.46
  -1 -12 -10    4.19    1.16
   1 -12  10    2.48    0.93
   1  12 -10    4.74    1.26
   1 -12  10    2.08    0.99
  -1  12  10    4.63    1.19
   1 -12 -10    2.94    1.04
   1  12  10    3.48    1.06
  -1  12 -10    2.38    1.02
  -1 -12  10    2.93    1.05
  -1 -12  10    4.30    1.04
   1   0  11    0.03    0.36
   1   0 -11    0.39    0.34
   1   0  11    0.42    0.61
  -1   0 -11    0.01    0.32
  -1   0  11    0.46    0.40
  -1   0  11    0.45    0.59
  -1   0 -11    0.42    0.43
   1   0 -11   -0.31    0.34
  -1   1  11    1.00    0.45
  -1   1  11    1.37    0.70
  -1  -1 -11    1.85    0.47
   1  -1  11    0.93    0.47
   1   1 -11    1.11    0.43
  -1  -1 -11    0.65    0.43
   1  -1  11    1.18    0.68
   1   1 -11    1.66    0.56
   1   1  11    1.45    0.46
   1  -1 -11    1.90    0.53
   1  -1 -11    0.59    0.41
  -1  -1  11    1.45    0.51
  -1   1 -11    1.54    0.52
  -1   1 -11    1.37    0.38
   1   1  11    0.77    0.60
  -1  -1  11    1.01    0.67
  -1   2  11   13.53    1.41
  -1  -2 -11   12.72    0.99
   1  -2  11   13.30    1.15
  -1  -2 -11   14.84    1.09
   1  -2  11   11.21    1.31
  -1   2  11   12.26    1.00
   1   2 -11   14.60    1.21
   1   2 -11   13.55    0.97
  -1  -2  11   12.36    1.32
  -1  -2  11   12.04    1.18
  -1   2 -11   13.81    1.23
  -1   2 -11   13.10    0.87
   1   2  11   11.94    0.96
   1  -2 -11   13.78    0.97
   1   2  11   13.61    1.41
   1  -2 -11   13.52    1.13
  -1   3  11    2.94    0.83
  -1  -3 -11    3.88    0.59
   1   3 -11    4.96    0.63
  -1   3  11    3.72    0.61
   1   3 -11    4.16    0.82
  -1  -3 -11    3.32    0.69
   1  -3  11    3.40    0.75
   1  -3  11    4.25    0.91
  -1  -3  11    3.63    0.84
   1   3  11    3.81    0.55
   1  -3 -11    5.11    0.82
   1   3  11    2.66    0.82
   1  -3 -11    5.06    0.61
  -1   3 -11    4.09    0.51
  -1  -3  11    4.20    0.81
  -1   3 -11    2.26    0.67
  -1  -4 -11   13.88    1.20
   1   4 -11   15.07    1.34
   1   4 -11   13.08    1.00
  -1  -4 -11   11.81    0.91
   1  -4  11   11.59    1.32
  -1   4  11   11.01    1.37
   1  -4  11   12.12    1.38
  -1   4  11   11.70    0.94
  -1   4 -11   14.47    0.86
  -1  -4  11   12.10    1.32
  -1  -4  11   11.78    1.40
   1  -4 -11   14.64    0.86
   1   4  11   12.20    0.87
   1  -4 -11   14.44    1.24
   1   4  11   11.14    1.37
  -1   4 -11   13.24    1.28
   1  -5  11    0.06    0.50
   1  -5  11    1.53    0.69
   1   5 -11    0.80    0.50
  -1  -5 -11    0.76    0.55
  -1   5  11    0.54    0.65
  -1  -5 -11    1.21    0.37
  -1   5  11    0.60    0.37
   1   5 -11    0.95    0.62
  -1  -5  11    1.08    0.62
  -1  -5  11    0.82    0.57
   1   5  11    1.33    0.36
   1   5  11    0.35    0.65
  -1   5 -11    1.17    0.64
   1  -5 -11   -0.05    0.50
   1  -6  11   22.86    1.87
   1  -6  11   24.98    1.88
  -1   6  11   26.48    1.98
   1   6 -11   22.67    1.51
   1   6 -11   27.86    1.93
  -1  -6 -11   25.86    1.86
   1  -6 -11   28.67    1.92
  -1  -6  11   25.44    1.86
   1   6  11   24.81    1.99
  -1   6 -11   24.33    1.88
  -1  -6  11   22.84    1.86
   1  -7  11    2.15    0.79
  -1   7  11    1.56    0.85
   1   7 -11    1.32    0.71
  -1  -7 -11    1.78    0.68
   1  -7  11    1.85    0.73
  -1   7 -11    1.03    0.69
  -1  -7  11    0.85    0.65
   1   7  11    1.41    0.78
  -1  -7  11    1.03    0.63
   1  -7 -11    0.64    0.63
  -1  -8 -11   17.67    1.66
   1   8 -11   14.68    1.74
   1  -8  11   17.17    1.65
   1  -8  11   18.15    1.94
  -1   8  11   14.55    1.73
  -1  -8  11   15.69    1.80
   1  -8 -11   14.06    1.68
  -1  -8  11   20.40    1.67
   1   8  11   18.20    1.68
  -1   8 -11   16.36    1.83
   1  -9  11    2.70    0.96
  -1  -9 -11    3.03    0.95
   1  -9  11    3.21    0.92
  -1   9  11    3.29    0.97
   1   9 -11    4.11    1.03
   1   9  11    3.85    0.99
  -1  -9  11    2.65    0.94
  -1  -9  11    2.87    0.83
  -1   9 -11    1.54    0.81
   1  -9 -11    1.97    0.86
  -1  10  11    9.56    1.51
  -1 -10 -11    7.26    1.35
   1 -10  11    8.94    1.41
   1  10 -11   10.20    1.57
   1 -10  11    8.97    1.52
  -1 -10  11    9.71    1.40
  -1 -10  11    7.15    1.37
   1 -10 -11    8.32    1.49
  -1  10 -11    7.44    1.36
   1  10  11    8.95    1.47
  -1  11  11    1.55    0.92
   1 -11  11    0.86    0.80
   1 -11  11    1.69    0.83
  -1 -11 -11    1.59    0.87
   1  11 -11    1.50    0.88
  -1 -11  11    1.81    0.90
   1 -11 -11    0.50    0.81
  -1 -11  11    0.21    0.66
  -1  11 -11    0.83    0.78
   1  11  11    3.68    1.00
   1  12 -11   31.37    2.53
  -1 -12 -11   29.37    2.56
   1 -12  11   29.17    2.59
   1 -12  11   30.95    2.41
  -1  12  11   28.01    2.48
  -1 -12  11   24.18    2.36
   1 -12 -11   27.15    2.56
  -1 -12  11   28.16    2.28
  -1  12 -11   24.52    2.36
   1  12  11   31.30    2.46
  -1   0 -12   -0.41    0.40
   1   0  12   -0.08    0.38
  -1   0  12   -0.42    0.34
   1   0 -12   -0.20    0.32
  -1   0  12   -0.45    0.60
   1   0 -12    0.12    0.41
  -1   0 -12   -0.03    0.33
   1   0  12    0.08    0.62
  -1  -1 -12    2.81    0.64
  -1  -1 -12    4.56    0.69
   1   1 -12    3.96    0.72
  -1   1  12    4.40    0.96
   1   1 -12    4.41    0.66
   1  -1  12    3.44    0.74
   1  -1  12    3.49    0.89
  -1   1  12    3.89    0.71
   1  -1 -12    5.33    0.73
  -1  -1  12    2.83    0.66
  -1   1 -12    5.20    0.64
  -1   1 -12    4.70    0.86
  -1  -1  12    3.67    0.90
   1   1  12    3.91    1.00
   1   1  12    4.27    0.68
   1  -1 -12    3.71    0.65
  -1   2  12    8.36    1.23
   1  -2  12    8.46    1.06
  -1   2  12    7.96    0.90
  -1  -2 -12    7.28    0.88
   1   2 -12    7.91    1.00
   1  -2  12    4.41    1.00
   1   2 -12    6.78    0.78
  -1  -2 -12    7.22    0.87
  -1  -2  12    7.00    1.00
   1   2  12    8.89    1.25
  -1   2 -12    7.00    1.00
  -1  -2  12    7.82    1.14
   1  -2 -12    8.87    0.84
   1  -2 -12    7.07    0.91
   1   2  12    9.05    0.82
  -1   2 -12    6.83    0.66
  -1  -3 -12   21.25    1.32
   1  -3  12   22.45    1.63
  -1   3  12   21.25    1.35
   1  -3  12   20.99    1.69
  -1   3  12   19.46    1.71
   1   3 -12   20.57    1.60
  -1  -3 -12   21.22    1.46
   1   3 -12   20.88    1.28
  -1  -3  12   17.23    1.57
   1  -3 -12   21.62    1.25
  -1   3 -12   17.82    1.52
   1   3  12   20.74    1.74
  -1   3 -12   20.23    1.15
  -1  -3  12   18.34    1.53
   1  -3 -12   21.74    1.52
   1   3  12   20.02    1.25
  -1  -4 -12    2.57    0.70
  -1   4  12    3.50    0.61
   1  -4  12    2.74    0.89
   1   4 -12    3.09    0.77
  -1   4  12    4.48    1.00
  -1  -4 -12    4.27    0.60
   1   4 -12    3.48    0.59
   1  -4  12    3.72    0.84
   1  -4 -12    3.11    0.74
   1   4  12    3.02    0.51
  -1  -4  12    3.71    0.89
  -1  -4  12    1.93    0.71
   1   4  12    3.46    0.92
  -1   4 -12    3.05    0.79
   1  -4 -12    3.23    0.50
  -1  -5 -12   22.11    1.71
   1   5 -12   19.53    1.70
   1  -5  12   25.64    1.95
  -1   5  12   26.92    1.43
   1   5 -12   25.62    1.64
   1  -5  12   21.76    1.79
  -1   5  12   26.19    1.97
  -1  -5  12   23.18    1.83
  -1  -5  12   24.51    1.86
   1  -5 -12   24.91    1.82
  -1   5 -12   23.29    1.81
   1   5  12   22.52    1.91
  -1  -6 -12    4.06    0.93
  -1   6  12    4.49    1.02
   1  -6  12    4.50    0.97
   1   6 -12    3.27    0.87
   1  -6  12    3.83    0.91
  -1  -6  12    3.88    0.95
   1  -6 -12    3.37    0.84
  -1   6 -12    2.87    0.86
  -1  -6  12    3.92    0.89
   1   6  12    3.32    0.96
  -1   7  12    3.25    1.08
   1  -7  12    3.55    0.90
   1   7 -12    2.23    0.84
   1  -7  12    3.90    0.97
  -1  -7 -12    3.29    0.89
   1   7  12    2.57    0.92
   1  -7 -12    3.40    0.91
  -1  -7  12    3.41    0.85
  -1   7 -12    4.70    1.03
  -1  -7  12    4.05    0.99
  -1   8  12    1.97    0.89
   1   8 -12    4.85    1.12
   1  -8  12    2.06    0.87
  -1  -8 -12    1.46    0.74
   1  -8  12    1.73    0.84
  -1  -8  12    3.10    0.88
   1   8  12    4.82    1.12
   1  -8 -12    3.13    0.94
  -1   8 -12    4.41    1.10
  -1  -8  12    3.16    0.95
   1   9 -12    3.19    1.02
   1  -9  12    3.24    0.92
   1  -9  12    2.74    1.02
  -1   9  12    2.64    0.96
  -1  -9 -12    2.73    0.92
  -1  -9  12    3.02    1.08
   1   9  12    4.00    1.11
  -1  -9  12    2.66    0.87
   1  -9 -12    2.53    0.93
  -1   9 -12    2.41    0.99
   1 -10  12    0.88    0.73
   1  10 -12    0.64    0.88
  -1  10  12    0.16    0.75
   1 -10  12    0.55    0.75
  -1 -10 -12    2.83    0.98
   1  10  12    0.79    0.81
   1 -10 -12    2.42    1.03
  -1 -10  12   -0.17    0.63
  -1 -10  12    1.84    0.97
  -1  10 -12    1.45    0.86
  -1  11  12   11.99    1.81
   1 -11  12   15.19    2.01
  -1 -11 -12   11.67    1.83
   1  11 -12   17.23    2.09
   1 -11  12   20.72    2.16
   1 -11 -12   14.48    2.00
  -1 -11  12   13.04    1.68
  -1  11 -12   14.67    2.04
   1  11  12   13.05    1.83
  -1 -11  12   15.08    2.09
  -1   0 -13   -0.27    0.33
   1   0 -13    0.14    0.43
   1   0 -13   -0.05    0.39
   1   0  13   -0.35    0.41
   1   0  13   -0.27    0.69
  -1   0  13   -0.28    0.35
  -1   0  13    0.36    0.69
  -1   0 -13    0.09    0.48
  -1   1  13    1.78    0.81
  -1  -1 -13    1.47    0.50
  -1   1  13    0.55    0.46
   1  -1  13    0.69    0.52
   1   1 -13    1.01    0.46
   1  -1  13    1.02    0.74
   1   1 -13    0.97    0.59
  -1  -1 -13    1.28    0.56
  -1   1 -13   -0.25    0.43
  -1  -1  13    0.64    0.49
   1   1  13    1.07    0.50
  -1  -1  13    1.42    0.78
  -1   1 -13    0.90    0.39
   1  -1 -13    1.17    0.52
   1  -1 -13    0.27    0.44
   1   1  13    1.51    0.81
  -1  -2 -13   18.75    1.34
   1   2 -13   16.06    1.37
  -1   2  13   17.34    1.31
   1   2 -13   17.89    1.20
  -1   2  13   16.21    1.75
  -1  -2 -13   17.97    1.28
   1  -2  13   14.71    1.67
   1  -2  13   19.95    1.49
   1  -2 -13   17.86    1.23
   1  -2 -13   19.03    1.42
  -1  -2  13   18.42    1.53
  -1   2 -13   19.55    1.49
   1   2  13   15.03    1.20
   1   2  13   18.60    1.70
  -1   2 -13   16.30    1.10
  -1  -2  13   18.54    1.74
  -1   3  13    0.93    0.80
   1   3 -13    1.31    0.61
   1  -3  13    1.23    0.78
  -1   3  13    1.75    0.53
   1   3 -13    1.87    0.50
  -1  -3 -13    1.09    0.56
   1  -3  13    2.02    0.67
  -1  -3 -13    1.99    0.53
   1  -3 -13    1.86    0.50
   1   3  13    0.82    0.42
  -1  -3  13    1.21    0.77
  -1   3 -13    1.44    0.67
   1  -3 -13    1.76    0.64
   1   3  13    2.24    0.90
  -1  -3  13    1.44    0.66
  -1  -4 -13   27.03    1.83
   1  -4  13   26.63    2.02
  -1   4  13   28.60    1.62
   1  -4  13   28.19    2.03
   1   4 -13   28.99    2.09
  -1  -4 -13   26.04    1.52
  -1   4  13   27.04    2.19
   1   4 -13   26.48    1.92
   1  -4 -13   26.79    1.87
  -1  -4  13   28.90    2.03
  -1  -4  13   28.74    2.02
  -1   4 -13   24.36    1.90
   1   4  13   28.66    2.20
   1   4  13   28.21    1.53
   1  -5  13    1.99    0.79
   1   5 -13    0.88    0.66
  -1   5  13    0.65    0.79
  -1  -5 -13    1.42    0.63
   1  -5  13    1.31    0.70
  -1  -5  13    1.16    0.66
   1  -5 -13    1.35    0.62
  -1  -5  13    1.18    0.70
  -1   5 -13    1.99    0.75
   1   5  13    0.81    0.79
  -1   6  13   14.95    1.77
   1   6 -13    9.18    1.36
   1  -6  13   10.78    1.48
  -1  -6 -13   12.00    1.45
   1  -6  13   10.00    1.45
  -1  -6  13   10.26    1.47
  -1   6 -13    9.29    1.39
   1   6  13   12.52    1.60
  -1  -6  13   10.79    1.44
   1  -6 -13   12.67    1.49
   1  -7  13    3.03    0.89
   1  -7  13    4.58    1.08
  -1   7  13    3.31    1.04
  -1  -7 -13    3.62    0.95
   1   7 -13    2.11    0.87
   1  -7 -13    3.63    0.93
  -1  -7  13    2.71    0.92
   1   7  13    4.38    1.18
  -1   7 -13    4.58    1.08
  -1  -7  13    5.13    1.11
   1   8 -13   11.24    1.60
  -1   8  13    7.33    1.39
   1  -8  13    8.59    1.38
  -1  -8 -13   11.09    1.54
   1  -8  13   10.87    1.58
  -1   8 -13   11.22    1.60
  -1  -8  13    9.25    1.47
   1   8  13   13.36    1.72
  -1  -8  13    9.34    1.40
   1  -8 -13   13.34    1.70
  -1   9  13    3.11    1.13
   1  -9  13    3.27    1.08
   1   9 -13    2.57    0.97
  -1  -9 -13    1.66    0.89
   1  -9  13    3.12    0.98
   1   9  13    5.19    1.30
   1  -9 -13    1.55    0.83
  -1  -9  13    3.17    0.96
  -1   9 -13    5.16    1.18
  -1  -9  13    2.30    0.93
  -1 -10 -13    2.72    1.00
  -1  10  13    1.84    0.98
   1  10 -13    3.88    1.16
   1 -10  13    4.01    1.09
   1 -10  13    2.69    1.02
   1  10  13    2.45    1.11
  -1 -10  13    2.67    1.20
  -1 -10  13    3.09    0.98
  -1  10 -13    4.04    1.20
   1 -10 -13    2.49    1.01
   1 -11  13    4.80    1.28
   1 -11  13    3.55    1.03
   1  11 -13    6.32    1.52
  -1  11  13    6.48    1.51
  -1 -11 -13    4.12    1.22
  -1 -11  13    5.81    1.41
   1 -11 -13    5.97    1.37
   1  11  13    5.82    1.41
  -1  11 -13    4.11    1.31
  -1 -11  13    4.92    1.17
  -1   0  14   -0.25    0.72
   1   0 -14    0.15    0.41
  -1   0  14    0.45    0.49
  -1   0 -14   -0.21    0.35
   1   0  14   -0.19    0.44
   1   0  14   -0.25    0.73
   1   0 -14    0.25    0.47
  -1   0 -14    0.86    0.57
   1   1 -14    1.85    0.61
   1  -1  14    2.24    0.89
  -1   1  14    2.91    0.68
   1   1 -14    3.83    0.68
  -1  -1 -14    1.84    0.65
   1  -1  14    2.69    0.73
  -1  -1 -14    3.16    0.65
  -1   1  14    3.67    1.01
  -1  -1  14    1.50    0.66
  -1  -1  14    2.06    0.85
  -1   1 -14    3.19    0.78
   1  -1 -14    1.64    0.59
  -1   1 -14    3.74    0.62
   1   1  14    2.22    0.90
   1   1  14    2.43    0.61
   1  -1 -14    2.74    0.65
   1  -2  14    1.57    0.87
  -1  -2 -14    1.87    0.60
  -1   2  14    1.79    0.57
  -1  -2 -14    2.46    0.62
   1  -2  14    3.45    0.80
  -1   2  14    0.46    0.80
   1   2 -14    2.09    0.52
   1   2 -14    2.91    0.80
  -1   2 -14    1.59    0.47
  -1  -2  14    1.20    0.78
  -1  -2  14    2.01    0.70
   1   2  14    2.25    0.92
   1   2  14    2.11    0.57
  -1   2 -14    1.38    0.66
   1  -2 -14    2.20    0.65
   1  -2 -14    2.21    0.58
   1  -3  14   15.42    1.48
  -1   3  14   16.13    1.83
  -1  -3 -14   15.15    1.34
   1  -3  14   12.04    1.63
  -1   3  14   15.65    1.20
  -1  -3 -14   14.45    1.16
   1   3 -14   16.43    1.50
   1   3 -14   16.34    1.26
   1  -3 -14   13.91    1.17
  -1   3 -14   16.32    1.46
  -1  -3  14   15.09    1.46
   1   3  14   15.17    1.14
  -1  -3  14   16.04    1.69
   1   3  14   14.97    1.73
   1  -3 -14   12.53    1.25
  -1   4  14    0.45    0.43
   1   4 -14    0.93    0.65
  -1   4  14    1.57    0.86
   1  -4  14    1.52    0.69
   1  -4  14    0.15    0.65
  -1  -4 -14    1.20    0.65
  -1  -4  14    2.04    0.82
  -1  -4  14    0.87    0.66
  -1   4 -14    1.40    0.71
   1   4  14    0.97    0.84
   1  -4 -14    1.39    0.67
   1  -5  14    6.05    1.15
  -1   5  14    5.59    1.21
  -1  -5 -14    4.29    0.93
   1  -5  14    5.11    1.06
   1   5 -14    4.65    1.01
   1  -5 -14    3.49    0.95
   1   5  14    6.29    1.24
  -1  -5  14    5.88    1.12
  -1   5 -14    4.90    1.04
  -1  -5  14    6.03    1.15
  -1  -6 -14    1.23    0.67
   1  -6  14    1.43    0.77
  -1   6  14    2.27    0.99
   1  -6  14    0.12    0.65
   1   6 -14    2.58    0.86
  -1   6 -14    1.94    0.88
  -1  -6  14    1.16    0.77
   1  -6 -14    1.43    0.67
  -1  -6  14    1.21    0.79
   1   6  14    0.98    0.83
  -1  -7 -14   24.38    1.97
   1   7 -14   23.17    2.05
   1  -7  14   24.54    2.06
  -1   7  14   25.75    2.19
   1  -7  14   21.46    2.02
  -1  -7  14   23.16    2.08
  -1  -7  14   22.43    1.90
   1  -7 -14   22.46    1.96
   1   7  14   22.67    2.20
  -1   7 -14   21.98    2.00
   1  -8  14   -0.28    0.70
  -1   8  14    1.40    0.99
  -1  -8 -14    0.43    0.67
   1   8 -14    1.88    1.00
   1  -8  14   -0.37    0.59
  -1  -8  14    0.19    0.75
   1  -8 -14    0.69    0.72
  -1   8 -14   -0.49    0.66
   1   8  14    1.62    0.91
  -1  -8  14    0.22    0.74
  -1  -9 -14   29.99    2.48
   1   9 -14   25.85    2.37
  -1   9  14   27.58    2.43
   1  -9  14   30.72    2.48
  -1  -9  14   30.14    2.53
  -1   9 -14   25.50    2.33
   1   9  14   29.71    2.45
  -1  -9  14   26.26    2.24
   1  -9 -14   28.47    2.37
   1  10 -14    6.06    1.52
   1 -10  14    1.82    0.89
   1 -10  14    5.73    1.37
  -1 -10 -14    3.72    1.20
  -1  10  14    6.09    1.52
   1 -10 -14    5.41    1.30
  -1  10 -14    1.12    0.92
   1  10  14    2.78    1.22
  -1 -10  14    5.78    1.27
  -1 -10  14    5.59    1.39
  -1   0 -15   -0.06    0.37
   1   0 -15    0.06    0.41
   1   0  15    0.51    0.77
  -1   0 -15   -0.27    0.51
   1   0  15   -0.21    0.45
  -1   0  15   -0.26    0.50
  -1   0  15    1.25    0.84
   1   0 -15    0.35    0.52
   1  -1  15    2.43    0.93
   1  -1  15    1.35    0.59
   1   1 -15    0.73    0.45
  -1  -1 -15    0.15    0.53
  -1   1  15    0.69    0.53
  -1  -1 -15   -0.32    0.35
  -1   1  15   -0.63    0.81
   1   1 -15    0.35    0.56
  -1  -1  15    1.79    0.86
   1  -1 -15    1.59    0.60
  -1   1 -15    0.88    0.63
   1   1  15    0.76    0.86
  -1   1 -15    0.85    0.44
   1   1  15    0.54    0.49
  -1  -1  15    1.33    0.68
   1  -1 -15    0.71    0.48
  -1  -2 -15    2.41    0.64
  -1   2  15    2.91    1.02
   1   2 -15    2.90    0.74
   1   2 -15    1.83    0.58
  -1  -2 -15    2.36    0.65
  -1   2  15    0.86    0.52
   1  -2  15    2.61    0.80
   1  -2  15    2.09    0.91
   1   2  15    2.29    0.62
  -1  -2  15    2.85    0.80
   1  -2 -15    2.19    0.62
  -1  -2  15    3.74    1.11
  -1   2 -15    2.01    0.74
   1   2  15    2.04    1.03
   1  -2 -15    1.54    0.58
  -1   3  15    3.92    0.73
  -1   3  15    2.65    1.05
   1  -3  15    4.59    1.08
   1  -3  15    4.09    0.95
   1   3 -15    2.87    0.83
  -1  -3 -15    2.50    0.72
  -1  -3 -15    3.12    0.79
   1  -3 -15    2.66    0.79
  -1  -3  15    5.28    1.16
   1   3  15    4.48    1.13
  -1  -3  15    3.61    0.92
   1   3  15    3.31    0.65
  -1   3 -15    3.87    0.89
   1  -4  15    1.75    0.81
  -1   4  15   -1.57    0.69
   1   4 -15    2.54    0.81
   1  -4  15    1.59    0.83
  -1  -4 -15    1.85    0.68
   1  -4 -15    1.07    0.62
  -1  -4  15    1.19    0.70
  -1   4 -15    2.30    0.83
   1   4  15    0.86    0.90
  -1  -4  15    2.42    0.89
  -1  -5 -15    3.40    0.85
  -1   5  15    4.70    1.19
   1   5 -15    5.89    1.19
   1  -5  15    1.59    0.78
   1  -5  15    2.69    1.02
  -1  -5  15    5.82    1.15
  -1  -5  15    5.12    1.15
   1   5  15    4.28    1.16
  -1   5 -15    3.29    0.96
   1  -5 -15    2.76    0.81
  -1  -6 -15    2.78    0.92
   1  -6  15    2.56    1.01
  -1   6  15    1.14    0.97
   1   6 -15    3.63    1.08
   1  -6  15    0.93    0.77
  -1   6 -15    1.77    0.86
   1   6  15    2.37    1.06
   1  -6 -15    0.76    0.72
  -1  -6  15    3.32    1.01
  -1  -6  15    3.15    0.98
  -1   7  15    0.38    0.95
   1  -7  15    0.20    0.70
  -1  -7 -15    1.17    0.70
   1   7 -15    0.60    0.72
   1  -7  15    0.74    0.76
  -1  -7  15    0.89    0.82
   1   7  15    0.03    0.95
  -1   7 -15    1.06    0.81
   1  -7 -15    0.67    0.77
  -1  -7  15   -0.98    0.50
  -1   8  15   38.23    2.90
   1   8 -15   37.34    2.82
   1  -8  15   33.94    2.61
  -1  -8 -15   37.34    2.69
   1  -8  15   39.31    2.86
   1  -8 -15   33.20    2.60
   1   8  15   35.30    2.80
  -1  -8  15   36.83    2.68
  -1   8 -15   39.89    2.84
  -1  -8  15   41.99    2.95
   1  -9  15    2.19    1.00
   1   9 -15    2.11    1.09
  -1   9  15    0.69    1.03
  -1  -9 -15    1.77    1.04
   1  -9  15    1.89    0.96
  -1  -9  15    0.51    0.79
   1  -9 -15    2.54    1.01
  -1   9 -15    1.56    1.05
   1   9  15    1.35    1.13
  -1  -9  15    0.93    0.82
  -1   0 -16   -0.43    0.38
   1   0  16   -0.83    0.35
   1   0 -16   -0.42    0.42
   1   0  16    0.88    0.88
   1   0 -16   -0.65    0.46
  -1   0 -16    1.07    0.64
  -1   0  16   -0.55    0.45
  -1   0  16   -0.16    0.88
   1  -1  16    6.73    1.09
   1  -1  16    5.15    1.26
   1   1 -16    7.41    1.11
  -1   1  16    5.98    0.97
  -1  -1 -16    5.63    0.97
  -1   1  16    7.06    1.40
  -1  -1 -16    5.12    0.85
   1   1 -16    7.92    1.09
   1   1  16    8.10    1.47
  -1   1 -16    6.09    1.11
   1  -1 -16    6.44    0.98
   1  -1 -16    6.93    0.98
  -1  -1  16    9.54    1.24
   1   1  16    7.22    1.05
  -1  -1  16    6.67    1.34
  -1   2  16    2.29    1.06
   1  -2  16    0.90    0.62
  -1   2  16    2.77    0.69
   1   2 -16    1.95    0.81
  -1  -2 -16    1.98    0.66
   1  -2  16    3.02    1.11
  -1  -2 -16    2.27    0.68
  -1   2 -16    4.43    1.00
  -1  -2  16    2.14    0.80
  -1  -2  16    2.71    1.10
   1   2  16    3.91    1.15
   1   2  16    2.80    0.71
   1  -2 -16    3.26    0.77
   1  -3  16   15.44    1.73
   1  -3  16   12.86    1.70
  -1   3  16   15.14    1.25
  -1  -3 -16   13.63    1.32
   1   3 -16   13.44    1.60
  -1   3  16   11.54    1.76
  -1  -3  16   11.99    1.55
  -1   3 -16   12.88    1.56
   1   3  16   10.66    1.67
  -1  -3  16   11.99    1.69
   1  -3 -16   11.14    1.36
   1  -4  16    3.52    0.96
   1   4 -16    1.29    0.76
  -1   4  16    1.96    1.06
   1  -4  16    1.05    0.92
  -1  -4 -16    1.95    0.75
  -1  -4  16    1.79    0.92
   1  -4 -16    1.89    0.77
  -1  -4  16    1.66    0.75
   1   4  16    2.03    1.05
  -1   4 -16    1.95    0.83
  -1  -5 -16    5.17    1.03
   1  -5  16    3.60    1.14
  -1   5  16    3.21    1.27
   1  -5  16    5.68    1.19
   1   5 -16    4.31    1.05
   1   5  16    4.11    1.27
  -1   5 -16    3.02    0.97
   1  -5 -16    4.44    0.99
  -1  -5  16    3.08    0.96
  -1  -5  16    5.53    1.23
  -1  -6 -16    0.79    0.65
   1  -6  16    0.02    0.72
  -1   6  16    0.73    1.03
   1   6 -16    0.93    0.90
   1  -6  16    0.82    0.78
  -1  -6  16    1.45    0.95
   1  -6 -16    2.35    0.86
  -1   6 -16    0.44    0.77
   1   6  16    0.16    1.02
  -1  -6  16    0.10    0.69
   1  -7  16   10.07    1.61
  -1   7  16    8.33    1.60
   1  -7  16    6.77    1.41
  -1  -7 -16    6.57    1.30
   1   7 -16    8.52    1.50
  -1  -7  16    9.13    1.53
   1   7  16    6.44    1.47
  -1  -7  16    9.79    1.61
  -1   7 -16   10.14    1.69
   1  -7 -16    8.19    1.40
   1   8 -16    0.02    0.86
  -1  -8 -16   -0.10    0.71
  -1   8  16    0.47    1.02
   1  -8  16    0.36    0.75
   1  -8  16    0.63    0.87
  -1  -8  16    0.26    0.81
  -1   8 -16   -1.10    0.75
   1   8  16    0.96    1.10
   1  -8 -16    0.84    0.76
  -1  -8  16   -0.18    0.79
   1   9 -16   27.42    2.41
  -1  -9 -16   24.68    2.34
   1  -9  16   24.86    2.38
  -1   9  16   19.99    2.48
   1  -9 -16   22.94    2.20
  -1   9 -16   20.76    2.46
   1   9  16   21.15    2.53
  -1  -9  16   18.93    2.41
   1   0 -17   -0.41    0.52
   1   0 -17   -0.33    0.44
   1   0  17   -1.06    0.73
  -1   0  17    0.68    0.86
  -1   0  17    0.63    0.55
   1   0  17    0.12    0.51
  -1   0 -17   -0.68    0.53
   1  -1  17    1.12    0.68
  -1   1  17    0.38    0.93
  -1  -1 -17    0.86    0.54
  -1  -1 -17    1.34    0.70
   1  -1  17    0.71    0.90
   1   1 -17    0.80    0.63
  -1   1  17    2.02    0.70
  -1  -1  17    2.68    1.08
   1   1  17    0.39    0.52
   1   1  17    2.58    1.10
  -1  -1  17    1.36    0.69
  -1   1 -17    1.59    0.71
   1  -1 -17    1.59    0.61
   1  -1 -17    1.11    0.68
   1   2 -17   21.41    1.81
  -1  -2 -17   17.62    1.53
  -1   2  17   19.78    1.63
   1  -2  17   18.30    2.11
   1  -2  17   22.67    1.86
  -1   2  17   21.23    2.35
   1   2  17   22.56    2.41
  -1  -2  17   25.10    2.19
   1  -2 -17   20.47    1.66
  -1   2 -17   21.93    1.85
  -1  -2  17   21.31    1.80
  -1  -3 -17    1.23    0.64
   1   3 -17    3.60    0.92
   1  -3  17    1.01    0.97
  -1   3  17    1.05    1.02
   1  -3  17    3.06    0.89
   1  -3 -17    3.52    0.83
  -1   3 -17    1.95    0.82
   1   3  17    2.50    1.26
  -1  -3  17    1.78    0.85
  -1  -3  17    2.25    1.01
   1  -4  17   22.03    2.11
   1   4 -17   21.28    1.98
   1  -4  17   24.63    2.05
  -1  -4 -17   21.55    1.78
  -1   4  17   21.29    2.46
  -1  -4  17   22.59    2.06
   1   4  17   25.08    2.33
  -1  -4  17   22.81    2.09
   1  -4 -17   22.82    1.83
  -1   4 -17   19.51    1.89
  -1   5  17    3.64    1.27
   1  -5  17    0.39    0.89
   1  -5  17    1.97    0.91
  -1  -5 -17    0.87    0.66
   1   5 -17    3.33    1.02
   1  -5 -17    1.57    0.82
  -1   5 -17    1.11    0.92
  -1  -5  17    0.85    0.83
   1   5  17    2.21    1.12
  -1  -5  17    3.05    1.05
  -1  -6 -17    5.04    1.10
   1   6 -17    4.57    1.21
   1  -6  17    4.48    1.21
  -1   6  17    5.28    1.44
   1  -6  17    5.04    1.27
   1   6  17    2.54    1.19
  -1  -6  17    5.76    1.29
  -1  -6  17    6.01    1.35
  -1   6 -17    5.58    1.26
   1  -6 -17    7.50    1.29
  -1   7  17    2.06    1.15
  -1  -7 -17    2.66    0.92
   1  -7  17    1.26    0.82
   1   7 -17    2.11    1.01
   1  -7  17    0.41    0.79
   1   7  17    2.32    1.30
  -1   7 -17    1.82    1.01
  -1  -7  17    0.26    0.80
  -1  -7  17    2.12    1.11
   1  -7 -17    1.35    0.80
  -1   8  17   10.29    1.92
  -1  -8 -17   13.45    1.87
   1  -8  17   11.89    1.78
   1  -8  17   12.04    1.90
   1   8 -17    9.77    1.77
   1   8  17   12.12    1.96
  -1  -8  17    9.91    1.72
  -1  -8  17    9.29    1.70
   1  -8 -17   11.99    1.79
  -1   8 -17    8.20    1.62
   1   0  18    0.30    0.56
  -1   0 -18   -0.84    0.58
   1   0 -18    0.18    0.60
  -1   0  18   -0.44    0.84
  -1   0  18    0.23    0.52
   1   0  18    0.95    0.97
   1   1 -18    4.34    1.02
  -1   1  18    2.27    0.76
   1  -1  18    2.67    1.30
   1  -1  18    3.47    0.91
  -1   1  18    1.98    1.24
  -1  -1  18    3.77    1.33
  -1   1 -18    3.22    0.94
   1   1  18    3.01    1.20
   1   1  18    2.93    0.74
  -1  -1  18    4.01    1.01
   1  -2  18    0.48    0.98
   1   2 -18   -0.42    0.57
   1  -2  18   -0.51    0.58
  -1   2  18    0.06    0.91
  -1  -2 -18   -0.42    0.66
  -1  -2  18    0.18    0.99
   1  -2 -18    0.11    0.49
   1   2  18    0.44    1.09
  -1  -2  18    0.38    0.62
  -1   2 -18    0.54    0.76
   1   3 -18   18.47    2.00
   1  -3  18   20.16    1.93
   1  -3  18   16.78    2.14
  -1  -3 -18   18.43    1.63
  -1   3  18   21.47    2.46
  -1   3 -18   20.45    1.85
   1  -3 -18   21.02    1.76
   1   3  18   19.18    2.31
  -1  -3  18   18.79    2.28
  -1  -3  18   17.06    2.01
   1   4 -18    1.78    0.88
  -1   4  18    1.08    1.05
   1  -4  18    1.16    0.90
  -1  -4 -18    0.46    0.65
   1  -4  18   -0.61    0.77
   1   4  18    2.71    1.20
  -1  -4  18    1.52    0.86
   1  -4 -18   -0.83    0.43
  -1  -4  18    1.58    1.04
  -1   4 -18    1.18    0.85
   1   5 -18    9.33    1.61
  -1  -5 -18   14.18    1.68
   1  -5  18    9.94    1.74
   1  -5  18    9.56    1.55
  -1   5  18    8.64    1.80
   1  -5 -18    9.74    1.45
  -1  -5  18    9.22    1.59
  -1   5 -18   13.62    1.85
   1   5  18   11.27    1.88
  -1  -5  18    8.40    1.54
  -1   6  18    6.02    1.60
   1   6 -18    4.11    1.19
   1  -6  18    6.49    1.38
   1  -6  18    4.14    1.33
  -1  -6 -18    4.88    1.12
  -1   6 -18    4.95    1.29
  -1  -6  18    4.89    1.27
  -1  -6  18    4.06    1.23
   1  -6 -18    7.10    1.39
   1   6  18    6.78    1.62
   1   7 -18    3.83    1.28
  -1   7  18    3.82    1.56
   1  -7  18    4.64    1.38
  -1  -7 -18    3.96    1.10
   1  -7  18    4.69    1.26
  -1  -7  18    4.91    1.42
  -1  -7  18    4.16    1.17
   1   7  18    3.91    1.39
   1  -7 -18    3.00    1.00
  -1   7 -18    3.67    1.18
   1   0  19   -0.04    0.56
  -1   0  19   -0.28    0.94
   1   0  19   -0.73    0.88
  -1   0  19   -0.22    0.57
  -1   0 -19   -0.18    0.65
   1  -1  19    0.07    0.55
  -1   1  19   -0.82    0.89
   1  -1  19    0.48    0.99
   1   1 -19    0.78    0.78
  -1   1  19    0.33    0.63
  -1  -1  19   -0.47    0.57
   1   1  19   -0.22    1.01
  -1   1 -19   -0.36    0.69
  -1  -1  19   -0.97    0.86
  -1   2  19    4.10    1.42
   1   2 -19    5.32    1.12
   1  -2  19    3.82    1.32
   1  -2  19    1.05    0.80
  -1  -2  19    4.42    1.44
  -1  -2  19    1.94    0.82
   1   2  19    2.22    1.21
  -1   2 -19    4.71    1.12
  -1   3  19    2.51    1.38
   1  -3  19    0.84    0.72
   1  -3  19    0.11    1.10
   1   3 -19   -0.25    0.65
  -1  -3  19   -0.18    0.70
  -1   3 -19    0.69    0.78
   1  -3 -19    0.01    0.58
  -1  -3  19   -0.45    0.86
   1   3  19   -0.03    1.03
   1   4 -19    6.74    1.38
   1  -4  19    6.49    1.33
   1  -4  19    6.49    1.57
  -1   4  19    8.56    1.80
  -1  -4 -19    8.88    1.34
   1  -4 -19    5.19    1.12
  -1   4 -19    7.04    1.43
  -1  -4  19    7.93    1.53
  -1  -4  19    7.75    1.65
   1   4  19    6.24    1.60
  -1   5  19    3.45    1.49
   1   5 -19    4.00    1.14
  -1  -5 -19    2.95    0.85
   1  -5  19    2.66    1.24
   1  -5  19    1.53    0.93
   1   5  19    2.79    1.33
  -1  -5  19    2.35    1.16
  -1   5 -19    4.61    1.29
   1  -5 -19    3.31    0.96
  -1  -5  19    4.53    1.29
  -1   0  20    0.80    1.11
  -1   0  20   -0.40    0.52
   1   0  20   -0.60    1.01
  -1   1  20    2.08    1.31
   1  -1  20    3.29    0.95
   1  -1  20    1.67    1.22
   1   1  20    3.88    1.45
  -1   1 -20    2.88    1.05
  -1  -1  20    2.76    0.91
  -1  -1  20    4.19    1.44
   1   2 -20    0.00    0.76
   1  -2  20    1.46    0.87
  -1   2  20    0.97    1.28
   1  -2  20   -0.08    0.97
  -1  -2  20    0.04    0.68
  -1   2 -20    0.69    0.83
  -1  -2  20   -0.54    0.98
   1   2  20    2.08    1.26
   1   3 -20    5.93    1.29
   1  -3  20    3.79    1.32
   1  -3  20    4.33    1.16
  -1   3  20    4.98    1.52
   1   3  20    5.90    1.60
  -1  -3  20    5.08    1.28
  -1   3 -20    5.11    1.22
  -1  -3  20    3.68    1.34
  -2   0   0  149.33    5.66
   2   0   0  151.73    5.66
  -2   0   0  147.46    5.66
  -2   1   0   62.44    2.40
   2   1   0   60.93    2.44
   2   1   0   62.29    2.34
  -2  -1   0   61.65    2.39
  -2   1   0   60.09    2.44
   2  -1   0   62.25    2.41
  -2  -1   0   61.44    2.44
   2   1   0   63.57    2.34
  -2  -2   0   25.24    1.06
   2  -2   0   24.83    1.07
   2  -2   0   23.82    1.09
  -2  -2   0   24.02    1.12
  -2  -2   0   24.85    1.14
   2  -2   0   24.37    1.14
  -2  -2   0   24.33    1.04
   2  -3   0   51.26    2.16
  -2  -3   0   50.59    2.21
   2  -3   0   51.01    2.20
  -2  -3   0   55.02    2.26
   2  -3   0   54.86    2.28
  -2  -3   0   51.69    2.15
  -2  -3   0   51.18    2.15
   2  -3   0   51.22    2.23
   2  -4   0   12.95    0.89
   2  -4   0   13.31    0.80
   2  -4   0   14.65    0.85
   2  -4   0   13.23    0.88
  -2  -4   0   13.90    0.80
  -2  -4   0   12.97    0.83
  -2  -4   0   13.22    0.78
  -2  -4   0   13.21    0.87
  -2  -5   0   19.51    1.14
  -2  -5   0   20.82    1.11
   2  -5   0   18.19    1.18
   2  -5   0   19.81    1.10
  -2  -5   0   21.25    1.22
  -2  -5   0   19.29    1.10
   2  -5   0   18.74    1.15
   2  -5   0   18.94    1.13
   2  -6   0    6.17    0.69
  -2  -6   0    5.52    0.63
  -2  -6   0    5.90    0.75
  -2  -6   0    6.59    0.71
   2  -6   0    5.01    0.74
   2  -6   0    5.78    0.70
  -2  -6   0    4.80    0.65
   2  -6   0    5.39    0.67
  -2  -7   0   46.17    2.27
   2  -7   0   47.21    2.45
  -2  -7   0   51.72    2.47
  -2  -7   0   47.40    2.34
  -2  -7   0   48.73    2.33
   2  -7   0   47.49    2.28
   2  -7   0   44.14    2.35
   2  -7   0   45.48    2.35
   2  -8   0    5.59    0.83
  -2  -8   0    4.24    0.79
   2  -8   0    4.33    0.78
  -2  -8   0    4.14    0.70
  -2  -8   0    4.42    0.66
  -2  -8   0    3.76    0.73
   2  -8   0    4.34    0.74
   2  -8   0    5.05    0.73
  -2  -9   0   17.31    1.44
   2  -9   0   16.37    1.37
   2  -9   0   18.84    1.35
  -2  -9   0   16.11    1.35
   2  -9   0   17.09    1.39
   2   9   0   18.76    1.31
   2  -9   0   16.68    1.41
  -2  -9   0   19.05    1.33
   2 -10   0   16.22    1.32
  -2 -10   0   15.07    1.27
  -2  10   0   13.46    1.27
   2 -10   0   16.76    1.45
  -2 -10   0   17.34    1.36
  -2 -10   0   13.90    1.40
   2 -10   0   17.04    1.45
   2  10   0   14.13    1.23
  -2 -11   0    2.30    0.66
  -2 -11   0    0.36    0.56
  -2 -11   0    1.65    0.70
  -2  11   0    1.27    0.59
   2 -11   0    0.86    0.57
   2 -11   0    0.08    0.60
  -2  11   0    1.79    0.68
   2  11   0    0.39    0.41
  -2  12   0    1.67    0.67
   2  12   0    1.84    0.62
  -2  12   0    1.51    0.68
  -2 -12   0    2.94    0.85
   2 -12   0    1.42    0.68
  -2 -12   0    3.49    0.94
  -2 -13   0   -0.57    0.71
   2 -13   0    0.78    0.75
  -2  13   0    0.75    0.58
   2  13   0    1.02    0.52
  -2  13   0    0.57    0.54
  -2 -13   0   -0.23    0.67
  -2  14   0    1.81    0.72
   2 -14   0   -0.37    0.71
   2   0   1  281.37    9.80
   2   0   1  270.28    9.76
   2   0   1  260.50    9.78
   2   0   1  268.78    9.76
  -2   0  -1  268.10    9.81
   2   0  -1  231.90    9.80
  -2   0   1  222.60    9.79
  -2   0   1  267.98    9.77
  -2   0   1  270.06    9.78
   2   1  -1  108.17    4.20
  -2   1   1  110.64    4.22
   2  -1   1  107.42    4.21
  -2   1   1  110.32    4.10
   2   1  -1  108.23    4.11
  -2  -1  -1  109.05    4.19
   2  -1   1  107.77    4.22
   2  -1   1  110.73    4.11
  -2  -1  -1  109.08    4.20
  -2   1   1  109.26    4.21
  -2  -1  -1  109.99    4.08
  -2  -1   1  106.82    4.19
  -2  -1   1  105.51    4.11
   2  -1  -1  108.81    4.09
  -2   1  -1  110.17    4.11
  -2   1  -1  108.42    4.20
   2   1   1  108.50    4.14
   2   1   1  108.86    4.09
   2  -1  -1  109.96    4.20
  -2  -1   1  108.10    4.21
  -2   2   1  154.98    6.08
  -2  -2  -1  157.88    6.06
   2  -2   1  155.39    6.01
   2  -2   1  154.34    6.12
  -2  -2  -1  168.71    5.96
   2  -2   1  157.49    6.11
   2   2  -1  157.50    6.09
  -2  -2  -1  159.05    6.11
   2  -2  -1  164.19    6.10
   2  -2  -1  159.61    6.12
   2   2   1  155.66    6.02
  -2  -2   1  154.50    6.10
   2  -2  -1  159.38    5.97
  -2  -2   1  152.92    6.06
  -2  -2   1  150.48    6.00
  -2   2  -1  159.88    6.07
   2  -3   1   59.10    2.46
   2  -3   1   58.13    2.51
   2  -3   1   62.15    2.55
  -2   3   1   60.34    2.47
  -2  -3  -1   57.13    2.44
  -2  -3  -1   60.67    2.53
  -2  -3  -1   59.22    2.36
   2  -3   1   59.70    2.42
   2   3   1   57.65    2.41
   2  -3  -1   58.64    2.49
  -2  -3   1   59.95    2.46
   2  -3  -1   56.63    2.35
   2  -3  -1   57.44    2.52
  -2  -3   1   59.15    2.49
  -2  -3   1   57.51    2.49
  -2  -3   1   58.15    2.41
   2  -4   1   86.94    3.68
  -2   4   1   88.01    3.68
  -2  -4  -1   89.36    3.66
   2  -4   1   89.23    3.66
  -2  -4  -1   93.40    3.60
   2  -4   1   88.80    3.74
   2  -4   1   86.80    3.77
  -2  -4  -1   93.20    3.78
  -2  -4   1   86.51    3.72
   2  -4  -1   90.76    3.74
   2  -4  -1   89.72    3.58
   2  -4  -1   91.64    3.78
  -2  -4   1   88.25    3.65
   2   4   1   91.06    3.65
  -2  -4   1   89.51    3.68
  -2  -4   1   93.76    3.74
  -2   5   1   33.73    1.63
   2  -5   1   28.88    1.65
   2  -5   1   29.75    1.57
  -2  -5  -1   31.65    1.51
   2  -5   1   30.50    1.60
   2  -5   1   31.39    1.66
  -2  -5  -1   33.86    1.71
  -2  -5  -1   31.97    1.58
   2  -5  -1   33.83    1.70
  -2  -5   1   33.26    1.66
   2  -5  -1   30.02    1.66
  -2  -5   1   30.19    1.65
   2   5   1   34.14    1.59
  -2  -5   1   32.22    1.57
  -2  -5   1   33.76    1.61
   2  -5  -1   32.40    1.51
   2  -6   1   40.64    2.02
  -2  -6  -1   40.71    1.93
  -2  -6  -1   42.84    2.02
   2  -6   1   43.29    2.16
   2  -6   1   40.65    2.01
  -2   6   1   43.19    2.04
  -2  -6  -1   38.98    2.11
   2  -6   1   42.09    2.11
  -2  -6   1   41.62    2.08
  -2  -6   1   43.37    2.05
   2   6   1   40.34    1.98
   2  -6  -1   40.66    2.11
   2  -6  -1   40.51    2.09
  -2  -6   1   40.72    1.99
   2  -6  -1   38.76    1.91
  -2  -6   1   41.21    2.08
   2  -7   1   27.51    1.66
  -2   7   1   27.65    1.56
   2  -7   1   29.50    1.61
  -2  -7  -1   31.17    1.61
   2  -7   1   28.06    1.66
  -2  -7  -1   23.78    1.61
   2  -7   1   26.67    1.56
  -2  -7  -1   27.24    1.49
  -2  -7   1   26.34    1.53
   2   7   1   29.27    1.56
   2  -7  -1   28.69    1.65
  -2  -7   1   24.98    1.53
  -2  -7   1   26.82    1.62
   2  -7  -1   26.37    1.65
  -2  -7   1   24.98    1.57
   2  -7  -1   26.58    1.48
   2  -8   1    6.26    0.84
   2  -8   1    6.58    0.91
   2  -8   1    6.00    0.81
  -2  -8  -1    5.70    0.78
  -2   8   1    5.53    0.78
   2  -8   1    6.04    0.89
  -2  -8  -1    5.80    0.74
  -2  -8  -1    5.74    0.87
   2  -8  -1    6.21    0.78
  -2  -8   1    5.93    0.84
   2   8   1    5.84    0.76
  -2  -8   1    5.11    0.75
   2  -8  -1    4.99    0.79
  -2  -8   1    6.98    0.83
  -2  -8   1    6.50    0.89
   2  -8  -1    6.15    0.89
   2  -9   1    9.12    1.10
  -2  -9  -1   11.10    1.28
  -2   9   1   11.11    1.05
  -2   9   1    9.51    1.18
   2  -9   1   11.69    1.27
  -2  -9  -1    9.60    1.05
  -2  -9  -1   11.24    1.16
   2  -9   1    9.74    1.12
   2  -9   1   10.71    1.22
   2   9   1   12.59    1.06
   2  -9  -1   10.42    1.00
  -2  -9   1   10.71    1.22
  -2  -9   1   11.94    1.26
   2  -9  -1    9.58    1.16
  -2  -9   1   11.82    1.07
  -2  -9   1   12.86    1.11
  -2 -10  -1    4.60    0.91
   2 -10   1    4.27    0.90
   2 -10   1    3.35    0.79
  -2 -10  -1    5.00    0.86
   2 -10   1    3.98    0.84
  -2 -10  -1    3.47    0.71
   2 -10   1    5.76    0.95
  -2  10   1    4.00    0.77
  -2  10   1    4.85    0.88
  -2 -10   1    3.12    0.81
   2  10   1    4.16    0.77
   2 -10  -1    3.16    0.78
  -2 -10   1    4.86    0.83
  -2 -10   1    4.37    0.84
   2 -10  -1    4.75    0.81
  -2 -10   1    5.41    0.87
  -2 -11  -1   16.60    1.66
  -2 -11  -1   18.46    1.53
  -2  11   1   20.53    1.58
   2  11  -1   15.81    1.37
  -2  11   1   19.39    1.49
   2 -11   1   20.11    1.59
   2 -11   1   15.56    1.70
   2 -11   1   18.77    1.60
   2 -11  -1   15.69    1.42
  -2 -11   1   19.79    1.72
  -2 -11   1   17.43    1.58
  -2 -11   1   19.06    1.54
   2  11   1   18.12    1.35
   2  11   1   17.02    1.42
   2 -11  -1   19.13    1.68
   2  12  -1    0.43    0.43
  -2 -12  -1    1.25    0.70
  -2  12   1    0.32    0.56
   2 -12   1    0.52    0.63
  -2 -12  -1    0.19    0.57
  -2  12   1    0.69    0.50
  -2 -12   1    0.19    0.55
   2 -12  -1    0.30    0.55
  -2 -12   1    0.75    0.67
  -2 -12   1   -0.37    0.58
  -2  12  -1    0.08    0.49
   2  12   1    0.88    0.52
  -2 -13  -1    3.72    0.94
   2 -13   1    4.22    1.05
   2  13  -1    3.41    0.98
  -2 -13  -1    3.81    1.07
   2  13  -1    4.49    0.90
  -2  13   1    2.73    0.78
  -2  13  -1    3.58    0.83
   2 -13  -1    5.19    1.16
  -2 -13   1    4.87    1.08
   2  13   1    3.77    0.83
  -2  13  -1    4.33    0.89
  -2  13  -1    3.76    0.90
   2 -14   1   -1.40    0.61
  -2 -14  -1   -1.29    0.80
  -2  14   1    0.09    0.48
   2  14  -1    0.40    0.68
  -2 -14   1   -0.18    0.72
   2 -14  -1    0.36    0.69
  -2  14  -1    1.06    0.62
  -2   0  -2   40.37    1.56
  -2   0   2   42.34    1.59
  -2   0  -2   39.32    1.64
   2   0   2   37.87    1.59
   2   0  -2   38.35    1.65
  -2   0   2   39.78    1.65
  -2   0   2   38.44    1.62
   2   0   2   39.36    1.64
  -2   1   2  215.09    8.25
  -2  -1  -2  220.15    8.22
   2  -1   2  207.75    8.25
  -2  -1  -2  224.59    8.08
  -2   1   2  216.65    8.08
  -2  -1  -2  223.70    8.22
  -2   1   2  213.77    8.22
   2   1  -2  216.04    8.23
   2  -1   2  213.69    8.24
  -2  -1   2  204.49    8.22
   2  -1  -2  224.97    8.25
  -2   1  -2  225.29    8.25
  -2  -1   2  204.92    8.24
  -2  -1   2  206.50    8.17
   2   1   2  217.96    8.10
   2  -1  -2  223.85    8.08
   2   1   2  212.52    8.21
  -2   2   2   17.09    0.86
   2  -2   2   16.97    0.73
  -2  -2  -2   15.43    0.82
   2  -2   2   16.19    0.91
  -2   2   2   17.31    0.67
  -2  -2  -2   16.21    0.89
  -2   2   2   16.41    0.91
   2  -2   2   17.20    0.92
   2   2  -2   14.93    0.88
   2   2   2   17.03    0.66
  -2   2  -2   16.00    0.91
  -2  -2   2   16.68    0.88
   2   2   2   17.38    0.67
   2  -2  -2   16.18    0.90
  -2  -2   2   17.14    0.82
  -2  -2   2   16.20    0.90
   2   2   2   16.99    0.86
  -2   3   2   96.44    4.02
   2   3  -2   97.06    3.96
  -2  -3  -2  103.68    3.80
  -2  -3  -2  102.53    4.04
   2  -3   2   96.37    4.03
   2  -3   2   94.01    4.02
  -2   3   2   99.34    3.96
   2  -3   2   96.78    4.00
  -2  -3  -2  102.72    3.92
   2  -3   2   99.30    3.87
   2  -3  -2  101.28    4.03
  -2  -3   2   94.60    3.98
   2   3   2   99.98    3.94
   2  -3  -2  100.48    3.79
  -2  -3   2   97.89    3.92
  -2  -3   2   94.86    4.01
   2  -4   2   72.14    3.09
  -2  -4  -2   71.68    3.09
  -2   4   2   71.97    2.98
  -2  -4  -2   67.78    2.92
   2  -4   2   70.97    2.92
   2  -4   2   71.47    3.08
  -2  -4  -2   67.52    2.83
  -2   4   2   68.72    3.06
   2  -4   2   72.57    3.03
   2   4   2   71.49    2.97
   2  -4  -2   70.10    3.06
   2  -4  -2   69.94    2.82
  -2  -4   2   73.11    3.04
  -2  -4   2   70.10    2.96
  -2  -4   2   72.28    3.06
  -2  -5  -2   35.23    1.71
  -2   5   2   34.17    1.83
  -2  -5  -2   33.85    1.84
   2  -5   2   36.76    1.72
   2  -5   2   40.95    1.90
  -2   5   2   37.49    1.76
   2  -5   2   36.53    1.88
  -2  -5  -2   36.84    1.63
   2  -5   2   35.82    1.81
  -2  -5   2   34.03    1.78
  -2  -5   2   35.06    1.79
   2  -5  -2   36.87    1.62
   2   5   2   36.96    1.76
  -2  -5   2   35.94    1.84
  -2  -5   2   34.72    1.73
   2  -5  -2   34.85    1.83
  -2  -6  -2   72.52    3.15
   2  -6   2   73.50    3.18
   2  -6   2   74.19    3.32
  -2   6   2   69.25    3.29
   2  -6   2   71.43    3.32
   2  -6   2   75.30    3.28
  -2  -6  -2   72.51    3.07
  -2  -6  -2   69.36    3.32
  -2   6   2   70.66    3.18
   2  -6  -2   72.10    3.05
  -2  -6   2   75.35    3.27
   2   6   2   73.76    3.20
  -2  -6   2   70.66    3.18
  -2  -6   2   75.02    3.27
  -2  -6   2   71.42    3.29
   2  -6  -2   75.95    3.35
   2  -7   2    5.97    0.74
   2  -7   2    5.63    0.81
   2  -7   2    5.50    0.78
  -2  -7  -2    3.99    0.62
  -2   7   2    4.58    0.71
   2  -7   2    5.35    0.77
  -2  -7  -2    4.06    0.72
  -2  -7  -2    2.59    0.48
  -2   7   2    5.43    0.69
   2  -7  -2    2.30    0.57
   2  -7  -2    4.72    0.59
  -2  -7   2    5.15    0.72
  -2  -7   2    5.25    0.74
   2   7   2    4.79    0.66
  -2  -7   2    5.58    0.72
  -2  -7   2    4.90    0.77
   2  -8   2   27.93    1.76
   2  -8   2   25.66    1.64
  -2   8   2   27.55    1.74
  -2  -8  -2   30.00    1.65
  -2  -8  -2   28.86    1.84
   2  -8   2   27.00    1.79
  -2   8   2   26.90    1.63
  -2  -8  -2   30.91    1.61
   2  -8   2   28.21    1.81
   2   8   2   28.91    1.68
   2  -8  -2   27.27    1.55
  -2  -8   2   27.64    1.73
   2  -8  -2   26.61    1.76
  -2  -8   2   29.05    1.69
  -2  -8   2   26.61    1.71
  -2  -8   2   29.26    1.80
  -2   9   2    8.87    1.01
   2  -9   2    9.55    1.11
  -2   9   2    8.08    1.07
   2  -9   2    9.22    1.17
   2  -9   2    9.87    1.09
   2  -9   2    7.87    1.12
  -2  -9  -2    6.02    1.02
  -2  -9  -2    7.88    0.95
   2   9   2    9.10    1.05
   2   9   2    9.05    0.83
   2  -9  -2    8.12    0.90
  -2  -9   2    7.90    1.04
  -2  -9   2    9.36    1.05
   2  -9  -2    7.73    1.08
  -2  -9   2    9.19    1.14
  -2  -9   2    7.82    1.06
   2 -10   2   10.76    1.32
  -2  10   2   11.76    1.12
  -2 -10  -2    9.94    1.31
  -2 -10  -2   13.08    1.15
   2 -10   2   12.56    1.45
  -2  10   2   10.32    1.25
   2 -10   2   10.26    1.22
   2 -10   2   12.06    1.31
  -2 -10   2   12.53    1.33
  -2 -10   2    9.83    1.25
   2 -10  -2   11.14    1.34
  -2 -10   2   10.48    1.19
   2 -10  -2   11.44    1.02
  -2 -10   2   10.11    1.26
   2  10   2   11.07    1.00
   2  10   2   11.03    1.18
  -2  11   2    2.97    0.79
  -2 -11  -2    4.38    0.87
   2 -11   2    3.91    0.88
   2 -11   2    4.56    0.98
   2 -11   2    2.76    0.83
  -2  11   2    4.13    0.84
   2 -11   2    6.76    1.10
  -2 -11  -2    3.91    0.94
   2  11   2    5.23    0.81
   2  11   2    3.04    0.76
  -2 -11   2    6.30    0.98
  -2 -11   2    5.37    1.00
  -2 -11   2    5.78    1.02
   2 -11  -2    2.72    0.84
   2 -11  -2    5.08    0.86
  -2  12   2    6.17    0.99
  -2 -12  -2    4.10    1.16
   2 -12   2    6.22    1.12
   2 -12   2    6.36    1.10
   2  12  -2    7.02    1.16
   2  12  -2    6.22    0.97
  -2  12   2    5.95    1.09
   2 -12   2    5.93    1.17
  -2 -12  -2    5.84    1.00
  -2 -12   2    4.63    1.00
  -2 -12   2    8.13    1.27
   2 -12  -2    6.83    1.21
  -2  12  -2    6.65    1.06
   2  12   2    6.30    1.01
  -2  13   2    0.70    0.62
   2  13  -2    0.62    0.60
  -2 -13  -2    0.59    0.71
   2 -13   2   -0.13    0.66
   2  13  -2    0.19    0.48
  -2  13  -2    1.06    0.64
   2  13   2    0.62    0.53
   2 -13  -2    1.94    0.88
  -2 -13   2    0.62    0.71
  -2 -13   2    0.66    0.74
  -2  13  -2    1.35    0.70
   2  14  -2    2.78    0.92
  -2  14   2    3.25    0.91
  -2 -14  -2    2.76    1.17
  -2  14  -2    1.28    0.70
  -2  14  -2    1.27    0.72
  -2  14  -2    3.93    0.88
  -2 -14   2    0.70    0.88
   2 -14  -2    1.45    0.85
   2   0   3  196.89    7.43
   2   0  -3  204.07    7.49
  -2   0  -3  201.47    7.48
  -2   0   3  194.01    7.48
  -2   0   3  194.06    7.48
  -2   0   3  195.11    7.42
  -2   0  -3  179.40    7.37
   2   0   3  194.54    7.50
  -2  -1  -3   13.67    0.74
  -2   1   3   11.40    0.70
   2  -1   3   12.36    0.52
  -2   1   3   10.33    0.74
  -2  -1  -3   12.10    0.68
   2  -1   3   11.80    0.71
   2  -1   3   11.55    0.75
   2   1  -3   11.52    0.77
  -2   1  -3   13.07    0.50
  -2  -1   3   12.87    0.75
   2  -1  -3   12.66    0.76
  -2  -1   3   12.98    0.74
   2   1   3   12.08    0.56
  -2  -1   3   12.41    0.72
   2  -1  -3   12.46    0.58
   2   1   3   10.41    0.74
  -2   1  -3   11.70    0.73
  -2  -2  -3  134.81    5.12
  -2  -2  -3  131.17    5.20
   2  -2   3  127.11    5.22
   2   2  -3  127.52    5.14
  -2   2   3  131.21    5.14
   2  -2   3  135.31    5.23
  -2   2   3  131.83    5.22
  -2  -2  -3  136.37    4.95
   2   2   3  133.66    4.94
  -2   2  -3  134.62    5.22
  -2   2  -3  132.81    4.98
  -2  -2   3  128.05    5.21
  -2  -2   3  132.87    5.14
  -2  -2   3  128.09    5.21
  -2   2  -3  139.03    5.00
   2   2   3  124.75    5.15
   2  -2  -3  126.86    5.21
  -2  -3  -3   19.55    1.15
  -2  -3  -3   21.51    1.05
  -2   3   3   23.07    0.93
   2   3  -3   21.85    1.13
   2  -3   3   20.70    1.17
   2  -3   3   20.77    1.19
  -2   3   3   20.99    1.09
   2  -3   3   21.43    1.18
  -2   3   3   21.52    1.18
   2  -3   3   22.48    0.98
   2  -3  -3   20.61    1.18
  -2  -3   3   23.19    1.11
   2   3   3   21.65    0.90
   2  -3  -3   20.42    0.88
   2   3   3   21.09    1.13
  -2  -3   3   22.58    1.20
  -2  -3   3   21.80    1.17
  -2  -4  -3  171.96    6.55
   2  -4   3  165.01    6.70
   2  -4   3  166.74    6.73
   2  -4   3  163.57    6.50
   2  -4   3  169.74    6.75
  -2   4   3  167.62    6.60
   2   4  -3  167.01    6.62
  -2   4   3  162.80    6.71
  -2  -4  -3  166.72    6.74
   2   4   3  168.16    6.63
  -2  -4   3  163.70    6.70
   2  -4  -3  171.83    6.75
  -2  -4   3  170.37    6.62
   2  -4  -3  175.71    6.41
   2   4   3  169.06    6.42
  -2  -4   3  166.25    6.73
  -2  -5  -3   96.30    3.85
   2  -5   3   90.40    4.01
   2  -5   3   94.37    3.84
  -2   5   3   89.40    4.02
  -2  -5  -3   97.39    4.10
   2  -5   3   95.38    4.07
   2  -5   3   90.10    4.03
   2   5  -3   91.54    3.93
  -2   5   3   94.02    3.90
   2  -5  -3   95.23    4.07
   2  -5  -3   94.95    3.72
  -2  -5   3   93.22    4.01
  -2  -5   3   93.11    3.93
   2   5   3   91.59    3.94
   2   5   3   93.66    3.73
  -2  -5   3   98.91    4.08
  -2  -6  -3   16.19    0.99
   2  -6   3   15.53    1.01
  -2   6   3   15.65    1.17
   2  -6   3   15.79    1.15
   2  -6   3   17.19    1.22
   2  -6   3   16.73    1.16
   2   6  -3   14.09    1.06
  -2   6   3   16.19    1.04
  -2  -6  -3   15.34    1.17
   2  -6  -3   15.46    0.88
  -2  -6   3   16.51    1.18
  -2  -6   3   17.22    1.08
  -2  -6   3   17.09    1.15
   2  -6  -3   15.00    1.15
   2   6   3   14.40    0.88
   2   6   3   14.81    1.06
  -2  -7  -3   65.94    3.20
   2  -7   3   69.17    3.14
   2  -7   3   67.16    3.17
   2   7  -3   60.13    2.98
  -2   7   3   65.76    2.96
   2  -7   3   67.75    3.17
  -2   7   3   60.19    3.08
   2  -7   3   63.24    2.94
  -2  -7  -3   63.27    2.90
   2  -7  -3   66.11    2.80
   2   7   3   65.05    3.01
  -2  -7   3   64.15    3.15
  -2  -7   3   63.05    2.99
   2  -7  -3   66.30    3.16
   2   7   3   67.55    2.83
  -2  -7   3   62.67    3.08
   2  -8   3    9.54    0.99
  -2   8   3    8.23    0.91
  -2  -8  -3    7.21    1.03
   2  -8   3    8.78    1.06
  -2  -8  -3    7.52    0.85
  -2   8   3    9.86    1.14
   2  -8   3    6.80    0.95
   2  -8   3    7.52    1.03
   2   8  -3    6.52    0.91
   2  -8  -3    9.20    1.14
   2   8   3    8.53    0.74
  -2  -8   3    7.71    1.08
   2  -8  -3    8.99    0.76
  -2  -8   3    8.70    0.96
  -2  -8   3    7.89    0.98
   2   8   3    9.27    0.99
  -2  -9  -3    1.02    0.61
   2  -9   3    1.98    0.70
  -2  -9  -3    0.66    0.45
   2  -9   3    1.79    0.63
   2  -9   3    1.15    0.55
   2   9  -3    0.44    0.49
  -2   9   3    2.16    0.55
  -2   9   3    1.37    0.62
   2  -9   3    0.81    0.53
   2   9   3    1.50    0.43
  -2  -9   3    0.49    0.63
   2  -9  -3    1.47    0.61
   2   9   3    0.65    0.48
   2  -9  -3    1.00    0.45
  -2  -9   3    1.70    0.64
  -2  -9   3    1.57    0.52
  -2  10   3    5.33    0.85
   2 -10   3    5.36    0.96
   2 -10   3    3.06    0.81
   2 -10   3    3.47    0.76
  -2 -10  -3    5.45    0.81
   2 -10   3    5.40    1.02
  -2  10   3    4.18    0.86
   2  10  -3    3.39    0.75
  -2 -10  -3    5.11    0.98
   2  10   3    4.70    0.72
   2  10   3    5.71    0.91
   2 -10  -3    3.85    0.68
  -2 -10   3    4.79    0.83
   2 -10  -3    4.16    0.90
  -2 -10   3    4.69    0.96
  -2 -10   3    5.41    0.90
   2 -11   3    6.61    1.09
  -2 -11  -3    6.26    0.92
   2 -11   3    6.38    1.01
   2 -11   3    7.02    1.20
  -2  11   3    7.38    1.01
  -2 -11  -3    6.65    1.15
   2  11  -3    4.85    0.94
  -2  11   3    5.37    1.02
   2 -11   3    5.55    1.03
  -2 -11   3    7.93    1.26
  -2 -11   3    8.69    1.13
   2 -11  -3    4.21    0.96
  -2 -11   3    4.68    0.94
   2  11   3    5.73    0.93
   2 -12   3    7.82    1.25
   2 -12   3    9.10    1.29
  -2  12   3    8.21    1.22
   2 -12   3   10.10    1.49
  -2 -12  -3    5.93    1.23
   2  12  -3    8.03    1.18
  -2 -12   3    7.31    1.16
  -2 -12   3    8.05    1.38
  -2  12  -3    8.80    1.24
   2  12   3    8.68    1.16
   2 -12  -3    5.72    1.17
  -2 -12   3    6.87    1.12
   2  13  -3    2.61    0.80
   2 -13   3    4.17    1.08
  -2 -13  -3    3.45    1.08
  -2  13   3    4.00    1.02
  -2 -13   3    3.62    0.95
  -2  13  -3    5.22    1.05
   2 -13  -3    3.37    0.99
  -2  13  -3    5.01    0.95
   2  13   3    3.15    0.82
  -2 -13   3    2.93    1.08
  -2 -14  -3    1.61    0.95
  -2  14   3    2.70    0.85
   2  14  -3    1.10    0.74
  -2 -14   3    3.85    1.17
  -2  14  -3    1.65    0.70
  -2  14  -3    1.41    0.75
  -2  14  -3    1.96    0.79
   2 -14  -3    1.03    0.92
  -2 -14   3    2.39    0.95
   2   0   4  101.48    4.16
  -2   0  -4  102.66    4.11
  -2   0  -4  104.46    4.01
  -2   0   4   99.79    4.12
   2   0   4  104.72    4.07
  -2   0   4  103.60    4.15
   2   0  -4  104.85    4.11
  -2   0   4  103.13    4.05
  -2  -1  -4   57.00    2.45
  -2   1   4   58.40    2.46
  -2  -1  -4   53.12    2.44
   2  -1   4   61.67    2.51
  -2   1   4   58.17    2.53
   2   1  -4   58.30    2.49
   2  -1   4   61.03    2.56
  -2   1  -4   60.66    2.30
   2   1   4   60.33    2.36
  -2  -1   4   62.14    2.50
  -2  -1   4   61.74    2.54
   2   1   4   61.37    2.56
   2  -1  -4   59.77    2.34
  -2   1  -4   58.91    2.52
   2  -1  -4   55.00    2.50
  -2  -1   4   61.93    2.51
  -2  -2  -4   26.76    1.25
  -2  -2  -4   25.31    1.17
  -2   2   4   22.09    1.25
   2  -2   4   23.87    1.27
   2  -2   4   23.71    1.26
  -2   2   4   21.44    1.15
   2   2  -4   24.75    1.22
  -2   2  -4   24.51    1.00
  -2   2  -4   24.34    1.26
   2  -2  -4   23.31    1.25
   2  -2  -4   24.61    0.96
  -2  -2   4   24.27    1.26
  -2  -2   4   23.31    1.25
   2   2   4   22.64    1.23
  -2  -2   4   24.99    1.22
   2  -2  -4   25.04    0.97
   2   2   4   22.48    0.99
  -2   2  -4   25.36    1.01
  -2   3   4  124.27    4.91
   2  -3   4  123.98    5.06
  -2  -3  -4  122.68    4.86
  -2  -3  -4  121.86    5.03
   2   3  -4  122.73    4.93
  -2   3   4  120.37    5.03
   2  -3   4  129.83    5.07
  -2   3   4  122.90    4.66
  -2   3  -4  126.65    4.77
  -2  -3   4  126.40    4.95
   2  -3  -4  124.83    5.05
  -2  -3   4  120.38    5.02
   2   3   4  125.46    4.69
  -2  -3   4  122.72    5.04
   2  -3  -4  125.33    4.66
   2   3   4  119.20    4.97
  -2   3  -4  124.01    5.04
   2  -4   4   57.33    2.53
  -2  -4  -4   51.35    2.29
  -2   4   4   55.67    2.52
   2  -4   4   55.55    2.51
  -2  -4  -4   52.68    2.50
   2  -4   4   57.55    2.56
  -2   4   4   56.48    2.37
   2   4  -4   49.49    2.37
   2  -4  -4   51.16    2.50
  -2  -4   4   53.81    2.52
  -2  -4   4   52.92    2.49
  -2  -4   4   58.23    2.43
   2   4   4   51.86    2.15
  -2   4  -4   52.17    2.24
   2   4   4   56.49    2.46
   2  -4  -4   51.90    2.11
  -2   5   4   51.97    2.40
   2  -5   4   54.97    2.33
   2  -5   4   56.09    2.59
  -2  -5  -4   54.13    2.60
   2  -5   4   52.86    2.60
   2   5  -4   55.49    2.46
   2  -5   4   53.78    2.58
  -2   5   4   48.68    2.54
  -2  -5  -4   57.62    2.36
   2   5   4   51.18    2.47
   2   5   4   55.03    2.22
   2  -5  -4   54.00    2.59
   2  -5  -4   54.70    2.19
  -2  -5   4   52.89    2.46
  -2  -5   4   50.36    2.57
  -2  -5   4   54.02    2.58
   2  -6   4   60.92    2.92
  -2  -6  -4   60.44    2.65
   2   6  -4   62.20    2.79
  -2   6   4   58.43    2.88
  -2   6   4   59.66    2.72
  -2  -6  -4   56.19    2.90
   2  -6   4   58.98    2.89
   2  -6   4   63.19    2.97
   2  -6   4   60.37    2.67
   2  -6  -4   60.48    2.93
   2   6   4   61.02    2.55
   2   6   4   60.56    2.80
  -2  -6   4   61.54    2.80
  -2  -6   4   62.92    2.94
   2  -6  -4   60.53    2.51
  -2  -6   4   62.00    2.96
   2  -7   4   14.01    1.19
   2   7  -4   13.05    1.04
   2  -7   4   15.26    1.24
  -2  -7  -4   12.69    1.19
   2  -7   4   14.42    1.01
  -2   7   4   13.98    1.15
  -2   7   4   13.65    1.00
  -2  -7  -4   15.54    1.00
   2  -7   4   14.99    1.25
  -2  -7   4   14.18    1.08
   2  -7  -4   15.32    1.24
  -2  -7   4   12.39    1.11
   2   7   4   14.34    0.89
   2  -7  -4   13.80    0.84
   2   7   4   12.59    1.04
  -2  -7   4   15.06    1.27
   2  -8   4   30.86    1.92
   2  -8   4   31.74    1.98
  -2  -8  -4   27.47    1.92
  -2   8   4   28.56    1.70
   2   8  -4   31.17    1.82
  -2  -8  -4   30.13    1.66
   2  -8   4   34.73    1.77
  -2   8   4   26.27    1.81
   2  -8   4   32.12    1.96
  -2  -8   4   30.73    1.94
   2   8   4   29.28    1.55
  -2  -8   4   30.59    1.79
   2   8   4   30.52    1.82
   2  -8  -4   27.58    1.89
   2  -8  -4   29.50    1.52
  -2  -8   4   31.44    1.91
  -2  -9  -4    0.01    0.56
   2  -9   4    1.05    0.50
  -2   9   4    0.57    0.46
   2   9  -4    0.50    0.49
   2  -9   4   -0.07    0.43
  -2  -9  -4    0.62    0.43
  -2   9   4    0.04    0.44
   2  -9   4   -0.34    0.58
   2  -9   4   -0.68    0.39
  -2  -9   4   -0.42    0.57
   2   9   4    1.16    0.39
  -2  -9   4    0.59    0.53
   2  -9  -4    0.37    0.37
  -2  -9   4    0.13    0.42
   2   9   4    0.19    0.43
   2  -9  -4    0.37    0.58
  -2 -10  -4    1.80    0.75
  -2 -10  -4    2.95    0.64
   2 -10   4    1.25    0.57
   2 -10   4    2.17    0.77
   2 -10   4    1.88    0.70
  -2  10   4    2.63    0.76
   2  10  -4    1.90    0.63
  -2  10   4    2.08    0.59
  -2 -10   4    0.88    0.61
   2  10   4    2.15    0.65
  -2 -10   4    2.33    0.68
  -2 -10   4    1.15    0.67
   2 -10  -4    2.02    0.71
   2 -11   4    3.47    0.90
  -2  11   4    2.58    0.76
  -2 -11  -4    1.99    0.79
  -2 -11  -4    3.56    0.72
   2 -11   4    2.44    0.87
   2  11  -4    3.50    0.80
  -2 -11   4    4.14    1.04
   2 -11  -4    2.47    0.82
  -2  11  -4    2.89    0.69
  -2 -11   4    1.76    0.74
   2  11   4    3.77    0.81
  -2 -11   4    2.76    0.74
   2 -12   4    6.94    1.18
  -2  12   4    5.09    1.08
  -2 -12  -4    4.33    1.20
   2  12  -4    6.68    1.07
   2 -12   4    3.94    1.00
  -2 -12   4    4.71    1.13
  -2 -12   4    5.29    1.01
  -2  12  -4    6.15    0.99
  -2  12  -4    6.84    1.15
   2 -12  -4    5.82    1.20
  -2 -12   4    6.26    1.15
   2  12   4    5.56    0.99
  -2 -13  -4    4.64    1.22
   2 -13   4    5.97    1.19
  -2  13   4    3.80    1.03
   2  13  -4    4.78    1.05
   2 -13   4    4.64    1.15
  -2  13  -4    6.17    1.14
   2  13   4    4.74    1.00
  -2 -13   4    5.47    1.25
   2 -13  -4    3.88    1.14
  -2 -13   4    6.31    1.19
  -2  14   4    0.41    0.64
   2 -14   4    0.17    0.69
  -2 -14  -4    0.58    0.89
   2 -14  -4    0.34    0.77
  -2  14  -4    0.41    0.63
  -2 -14   4   -0.12    0.86
  -2 -14   4    0.89    0.82
  -2  14  -4    0.94    0.72
   2   0  -5   85.60    3.30
  -2   0   5   78.54    3.33
  -2   0   5   78.25    3.22
  -2   0  -5   82.80    3.18
   2   0   5   75.59    3.34
  -2   0   5   77.57    3.30
   2   0   5   77.54    3.23
  -2   0  -5   81.68    3.29
  -2   1   5   40.44    1.88
  -2  -1  -5   42.32    1.87
  -2  -1  -5   42.53    1.86
   2  -1   5   44.18    1.92
   2  -1   5   40.06    1.97
  -2   1   5   41.08    1.95
   2   1  -5   42.49    1.89
   2   1   5   40.39    1.77
  -2   1  -5   44.97    1.72
  -2   1  -5   44.19    1.95
  -2  -1   5   44.37    1.91
   2  -1  -5   43.18    1.76
  -2  -1   5   41.84    1.95
   2  -1  -5   39.78    1.91
  -2  -1   5   40.78    1.92
   2   1   5   42.43    1.98
   2  -2   5   72.35    3.15
  -2   2   5   75.12    3.18
  -2   2   5   70.41    3.00
   2  -2   5   73.57    3.13
   2   2  -5   71.41    3.04
  -2  -2  -5   70.30    3.07
  -2  -2  -5   73.74    3.00
   2  -2  -5   71.01    3.13
   2  -2  -5   71.59    2.83
  -2   2  -5   71.51    3.13
   2   2   5   74.07    2.87
  -2   2  -5   74.61    2.83
  -2  -2   5   72.20    3.11
  -2  -2   5   76.06    3.10
   2   2   5   73.70    3.13
  -2  -2   5   73.03    3.15
   2   3  -5   29.11    1.49
  -2  -3  -5   30.57    1.41
   2  -3   5   27.08    1.56
  -2   3   5   29.92    1.44
  -2  -3  -5   31.25    1.58
  -2   3   5   31.16    1.21
   2  -3   5   28.37    1.57
  -2   3   5   30.00    1.59
   2  -3  -5   30.81    1.19
  -2   3  -5   29.43    1.57
   2   3   5   29.92    1.55
  -2  -3   5   29.48    1.58
   2  -3  -5   28.84    1.58
   2   3   5   29.93    1.23
  -2  -3   5   29.25    1.57
  -2  -3   5   28.55    1.51
  -2   3  -5   29.11    1.28
   2  -4   5   49.90    2.51
  -2   4   5   52.32    2.53
   2  -4   5   50.78    2.51
   2   4  -5   52.78    2.39
  -2   4   5   53.98    2.33
   2  -4   5   55.57    2.54
  -2  -4  -5   54.39    2.29
  -2  -4  -5   53.28    2.53
  -2  -4   5   53.70    2.44
   2  -4  -5   55.06    2.07
  -2   4  -5   53.00    2.21
   2   4   5   50.74    2.47
   2  -4  -5   53.04    2.53
  -2  -4   5   54.68    2.54
  -2  -4   5   52.55    2.53
   2  -5   5    9.42    0.91
  -2  -5  -5    8.03    0.91
  -2  -5  -5   10.78    0.70
   2  -5   5    7.44    0.92
  -2   5   5    7.92    0.72
   2  -5   5    8.03    0.90
  -2   5   5    8.50    0.93
   2   5  -5   10.50    0.83
   2   5   5    9.68    0.55
  -2  -5   5    8.64    0.81
  -2  -5   5    9.76    1.01
  -2  -5   5    9.24    0.89
  -2   5  -5    9.30    0.65
   2  -5  -5    9.40    0.90
   2   5   5    9.90    0.87
   2  -5  -5    9.35    0.50
   2  -6   5   92.61    4.09
  -2   6   5   88.21    3.82
   2  -6   5   87.37    4.09
  -2   6   5   87.93    4.05
  -2  -6  -5   90.36    3.75
  -2  -6  -5   87.47    4.09
   2  -6   5   90.02    4.08
   2   6  -5   88.57    3.89
   2  -6  -5   91.63    3.58
  -2  -6   5   90.93    4.10
  -2  -6   5   95.12    4.11
   2   6   5   89.55    3.97
  -2   6  -5   92.85    3.77
   2   6   5   92.46    3.62
  -2  -6   5   95.12    3.98
   2  -6  -5   84.97    4.06
   2  -7   5   32.98    2.03
   2   7  -5   33.09    1.82
  -2   7   5   30.86    1.95
  -2   7   5   33.36    1.74
  -2  -7  -5   31.53    1.99
   2  -7   5   30.58    1.93
  -2  -7  -5   34.58    1.67
   2  -7   5   35.18    2.04
  -2  -7   5   30.78    1.83
   2   7   5   31.86    1.88
   2  -7  -5   33.52    1.50
  -2   7  -5   34.41    1.70
  -2  -7   5   34.90    2.03
   2   7   5   34.17    1.55
   2  -7  -5   31.05    1.98
  -2  -7   5   28.82    1.91
   2   8  -5    4.85    0.78
  -2   8   5    4.18    0.67
   2  -8   5    3.73    0.78
  -2   8   5    4.45    0.84
   2  -8   5    4.25    0.90
  -2  -8  -5    4.49    0.87
   2  -8   5    4.80    0.92
  -2  -8  -5    5.14    0.66
  -2  -8   5    4.11    0.87
  -2   8  -5    4.83    0.70
   2  -8  -5    4.79    0.55
   2   8   5    5.18    0.59
  -2  -8   5    4.55    0.75
   2  -8  -5    3.45    0.79
  -2  -8   5    4.21    0.87
   2   8   5    4.74    0.82
  -2   9   5    2.45    0.72
   2   9  -5    2.36    0.66
  -2  -9  -5    3.28    0.83
   2  -9   5    1.01    0.64
   2  -9   5    1.69    0.67
   2  -9   5    2.89    0.78
  -2  -9  -5    4.35    0.67
  -2   9   5    2.14    0.57
  -2  -9   5    3.09    0.77
   2  -9  -5    3.14    0.81
  -2  -9   5    2.19    0.74
  -2   9  -5    2.61    0.61
   2   9   5    2.84    0.68
  -2  -9   5    3.16    0.69
   2  10  -5    1.62    0.57
  -2 -10  -5    0.69    0.43
   2 -10   5   -0.45    0.56
   2 -10   5    0.19    0.56
   2 -10   5    0.81    0.58
  -2 -10  -5    0.46    0.64
  -2  10   5    1.48    0.52
  -2  10   5    1.23    0.61
   2 -10  -5    0.64    0.61
  -2 -10   5    0.57    0.61
  -2 -10   5    1.17    0.75
  -2 -10   5    0.32    0.47
  -2  10  -5    1.13    0.49
   2  10   5    0.79    0.54
   2  11  -5    4.72    0.91
   2 -11   5    4.46    1.06
  -2 -11  -5    4.82    1.08
  -2  11   5    5.26    1.00
   2 -11   5    4.84    1.01
  -2 -11   5    6.13    1.14
  -2 -11   5    6.88    1.05
   2 -11  -5    6.80    1.20
  -2  11  -5    5.25    1.04
  -2 -11   5    5.50    1.20
  -2  11  -5    7.84    1.01
   2  11   5    4.75    0.96
   2  12  -5    0.84    0.58
   2 -12   5   -0.25    0.61
   2 -12   5    0.00    0.51
  -2 -12  -5    0.49    0.75
  -2  12   5    0.69    0.57
  -2 -12   5   -0.18    0.55
   2 -12  -5    0.08    0.66
  -2  12  -5    0.18    0.59
   2  12   5   -0.13    0.52
  -2 -12   5    1.04    0.86
  -2 -12   5    0.44    0.56
  -2  13   5    2.71    0.83
   2  13  -5    3.13    0.86
   2 -13   5    2.02    0.87
   2 -13   5    1.58    0.83
  -2 -13  -5    2.03    1.01
  -2  13  -5    2.73    0.92
  -2 -13   5    1.50    0.88
  -2 -13   5    1.56    1.06
   2 -13  -5    1.89    0.93
   2  13   5    3.09    0.86
  -2   0  -6  269.84   10.19
  -2   0  -6  271.19   10.31
  -2   0   6  265.31   10.38
  -2   0   6  261.98   10.33
   2   0   6  263.09   10.39
   2   0   6  268.46   10.27
   2   0  -6  268.00   10.29
  -2   1   6   37.35    1.75
   2  -1   6   37.20    1.89
   2  -1   6   40.86    1.81
  -2  -1  -6   37.32    1.73
  -2   1   6   33.51    1.83
  -2  -1  -6   37.56    1.74
   2   1  -6   38.44    1.76
   2   1   6   36.10    1.87
   2  -1  -6   38.16    1.64
  -2  -1   6   36.39    1.82
  -2   1  -6   39.01    1.59
  -2  -1   6   40.81    1.81
  -2  -1   6   39.08    1.85
   2   1   6   35.52    1.65
  -2   1  -6   37.99    1.82
   2  -1  -6   34.07    1.77
  -2  -2  -6   34.78    1.68
   2  -2   6   37.01    1.82
  -2   2   6   36.33    1.85
  -2  -2  -6   36.23    1.75
  -2   2   6   37.73    1.71
   2   2  -6   33.13    1.72
   2  -2   6   35.08    1.85
   2   2   6   36.30    1.84
   2   2   6   37.02    1.56
  -2  -2   6   38.53    1.82
   2  -2  -6   36.27    1.53
  -2  -2   6   35.96    1.83
   2  -2  -6   35.77    1.80
  -2   2  -6   36.04    1.82
  -2  -2   6   37.31    1.80
  -2   2  -6   37.30    1.51
  -2  -3  -6   56.82    2.67
   2   3  -6   58.14    2.59
  -2   3   6   58.49    2.73
  -2  -3  -6   55.94    2.49
  -2   3   6   58.24    2.52
   2  -3   6   58.11    2.72
   2  -3   6   60.81    2.73
   2   3   6   58.83    2.35
  -2  -3   6   60.89    2.74
  -2   3  -6   57.41    2.70
   2   3   6   56.47    2.68
   2  -3  -6   58.00    2.72
  -2  -3   6   59.51    2.71
  -2   3  -6   58.52    2.36
   2  -3  -6   59.63    2.30
  -2  -3   6   61.02    2.67
   2  -4   6   11.17    0.96
   2  -4   6   10.98    0.96
  -2   4   6   10.83    0.77
   2   4  -6   11.29    0.90
  -2  -4  -6   11.90    0.95
  -2   4   6   11.59    0.98
  -2  -4  -6   10.89    0.73
  -2   4  -6   11.04    0.71
   2  -4  -6   10.16    0.93
   2   4   6   12.12    1.00
  -2  -4   6    9.80    0.88
  -2   4  -6   12.09    0.98
   2   4   6   11.01    0.58
  -2  -4   6   10.47    0.95
  -2  -4   6   11.17    0.96
   2  -4  -6   11.45    0.51
  -2   5   6   73.74    3.53
   2  -5   6   74.28    3.56
   2  -5   6   83.90    3.60
   2   5  -6   78.68    3.38
  -2   5   6   76.92    3.29
  -2  -5  -6   71.22    3.51
  -2  -5  -6   77.03    3.22
   2   5   6   77.43    3.04
  -2   5  -6   76.60    3.18
   2  -5  -6   76.60    3.57
   2  -5  -6   77.12    2.99
  -2  -5   6   80.07    3.46
  -2  -5   6   82.41    3.61
  -2  -5   6   77.75    3.59
   2   5   6   77.97    3.49
   2  -6   6    5.58    0.87
   2   6  -6    6.59    0.76
  -2   6   6    5.26    0.64
  -2   6   6    2.86    0.67
  -2  -6  -6    4.48    0.54
   2  -6   6    5.78    0.85
  -2  -6  -6    5.37    0.82
   2  -6   6    5.51    0.86
  -2   6  -6    5.27    0.58
   2   6   6    4.68    0.42
   2  -6  -6    5.79    0.38
  -2  -6   6    4.64    0.77
   2  -6  -6    5.36    0.82
  -2  -6   6    5.32    0.84
  -2  -6   6    6.75    0.82
   2   6   6    4.90    0.76
  -2  -7  -6   50.38    2.71
   2  -7   6   48.61    2.65
  -2   7   6   49.62    2.63
   2  -7   6   46.34    2.64
   2  -7   6   50.51    2.64
   2   7  -6   45.41    2.40
  -2   7   6   51.06    2.33
  -2  -7  -6   49.42    2.23
   2   7   6   45.17    2.51
  -2  -7   6   48.79    2.66
   2  -7  -6   43.96    2.61
  -2   7  -6   48.18    2.27
  -2  -7   6   49.35    2.64
   2  -7  -6   48.81    2.03
   2   7   6   49.43    2.08
  -2  -7   6   49.16    2.50
   2  -8   6    2.45    0.73
  -2   8   6    2.28    0.56
  -2  -8  -6    2.90    0.76
  -2   8   6    2.76    0.71
   2   8  -6    2.84    0.68
   2  -8   6    2.90    0.80
  -2  -8  -6    3.88    0.57
   2  -8   6    1.91    0.66
  -2   8  -6    2.95    0.57
  -2  -8   6    3.55    0.85
  -2  -8   6    3.29    0.77
   2   8   6    2.88    0.68
  -2  -8   6    3.57    0.74
   2  -8  -6    3.72    0.83
   2  -9   6    8.18    1.25
  -2   9   6    9.75    0.93
  -2  -9  -6   12.47    1.47
   2   9  -6   10.14    1.18
  -2   9   6   11.38    1.33
   2  -9   6    9.02    1.26
  -2  -9  -6   12.53    0.93
   2  -9  -6   10.18    1.34
  -2  -9   6   10.16    1.32
  -2  -9   6   10.02    1.19
  -2  -9   6   10.65    1.37
   2   9   6   10.32    1.23
  -2   9  -6   10.35    0.98
   2 -10   6    6.06    1.07
  -2  10   6    3.91    0.93
   2  10  -6    4.87    0.87
  -2 -10  -6    4.66    1.02
   2 -10   6    4.94    1.02
  -2  10  -6    5.55    0.82
  -2 -10   6    4.10    1.00
  -2  10  -6    4.63    0.96
  -2 -10   6    6.11    1.00
  -2 -10   6    4.55    1.02
   2  10   6    4.10    0.90
   2 -10  -6    5.23    1.07
   2  11  -6    3.53    0.80
  -2 -11  -6    4.05    1.04
  -2  11   6    2.78    0.88
   2 -11   6    3.26    0.93
   2 -11   6    1.97    0.77
  -2 -11   6    1.98    0.90
  -2  11  -6    2.61    0.88
  -2 -11   6    2.49    0.88
   2 -11  -6    2.97    0.90
   2  11   6    2.94    0.83
  -2 -11   6    2.28    0.73
   2  12  -6    8.47    1.18
  -2 -12  -6    4.90    1.18
   2 -12   6    4.64    1.16
  -2  12   6    4.47    1.05
   2 -12   6    6.19    1.19
  -2 -12   6    4.95    1.19
   2 -12  -6    3.90    1.08
  -2 -12   6    3.50    0.85
  -2  12  -6    4.02    1.05
  -2 -12   6    4.57    1.12
   2  12   6    4.63    0.98
   2 -13   6    1.21    0.81
  -2 -13  -6    1.26    0.87
  -2  13   6    1.17    0.74
   2 -13   6    1.23    0.89
   2  13   6    0.80    0.69
   2 -13  -6    1.07    0.91
  -2 -13   6   -0.33    0.75
  -2  13  -6    0.70    0.73
  -2 -13   6    0.80    0.69
   2   0   7   46.71    2.42
   2   0  -7   51.84    2.29
  -2   0  -7   52.03    2.31
  -2   0  -7   51.43    2.18
   2   0  -7   53.30    2.24
   2   0   7   46.85    2.24
  -2   0   7   50.92    2.42
  -2   0   7   49.06    2.31
  -2   1   7   67.30    3.04
  -2  -1  -7   65.90    2.86
  -2   1   7   68.16    2.91
  -2  -1  -7   64.51    2.87
   2   1  -7   64.68    2.86
   2  -1   7   65.31    2.93
   2  -1   7   71.35    3.07
   2  -1  -7   65.13    2.93
  -2  -1   7   66.67    2.98
   2  -1  -7   67.33    2.78
  -2  -1   7   67.32    2.93
   2   1   7   69.00    2.81
  -2   1  -7   64.89    2.96
  -2   1  -7   66.55    2.72
   2   1   7   68.36    3.05
  -2  -1   7   67.35    3.00
  -2   2   7   41.33    1.93
  -2  -2  -7   41.05    1.90
  -2   2   7   40.28    2.10
   2  -2   7   38.79    2.08
  -2  -2  -7   43.50    2.00
   2   2  -7   43.51    1.95
   2  -2   7   38.76    2.03
  -2  -2   7   37.85    2.04
   2   2   7   41.05    2.10
   2  -2  -7   42.96    1.77
  -2   2  -7   43.35    1.73
  -2  -2   7   41.04    2.03
  -2  -2   7   41.04    2.05
   2  -2  -7   42.51    2.06
  -2   2  -7   42.23    2.07
   2   2   7   39.27    1.79
   2   3  -7   22.79    1.30
  -2   3   7   23.57    1.24
   2  -3   7   23.08    1.44
  -2   3   7   22.56    1.44
   2  -3   7   22.22    1.40
  -2  -3  -7   22.76    1.21
  -2  -3  -7   21.92    1.34
  -2   3  -7   23.16    1.42
  -2  -3   7   24.98    1.44
   2  -3  -7   22.33    1.39
  -2  -3   7   24.44    1.44
  -2  -3   7   22.25    1.36
   2   3   7   22.83    1.07
   2   3   7   23.13    1.43
   2  -3  -7   21.66    1.02
  -2   3  -7   23.32    1.06
  -2   4   7   15.50    1.24
  -2  -4  -7   17.75    1.23
   2  -4   7   16.41    1.25
  -2  -4  -7   13.67    0.89
  -2   4   7   16.10    0.98
   2   4  -7   16.37    1.11
   2  -4   7   14.69    1.16
   2   4   7   15.38    0.78
  -2   4  -7   15.62    1.19
  -2  -4   7   17.23    1.22
  -2   4  -7   15.69    0.86
   2  -4  -7   17.14    0.71
   2  -4  -7   14.85    1.16
  -2  -4   7   12.47    1.07
  -2  -4   7   16.28    1.21
   2   4   7   16.33    1.19
  -2   5   7   17.72    1.34
  -2  -5  -7   17.74    1.30
   2  -5   7   15.99    1.29
  -2  -5  -7   18.74    1.01
   2  -5   7   19.08    1.36
   2   5  -7   17.10    1.20
  -2   5   7   16.96    1.05
  -2  -5   7   18.00    1.34
   2  -5  -7   17.32    0.74
   2   5   7   17.85    0.83
  -2   5  -7   17.64    0.99
  -2  -5   7   18.76    1.24
   2  -5  -7   15.86    1.28
   2   5   7   17.19    1.27
  -2  -5   7   18.17    1.34
  -2   5  -7   17.13    1.31
  -2   6   7   45.25    2.06
  -2   6   7   43.32    2.37
   2  -6   7   42.87    2.42
   2  -6   7   46.26    2.42
  -2  -6  -7   43.22    1.97
  -2  -6  -7   41.98    2.37
   2   6  -7   41.30    2.14
   2   6   7   42.56    2.32
  -2  -6   7   39.90    2.23
  -2  -6   7   44.04    2.42
   2  -6  -7   40.45    2.37
  -2   6  -7   43.44    1.99
   2   6   7   42.70    1.78
  -2   6  -7   42.78    2.37
  -2  -6   7   42.38    2.40
   2  -6  -7   43.71    1.71
  -2  -7  -7    0.89    0.33
   2  -7   7    1.58    0.63
  -2   7   7    0.61    0.40
   2   7  -7    0.90    0.53
  -2   7   7    0.68    0.55
  -2  -7  -7    0.29    0.50
   2  -7   7    1.32    0.56
   2   7   7    0.91    0.29
   2   7   7    1.14    0.58
  -2  -7   7    0.49    0.44
  -2  -7   7    0.69    0.58
   2  -7  -7    0.72    0.53
  -2  -7   7    1.18    0.67
  -2   7  -7    1.32    0.42
  -2   7  -7    0.66    0.55
  -2   8   7   18.27    1.24
   2  -8   7   21.15    1.66
   2   8  -7   18.04    1.42
  -2  -8  -7   17.98    1.13
  -2  -8  -7   17.01    1.54
  -2   8   7   19.45    1.57
   2  -8   7   17.84    1.51
   2   8   7   18.56    1.52
  -2   8  -7   19.97    1.59
   2  -8  -7   20.63    1.65
  -2   8  -7   19.41    1.26
  -2  -8   7   19.72    1.65
  -2  -8   7   18.76    1.57
  -2  -8   7   19.88    1.47
   2  -9   7    1.29    0.64
   2  -9   7    1.55    0.71
  -2   9   7    1.92    0.72
   2   9  -7    2.17    0.64
  -2  -9  -7    1.10    0.67
  -2   9  -7    1.60    0.69
  -2   9  -7    1.53    0.50
   2   9   7    2.24    0.69
  -2  -9   7    0.57    0.50
  -2  -9   7    1.34    0.86
   2  -9  -7    2.16    0.83
  -2  -9   7    1.48    0.70
   2 -10   7   13.42    1.65
   2  10  -7   13.51    1.32
  -2 -10  -7   12.42    1.57
  -2  10   7   12.55    1.55
   2 -10   7   15.39    1.71
  -2 -10   7   13.48    1.67
  -2  10  -7   14.54    1.63
  -2 -10   7   11.37    1.48
   2 -10  -7   12.56    1.61
   2  10   7   16.05    1.47
  -2 -10   7   13.86    1.33
  -2  11   7    6.76    1.17
  -2 -11  -7    5.20    1.16
   2 -11   7    5.41    1.19
   2 -11   7    3.74    1.02
   2  11  -7    6.20    0.98
   2 -11  -7    6.51    1.23
  -2 -11   7    4.26    0.90
  -2 -11   7    4.90    1.17
  -2  11  -7    5.12    1.05
   2  11   7    5.48    1.05
  -2 -11   7    5.62    1.11
  -2  12   7    4.41    1.10
  -2 -12  -7    4.32    1.16
   2 -12   7    3.19    1.03
   2 -12   7    4.43    1.05
   2 -12  -7    4.58    1.16
   2  12   7    3.63    0.94
  -2 -12   7    3.53    1.10
  -2  12  -7    4.56    1.14
  -2 -12   7    4.34    1.00
  -2 -12   7    3.69    1.07
   2 -13   7    0.40    0.71
   2 -13   7    0.35    0.84
  -2  13   7    1.61    0.86
  -2 -13  -7    2.25    0.95
  -2 -13   7    0.58    0.80
  -2 -13   7   -0.23    0.97
   2  13   7    1.28    0.76
   2 -13  -7    0.42    0.78
  -2  13  -7    0.03    0.73
  -2   0   8   48.62    2.30
   2   0  -8   48.59    2.21
  -2   0  -8   48.45    2.14
   2   0   8   49.38    2.43
   2   0   8   48.54    2.23
  -2   0  -8   46.49    2.25
   2   0  -8   45.39    2.23
  -2   0   8   51.08    2.43
  -2  -1  -8  153.32    6.01
   2  -1   8  141.18    6.04
   2  -1   8  142.42    6.16
  -2  -1  -8  158.19    6.00
   2   1  -8  150.04    6.03
  -2   1   8  152.09    6.04
  -2   1   8  149.12    6.18
   2   1  -8  152.85    5.98
   2   1   8  141.64    5.91
  -2  -1   8  141.64    6.09
   2  -1  -8  153.51    6.08
  -2   1  -8  156.88    5.84
  -2  -1   8  140.65    6.12
   2  -1  -8  152.34    5.91
   2   1   8  147.47    6.18
  -2   1  -8  150.93    6.10
  -2   2   8   18.37    1.10
   2  -2   8   15.61    1.15
   2   2  -8   18.55    1.11
   2  -2   8   19.39    1.32
  -2  -2  -8   17.77    1.14
  -2  -2  -8   16.74    1.07
  -2   2   8   17.85    1.29
  -2  -2   8   18.55    1.23
  -2   2  -8   15.99    1.18
  -2   2  -8   18.95    0.91
  -2  -2   8   19.68    1.28
   2   2   8   17.60    1.30
   2   2   8   17.58    0.98
   2  -2  -8   18.27    1.19
  -2  -2   8   18.33    1.24
   2  -2  -8   18.22    0.96
   2  -3   8   22.20    1.48
   2   3  -8   22.87    1.38
  -2   3   8   24.64    1.33
  -2  -3  -8   24.27    1.48
  -2  -3  -8   27.05    1.34
  -2   3   8   24.81    1.59
   2  -3   8   25.13    1.57
  -2  -3   8   24.98    1.55
   2   3   8   25.51    1.59
   2  -3  -8   24.71    1.15
  -2  -3   8   23.23    1.51
  -2  -3   8   26.13    1.53
   2  -3  -8   24.21    1.50
  -2   3  -8   25.32    1.54
  -2   3  -8   24.82    1.13
   2   3   8   25.23    1.19
   2  -4   8   16.64    1.26
  -2  -4  -8   15.96    1.19
   2  -4   8   17.07    1.31
  -2  -4  -8   14.82    0.94
  -2   4   8   15.66    1.25
  -2   4   8   18.13    1.05
   2   4  -8   14.79    1.08
  -2   4  -8   15.38    0.85
   2   4   8   16.23    1.26
   2  -4  -8   15.69    0.75
   2  -4  -8   16.46    1.23
  -2  -4   8   13.92    1.13
  -2  -4   8   14.67    1.21
  -2  -4   8   14.26    1.20
   2   4   8   16.72    0.83
  -2   4  -8   13.21    1.17
  -2   5   8   15.48    1.01
   2  -5   8   14.23    1.23
   2   5  -8   17.41    1.19
   2  -5   8   15.19    1.27
  -2  -5  -8   16.37    0.95
  -2  -5  -8   14.32    1.21
  -2   5   8   15.46    1.30
   2  -5  -8   16.33    0.66
  -2  -5   8   13.89    1.26
  -2  -5   8   16.04    1.34
   2   5   8   13.78    1.27
  -2   5  -8   15.77    0.93
   2  -5  -8   13.53    1.22
  -2  -5   8   12.25    1.14
   2   5   8   15.28    0.77
  -2   5  -8   14.70    1.25
   2  -6   8   10.05    1.22
  -2   6   8   11.32    0.86
  -2   6   8    8.36    1.12
  -2  -6  -8    9.12    1.13
  -2  -6  -8    9.01    0.72
   2  -6   8   10.80    1.21
   2   6  -8   10.00    0.99
  -2  -6   8   11.49    1.08
   2  -6  -8   11.02    1.24
  -2  -6   8   11.41    1.28
  -2  -6   8   10.28    1.21
   2   6   8   12.43    1.16
  -2   6  -8    9.61    1.18
   2   6   8   11.39    0.59
  -2   6  -8    8.88    0.80
   2  -7   8    8.56    1.19
   2  -7   8   11.44    1.30
  -2  -7  -8    8.86    1.19
  -2  -7  -8   10.15    0.75
  -2   7   8   12.07    1.38
   2   7  -8    9.39    1.05
  -2   7   8   10.53    0.85
  -2  -7   8   10.21    1.28
  -2  -7   8   10.30    1.28
   2  -7  -8    7.34    1.12
  -2  -7   8   10.74    1.17
  -2   7  -8    9.78    0.90
  -2   7  -8   10.06    1.24
   2   7   8   12.84    1.35
   2   8  -8    5.29    0.87
  -2  -8  -8    5.76    1.02
  -2   8   8    6.58    1.11
  -2   8   8    5.24    0.70
   2  -8   8    5.25    1.03
   2  -8   8    5.13    1.00
  -2  -8   8    5.05    1.02
   2   8   8    6.53    1.05
  -2   8  -8    5.61    1.02
  -2  -8   8    5.60    0.91
  -2  -8   8    4.54    0.94
   2  -8  -8    3.99    0.91
  -2   8  -8    7.15    0.80
   2  -9   8   18.84    1.78
   2   9  -8   20.08    1.47
  -2  -9  -8   17.02    1.63
   2  -9   8   21.26    1.74
  -2   9   8   20.89    1.75
   2   9   8   18.26    1.61
  -2  -9   8   20.10    1.57
   2  -9  -8   16.81    1.65
  -2  -9   8   17.14    1.65
  -2  -9   8   18.11    1.72
  -2   9  -8   17.38    1.62
   2 -10   8    4.09    1.00
   2  10  -8    4.11    0.85
  -2  10   8    4.34    1.01
   2 -10   8    4.89    1.07
  -2 -10  -8    4.91    1.14
  -2 -10   8    4.69    0.94
  -2 -10   8    4.60    1.07
   2  10   8    5.36    1.01
  -2 -10   8    3.43    1.04
  -2  10  -8    4.80    1.03
   2 -10  -8    3.34    0.99
  -2 -11  -8   10.33    1.60
   2 -11   8    9.31    1.53
  -2  11   8    8.67    1.41
   2 -11   8   11.82    1.56
  -2  11  -8   10.35    1.48
  -2 -11   8    9.16    1.57
  -2 -11   8   12.10    1.63
  -2 -11   8   10.71    1.38
   2  11   8   10.62    1.42
   2 -11  -8   11.35    1.64
  -2 -12  -8    4.71    1.17
   2 -12   8    6.15    1.24
  -2  12   8    4.39    1.07
   2 -12   8    5.96    1.19
  -2 -12   8    3.30    0.90
  -2  12  -8    3.06    0.99
  -2 -12   8    3.62    1.11
  -2 -12   8    6.23    1.46
   2  12   8    7.02    1.22
   2 -12  -8    4.85    1.21
  -2 -13  -8    1.03    0.82
   2  13  -8    0.49    0.75
   2 -13   8   -0.30    0.63
  -2  13   8    1.11    0.84
   2 -13   8   -0.44    0.67
   2  13   8    0.99    0.74
  -2 -13   8    0.17    0.70
  -2  13  -8    0.65    0.86
   2 -13  -8    1.78    0.92
   2   0   9   81.59    3.74
  -2   0   9   78.83    3.59
   2   0  -9   88.73    3.58
  -2   0  -9   82.41    3.58
  -2   0  -9   81.40    3.42
   2   0   9   74.21    3.49
  -2   0   9   83.46    3.73
   2   0  -9   82.23    3.50
  -2   1   9    5.10    0.79
   2   1  -9    5.66    0.65
  -2   1   9    4.94    0.66
   2   1  -9    4.72    0.67
  -2  -1  -9    5.03    0.68
  -2  -1  -9    5.04    0.62
   2  -1   9    5.41    0.84
   2  -1   9    3.77    0.61
   2   1   9    4.78    0.60
   2  -1  -9    6.30    0.58
  -2   1  -9    5.20    0.72
   2  -1  -9    5.98    0.71
  -2   1  -9    5.91    0.53
  -2  -1   9    4.86    0.79
  -2  -1   9    5.94    0.76
   2   1   9    5.48    0.85
   2  -2   9   53.81    2.73
  -2  -2  -9   63.92    2.73
  -2   2   9   57.27    2.63
   2  -2   9   55.97    2.87
  -2  -2  -9   60.98    2.61
  -2   2   9   54.28    2.85
   2   2  -9   55.20    2.56
   2  -2  -9   60.76    2.48
  -2   2  -9   54.78    2.75
  -2  -2   9   57.61    2.80
   2   2   9   54.75    2.83
  -2   2  -9   58.70    2.40
   2   2   9   55.18    2.49
   2  -2  -9   59.99    2.75
  -2  -2   9   53.50    2.76
   2  -3   9    3.79    0.68
  -2   3   9    4.10    0.77
  -2   3   9    3.25    0.53
   2   3  -9    3.35    0.57
  -2  -3  -9    3.39    0.52
   2  -3   9    3.88    0.76
  -2  -3  -9    2.50    0.55
  -2  -3   9    4.65    0.78
   2  -3  -9    3.04    0.41
   2   3   9    5.17    0.84
  -2   3  -9    3.38    0.38
  -2  -3   9    4.46    0.75
   2  -3  -9    3.35    0.63
  -2  -3   9    3.92    0.70
  -2   3  -9    2.76    0.62
   2   3   9    3.76    0.44
   2  -4   9   17.35    1.34
  -2  -4  -9   16.78    1.02
  -2   4   9   13.67    1.31
  -2   4   9   17.66    1.09
   2  -4   9   15.37    1.29
   2   4  -9   16.20    1.17
  -2  -4  -9   15.40    1.22
   2  -4  -9   18.00    1.31
  -2  -4   9   16.77    1.31
  -2  -4   9   17.27    1.34
   2   4   9   16.04    0.88
  -2  -4   9   15.18    1.27
  -2   4  -9   15.59    0.86
   2  -4  -9   17.30    0.82
  -2   4  -9   15.23    1.29
   2   4   9   17.28    1.36
  -2   5   9   16.98    1.48
   2   5  -9   19.33    1.32
   2  -5   9   17.82    1.45
  -2   5   9   21.53    1.21
  -2  -5  -9   17.22    1.44
   2  -5   9   17.27    1.46
  -2  -5  -9   18.58    1.11
   2   5   9   20.77    0.97
   2   5   9   22.00    1.55
   2  -5  -9   19.31    1.47
  -2  -5   9   23.47    1.49
  -2  -5   9   21.42    1.57
   2  -5  -9   19.83    0.84
  -2   5  -9   18.84    1.05
  -2  -5   9   21.97    1.56
  -2   5  -9   18.62    1.52
  -2  -6  -9    3.89    0.52
   2  -6   9    4.12    0.88
  -2   6   9    5.01    0.64
  -2  -6  -9    2.85    0.72
   2  -6   9    3.13    0.75
  -2   6   9    4.96    0.93
   2   6  -9    6.27    0.85
  -2   6  -9    4.08    0.86
   2   6   9    4.10    0.89
  -2  -6   9    4.70    0.79
   2  -6  -9    4.34    0.83
  -2  -6   9    6.64    1.06
  -2  -6   9    3.94    0.85
  -2   6  -9    4.58    0.59
   2   7  -9    4.94    0.82
  -2  -7  -9    3.57    0.84
  -2   7   9    4.17    0.93
   2  -7   9    4.37    0.93
  -2   7   9    5.23    0.65
   2  -7   9    2.89    0.82
  -2  -7  -9    4.44    0.54
   2   7   9    3.50    0.84
  -2  -7   9    4.14    0.89
  -2  -7   9    2.09    0.78
  -2   7  -9    3.31    0.85
  -2  -7   9    3.69    0.74
   2  -7  -9    4.14    0.90
  -2   8   9   18.50    1.70
   2  -8   9   17.98    1.66
  -2  -8  -9   17.73    1.65
   2  -8   9   18.65    1.63
   2   8  -9   19.15    1.49
  -2  -8   9   20.85    1.73
   2   8   9   19.24    1.61
  -2  -8   9   19.87    1.72
  -2  -8   9   20.63    1.58
   2  -8  -9   18.67    1.68
  -2   8  -9   18.13    1.63
  -2  -9  -9    2.13    0.80
   2   9  -9    2.35    0.75
   2  -9   9    3.05    0.92
  -2   9   9    2.90    0.83
   2  -9   9    1.72    0.75
  -2   9  -9    0.78    0.67
  -2  -9   9    1.86    0.79
  -2  -9   9    2.03    0.86
  -2  -9   9    2.07    0.72
   2  -9  -9    2.10    0.80
   2   9   9    2.53    0.79
  -2  10   9   11.95    1.54
   2 -10   9    9.38    1.41
  -2 -10  -9    8.58    1.35
   2 -10   9   11.23    1.55
  -2 -10   9   10.75    1.55
  -2 -10   9   11.00    1.40
  -2 -10   9   11.75    1.62
   2 -10  -9    7.26    1.36
  -2  10  -9    5.96    1.20
   2  10   9   11.58    1.46
  -2  11   9    2.87    0.91
  -2 -11  -9    1.55    0.87
   2 -11   9    1.10    0.76
   2 -11   9    2.44    0.88
  -2 -11   9    3.81    1.08
  -2 -11   9    2.71    0.86
  -2 -11   9    2.62    1.13
  -2  11  -9    0.63    0.71
   2  11   9    2.21    0.84
   2 -11  -9    1.21    0.86
  -2 -12  -9    9.01    1.62
   2 -12   9    7.60    1.44
  -2  12   9   10.27    1.58
   2 -12   9    8.72    1.41
  -2  12  -9   11.25    1.63
  -2 -12   9   10.06    1.60
   2  12   9    9.20    1.47
   2 -12  -9    6.46    1.39
  -2 -12   9    8.98    1.37
  -2   0  10   22.46    1.50
   2   0 -10   27.96    1.47
  -2   0 -10   27.80    1.55
  -2   0 -10   27.19    1.38
   2   0 -10   25.85    1.47
   2   0  10   21.86    1.41
  -2   0  10   21.21    1.66
   2   0  10   23.68    1.67
  -2   1  10   40.06    2.29
  -2  -1 -10   44.07    2.09
   2   1 -10   38.93    2.01
   2  -1  10   40.09    2.30
   2   1 -10   40.86    2.10
  -2  -1 -10   42.17    2.05
   2  -1  10   41.28    2.14
  -2   1  10   42.69    2.12
  -2   1 -10   41.72    2.19
   2  -1 -10   39.94    1.97
  -2  -1  10   41.41    2.28
   2   1  10   39.98    2.30
  -2   1 -10   41.48    1.90
  -2  -1  10   40.33    2.19
   2  -1 -10   41.92    2.13
   2   1  10   42.36    2.03
  -2   2  10   10.16    0.88
  -2   2  10    9.02    1.10
  -2  -2 -10    8.72    0.87
   2   2 -10   10.11    0.84
   2   2 -10    8.96    0.99
   2  -2  10    9.98    1.06
  -2  -2 -10   10.07    0.88
   2  -2  10    9.60    1.13
   2  -2 -10   10.05    0.98
   2  -2 -10   10.23    0.75
  -2  -2  10   10.78    1.19
  -2  -2  10   11.76    1.08
   2   2  10   11.66    1.23
   2   2  10   11.00    0.77
  -2   2 -10    9.21    1.08
  -2   2 -10    9.34    0.67
  -2  -3 -10   27.82    1.51
  -2   3  10   25.11    1.79
   2   3 -10   26.86    1.52
  -2  -3 -10   28.42    1.67
   2  -3  10   25.63    1.73
  -2   3  10   27.10    1.54
   2   3 -10   27.34    1.71
   2  -3  10   24.79    1.81
  -2  -3  10   30.93    1.82
   2  -3 -10   26.35    1.68
   2   3  10   28.83    1.41
  -2   3 -10   28.80    1.81
  -2  -3  10   27.49    1.76
   2   3  10   31.46    1.92
   2  -3 -10   26.79    1.35
  -2   3 -10   29.14    1.31
   2   4 -10    9.62    0.93
  -2  -4 -10    8.82    0.77
  -2  -4 -10   10.20    1.10
  -2   4  10    9.30    1.18
   2  -4  10    9.64    1.15
   2  -4  10   10.45    1.18
  -2   4  10    9.97    0.86
   2  -4 -10   10.43    1.15
  -2  -4  10    8.87    1.13
   2   4  10   10.37    0.69
   2  -4 -10   10.03    0.63
  -2  -4  10    7.42    1.05
  -2   4 -10    8.55    1.13
  -2   4 -10    8.74    0.62
   2   4  10   11.46    1.33
  -2  -4  10    7.68    1.05
   2  -5  10   19.79    1.57
  -2   5  10   20.55    1.23
  -2  -5 -10   21.22    1.17
  -2  -5 -10   19.11    1.49
   2  -5  10   19.38    1.59
   2   5 -10   21.52    1.38
  -2   5  10   19.63    1.62
   2   5  10   19.55    1.00
  -2   5 -10   19.56    1.57
  -2  -5  10   21.12    1.62
   2   5  10   20.05    1.60
  -2  -5  10   19.14    1.51
   2  -5 -10   19.32    1.52
  -2   5 -10   19.63    1.03
  -2  -5  10   16.30    1.49
   2  -6  10   11.66    1.35
   2  -6  10   16.00    1.44
  -2  -6 -10   14.04    1.33
  -2  -6 -10   13.51    0.90
   2   6 -10   13.63    1.20
  -2   6  10   14.11    1.02
  -2   6  10   13.08    1.48
  -2   6 -10   11.54    1.43
  -2  -6  10   13.72    1.50
  -2  -6  10   16.85    1.39
   2  -6 -10   13.60    1.33
  -2  -6  10   13.40    1.51
   2   6  10   16.57    1.64
   2   7 -10   17.44    1.37
  -2  -7 -10   16.50    1.52
   2  -7  10   15.95    1.54
  -2   7  10   18.76    1.71
   2  -7  10   16.59    1.54
   2   7  10   18.10    1.58
  -2  -7  10   16.79    1.60
  -2   7 -10   17.02    1.57
  -2  -7  10   16.56    1.58
   2  -7 -10   17.70    1.58
  -2  -7  10   16.68    1.48
  -2  -8 -10    2.08    0.77
   2  -8  10    2.88    0.82
  -2   8  10    2.05    0.80
   2  -8  10    1.75    0.80
  -2  -8  10    1.34    0.74
  -2  -8  10    2.80    0.94
   2  -8 -10    3.09    0.92
  -2  -8  10    1.87    0.71
  -2   8 -10    2.42    0.90
   2   8  10    2.60    0.81
   2  -9  10    9.81    1.45
   2  -9  10   10.52    1.50
  -2   9  10   14.67    1.68
  -2  -9 -10   10.63    1.47
  -2  -9  10   11.69    1.42
  -2  -9  10   11.07    1.56
   2   9  10    9.71    1.38
   2  -9 -10   12.12    1.59
  -2  -9  10   10.55    1.52
  -2   9 -10    8.50    1.38
   2 -10  10    1.38    0.80
  -2  10  10    1.50    0.81
  -2 -10 -10    1.68    0.80
   2 -10  10    1.59    0.83
  -2 -10  10    1.59    0.75
   2 -10 -10    0.93    0.77
  -2  10 -10    1.66    0.83
  -2 -10  10    2.31    1.00
   2  10  10    2.47    0.84
  -2 -10  10    0.72    0.93
  -2 -11 -10    6.91    1.36
   2 -11  10    7.89    1.46
  -2  11  10    7.84    1.41
   2 -11  10    8.55    1.43
  -2 -11  10    6.48    1.37
  -2 -11  10    6.55    1.18
  -2  11 -10   10.85    1.68
   2 -11 -10    9.80    1.64
   2  11  10   10.10    1.50
   2  12 -10    1.24    0.88
  -2  12  10    2.59    1.07
   2 -12  10    2.58    0.92
   2 -12  10    1.16    0.91
  -2 -12 -10    2.93    1.08
   2 -12 -10    2.58    1.06
   2  12  10    2.12    0.87
  -2 -12  10    1.57    0.86
  -2  12 -10    2.54    1.11
   2   0 -11    5.24    0.71
  -2   0  11    4.43    0.73
  -2   0 -11    5.79    0.82
  -2   0  11    4.25    0.90
   2   0  11    6.41    1.02
  -2   0 -11    4.70    0.61
   2   0  11    5.14    0.73
   2   0 -11    6.72    0.79
  -2  -1 -11   15.81    1.13
   2   1 -11   17.74    1.25
   2  -1  11   15.31    1.24
  -2  -1 -11   16.81    1.23
   2  -1  11   16.29    1.45
   2   1 -11   18.25    1.19
  -2   1  11   18.67    1.51
  -2   1  11   19.25    1.29
   2  -1 -11   17.21    1.12
  -2   1 -11   18.40    1.05
   2  -1 -11   18.05    1.24
  -2  -1  11   18.29    1.48
  -2   1 -11   16.93    1.32
   2   1  11   15.75    1.46
   2   1  11   16.04    1.13
  -2  -1  11   17.34    1.30
   2  -2  11    4.64    0.76
  -2   2  11    4.31    0.68
   2   2 -11    3.94    0.63
  -2   2  11    5.45    0.95
  -2  -2 -11    4.03    0.68
   2   2 -11    3.50    0.71
   2  -2  11    5.52    1.01
  -2  -2 -11    4.11    0.66
  -2  -2  11    5.53    0.97
   2   2  11    5.96    1.05
   2  -2 -11    3.72    0.56
   2  -2 -11    4.07    0.69
   2   2  11    5.48    0.66
  -2  -2  11    4.59    0.80
  -2   2 -11    4.28    0.50
  -2   2 -11    3.11    0.71
   2   3 -11   18.71    1.24
   2  -3  11   19.61    1.46
   2  -3  11   18.44    1.54
  -2   3  11   16.52    1.53
  -2  -3 -11   18.12    1.37
  -2  -3 -11   17.70    1.22
   2   3 -11   20.15    1.48
  -2   3  11   21.01    1.31
  -2  -3  11   18.99    1.57
  -2  -3  11   20.07    1.51
   2   3  11   20.07    1.62
   2   3  11   19.33    1.13
  -2   3 -11   19.28    1.01
   2  -3 -11   19.72    1.11
   2  -3 -11   18.14    1.39
  -2   3 -11   17.45    1.44
  -2   4  11   57.40    2.64
   2  -4  11   54.96    2.97
   2  -4  11   54.70    2.98
   2   4 -11   56.94    2.61
  -2  -4 -11   57.49    2.58
  -2   4  11   48.01    2.95
   2   4 -11   54.46    2.92
  -2  -4 -11   59.23    2.90
  -2  -4  11   56.79    3.00
   2  -4 -11   58.03    2.96
   2   4  11   56.02    3.08
  -2  -4  11   54.10    2.92
  -2   4 -11   57.53    2.35
   2  -4 -11   54.84    2.37
   2   4  11   54.81    2.43
  -2   4 -11   54.44    2.95
   2  -5  11    9.85    1.26
  -2  -5 -11   10.22    0.83
   2   5 -11   11.32    1.03
  -2   5  11   11.82    1.40
  -2   5  11   12.18    0.95
   2  -5  11    9.92    1.26
  -2  -5 -11    8.79    1.14
   2   5  11   10.93    1.36
  -2   5 -11   12.09    1.38
   2  -5 -11    8.19    1.15
  -2  -5  11   10.91    1.32
  -2  -5  11   10.11    1.23
  -2   6  11   48.34    2.85
   2   6 -11   49.94    2.45
  -2  -6 -11   51.87    2.81
   2  -6  11   42.81    2.70
  -2   6  11   50.46    2.33
   2  -6  11   49.47    2.86
   2   6  11   46.20    2.79
  -2   6 -11   55.23    2.96
   2  -6 -11   47.02    2.78
  -2  -6  11   47.30    2.83
  -2  -6  11   43.76    2.77
  -2  -6  11   47.53    2.71
   2  -7  11    1.13    0.71
  -2   7  11    1.39    0.78
  -2  -7 -11    0.81    0.61
   2  -7  11    1.99    0.76
  -2  -7  11    1.67    0.75
   2   7  11    3.62    0.92
  -2  -7  11    2.59    0.79
  -2   7 -11    1.80    0.79
  -2  -7  11    1.31    0.73
   2  -7 -11    2.02    0.74
  -2   8  11   12.94    1.67
   2  -8  11   16.02    1.80
  -2  -8 -11   18.53    1.68
   2  -8  11   14.78    1.74
  -2  -8  11   15.31    1.50
   2  -8 -11   16.90    1.86
   2   8  11   17.64    1.64
  -2   8 -11   18.58    1.72
  -2  -8  11   12.87    1.67
  -2  -8  11   18.36    1.95
  -2  -9 -11    0.59    0.66
  -2   9  11    1.09    0.86
   2  -9  11    0.69    0.70
   2  -9  11    1.16    0.82
   2   9  11    0.99    0.75
  -2  -9  11    0.75    0.75
  -2  -9  11    0.91    0.67
  -2   9 -11    1.59    0.85
   2  -9 -11    0.69    0.80
   2 -10  11    2.34    0.93
   2  10 -11    3.35    0.99
  -2  10  11    2.88    1.00
  -2 -10 -11    2.72    0.96
   2 -10  11    3.48    0.99
   2  10  11    3.85    1.06
  -2 -10  11    1.54    0.82
  -2  10 -11    3.48    1.04
  -2 -10  11    3.75    0.98
   2 -10 -11    2.91    0.99
   2 -11  11    2.73    1.02
  -2  11  11    1.94    1.04
   2  11 -11    4.67    1.16
  -2 -11 -11    2.85    1.06
   2 -11  11    3.53    0.97
  -2 -11  11    3.13    1.08
  -2  11 -11    2.06    0.95
   2  11  11    2.37    0.92
  -2 -11  11    2.19    0.82
   2 -11 -11    0.03    0.78
  -2  12  11    5.12    1.30
   2  12 -11    6.11    1.36
   2 -12  11    6.57    1.49
   2 -12  11    8.72    1.52
  -2 -12 -11    6.91    1.42
   2 -12 -11    3.36    1.12
   2  12  11    6.83    1.37
  -2  12 -11    4.23    1.20
  -2 -12  11    3.43    1.20
   2   0 -12    4.22    0.68
   2   0 -12    3.78    0.67
  -2   0  12    1.77    0.57
   2   0  12    2.73    0.84
   2   0  12    1.52    0.52
  -2   0 -12    3.79    0.74
  -2   0 -12    2.53    0.51
  -2   0  12    2.83    0.85
  -2  -1 -12    1.32    0.49
   2  -1  12    1.15    0.72
   2   1 -12    1.52    0.49
  -2   1  12    2.03    0.57
  -2  -1 -12    1.85    0.58
   2   1 -12    1.92    0.56
  -2   1  12    1.77    0.78
   2  -1  12    1.44    0.51
   2  -1 -12    1.68    0.47
   2  -1 -12    0.62    0.46
  -2   1 -12    1.77    0.42
   2   1  12    0.49    0.72
  -2   1 -12    1.46    0.64
  -2  -1  12    2.11    0.64
   2   1  12    2.04    0.52
  -2  -1  12    2.34    0.80
  -2  -2 -12    4.16    0.68
   2  -2  12    3.98    0.75
   2   2 -12    4.57    0.69
  -2   2  12    3.63    0.70
   2   2 -12    4.41    0.77
   2  -2  12    2.31    0.80
  -2  -2 -12    5.10    0.75
  -2   2  12    2.14    0.82
  -2   2 -12    6.09    0.60
   2   2  12    3.51    0.93
   2  -2 -12    3.53    0.70
  -2   2 -12    2.71    0.73
  -2  -2  12    3.89    0.79
   2   2  12    4.99    0.67
  -2  -2  12    4.74    0.93
   2  -2 -12    4.30    0.64
  -2  -3 -12   35.66    2.05
  -2  -3 -12   36.17    1.90
   2   3 -12   33.92    2.13
  -2   3  12   36.48    1.93
  -2   3  12   35.47    2.31
   2  -3  12   32.55    2.21
   2   3 -12   32.79    1.82
   2  -3  12   33.53    2.12
   2  -3 -12   31.48    2.03
  -2   3 -12   34.33    2.15
   2   3  12   36.03    2.33
   2  -3 -12   35.15    1.73
  -2  -3  12   36.67    2.24
  -2   3 -12   36.25    1.63
   2   3  12   36.47    1.79
  -2  -3  12   34.44    2.18
   2  -4  12    3.43    0.88
   2  -4  12    4.75    0.97
  -2  -4 -12    4.63    0.85
   2   4 -12    4.13    0.83
   2   4 -12    4.35    0.68
  -2   4  12    3.74    0.99
  -2  -4 -12    3.38    0.61
  -2   4  12    4.72    0.70
  -2  -4  12    2.63    0.81
  -2  -4  12    2.18    0.74
   2   4  12    4.30    0.55
  -2   4 -12    3.29    0.85
   2  -4 -12    2.79    0.74
   2   4  12    3.60    0.95
  -2  -5 -12   72.98    3.19
   2  -5  12   72.90    3.75
  -2   5  12   75.39    3.30
   2   5 -12   69.39    3.24
  -2  -5 -12   75.36    3.71
  -2   5  12   66.90    3.75
   2   5 -12   73.08    3.72
   2  -5  12   74.30    3.80
   2  -5 -12   66.71    3.64
  -2  -5  12   80.82    3.76
  -2  -5  12   70.58    3.76
   2   5  12   72.25    3.80
  -2   5 -12   75.49    3.77
   2   6 -12   -0.04    0.58
   2  -6  12    0.65    0.66
  -2  -6 -12    0.59    0.56
   2  -6  12    0.81    0.62
  -2   6  12    0.94    0.75
  -2  -6  12    1.72    0.77
  -2  -6  12    0.70    0.57
   2   6  12    0.16    0.76
   2  -6 -12    0.23    0.60
  -2   6 -12    0.84    0.64
   2  -7  12   33.39    2.38
   2   7 -12   40.29    2.52
  -2  -7 -12   33.43    2.34
  -2   7  12   37.96    2.52
   2  -7  12   36.91    2.51
   2  -7 -12   35.01    2.39
  -2  -7  12   36.69    2.54
   2   7  12   33.66    2.46
  -2   7 -12   33.75    2.39
  -2  -7  12   33.63    2.24
   2  -8  12    2.73    0.90
  -2   8  12    2.23    0.92
  -2  -8 -12    2.25    0.88
   2   8 -12    1.92    0.83
   2  -8  12    2.26    0.89
  -2  -8  12    1.48    0.80
  -2  -8  12    3.19    1.00
  -2   8 -12    1.37    0.76
   2   8  12    2.37    0.99
   2  -8 -12    2.30    0.87
  -2  -9 -12    5.21    1.21
   2  -9  12    3.42    1.00
  -2   9  12    3.37    1.14
   2  -9  12    2.27    0.92
   2   9 -12    2.95    0.99
  -2  -9  12    3.02    1.07
  -2   9 -12    5.69    1.18
   2   9  12    2.93    1.06
  -2  -9  12    3.32    0.89
   2  -9 -12    4.24    1.09
   2  10 -12    1.13    0.88
   2 -10  12   -0.01    0.70
  -2 -10 -12    0.83    0.77
   2 -10  12    0.56    0.75
  -2  10  12    0.38    0.90
  -2 -10  12    0.29    0.87
  -2  10 -12    1.32    0.83
   2 -10 -12    1.20    0.86
   2  10  12    1.73    0.87
  -2 -10  12    0.14    0.66
   2 -11  12    1.99    0.97
  -2 -11 -12    1.10    0.85
   2  11 -12    1.11    0.87
  -2  11  12    1.25    0.92
   2 -11  12    0.70    0.70
  -2 -11  12    0.79    0.72
  -2  11 -12   -0.26    0.74
  -2 -11  12    1.25    0.94
   2 -11 -12    2.34    0.98
   2  11  12    1.14    0.90
   2   0 -13    2.98    0.65
   2   0  13    3.60    0.96
  -2   0 -13    4.31    0.66
  -2   0  13    3.88    0.77
   2   0 -13    5.06    0.78
   2   0  13    3.84    0.73
  -2   0 -13    4.37    0.80
  -2   0  13    4.15    1.01
   2   1 -13    2.39    0.64
  -2   1  13    2.23    0.65
   2   1 -13    3.27    0.65
  -2  -1 -13    2.60    0.57
  -2  -1 -13    1.93    0.63
  -2   1  13    1.81    0.84
   2  -1  13    3.92    0.98
   2  -1  13    2.55    0.65
  -2   1 -13    2.55    0.51
  -2  -1  13    2.31    0.84
   2   1  13    3.16    0.65
  -2  -1  13    3.88    0.77
  -2   1 -13    1.97    0.65
   2   1  13    3.81    0.98
   2  -1 -13    2.84    0.68
   2  -1 -13    3.30    0.64
  -2   2  13   18.48    1.31
   2   2 -13   16.81    1.19
  -2   2  13   18.56    1.85
  -2  -2 -13   15.51    1.25
  -2  -2 -13   13.25    1.18
   2  -2  13   15.42    1.32
   2  -2  13   13.28    1.56
   2   2 -13   14.84    1.29
   2  -2 -13   14.97    1.12
  -2  -2  13   13.83    1.39
  -2   2 -13   15.71    0.98
  -2  -2  13   13.78    1.53
   2   2  13   17.53    1.81
   2  -2 -13   16.63    1.30
  -2   2 -13   14.49    1.52
   2   2  13   14.75    1.11
   2  -3  13    5.32    0.93
  -2  -3 -13    6.04    0.92
   2   3 -13    5.61    1.01
   2  -3  13    4.50    1.00
   2   3 -13    5.41    0.74
  -2  -3 -13    5.17    0.76
  -2   3  13    3.83    1.00
  -2   3  13    6.56    0.85
   2  -3 -13    4.49    0.83
  -2  -3  13    6.49    1.10
  -2   3 -13    4.91    1.00
   2  -3 -13    4.38    0.62
  -2  -3  13    4.44    0.90
   2   3  13    4.34    1.06
   2   3  13    5.40    0.71
  -2  -4 -13   23.14    1.70
   2   4 -13   20.07    1.36
   2   4 -13   22.01    1.77
   2  -4  13   23.07    1.79
  -2  -4 -13   23.61    1.42
  -2   4  13   20.61    1.90
  -2   4  13   24.71    1.50
   2  -4  13   22.07    1.83
  -2  -4  13   23.21    1.82
  -2  -4  13   24.71    1.85
   2   4  13   23.67    1.95
   2  -4 -13   21.89    1.68
  -2   4 -13   22.67    1.85
  -2   5  13    1.01    0.79
   2  -5  13   -0.04    0.53
   2  -5  13    1.47    0.84
   2   5 -13    0.89    0.63
  -2   5  13    1.09    0.48
  -2  -5 -13    0.52    0.52
  -2   5 -13    0.83    0.70
   2   5  13    2.30    0.90
  -2  -5  13    0.77    0.61
  -2  -5  13    0.00    0.65
   2  -5 -13    0.52    0.60
  -2   6  13   33.16    2.42
   2   6 -13   32.41    2.29
  -2  -6 -13   34.26    2.26
   2  -6  13   32.24    2.31
   2  -6  13   34.25    2.39
   2  -6 -13   35.70    2.39
  -2  -6  13   31.73    2.25
  -2   6 -13   34.43    2.42
  -2  -6  13   35.22    2.47
   2   6  13   34.23    2.50
   2   7 -13    0.80    0.78
   2  -7  13    0.18    0.65
  -2  -7 -13    1.79    0.80
   2  -7  13    1.23    0.72
  -2   7  13    1.30    0.93
  -2   7 -13    1.50    0.77
   2  -7 -13    0.13    0.67
   2   7  13    1.37    0.95
  -2  -7  13    0.51    0.68
  -2  -7  13    1.07    0.74
   2  -8  13   22.88    2.11
  -2  -8 -13   21.91    1.98
   2  -8  13   22.84    1.98
   2   8 -13   23.71    2.06
  -2   8  13   24.77    2.15
  -2  -8  13   26.90    2.21
  -2  -8  13   24.07    1.93
   2  -8 -13   24.61    2.07
   2   8  13   27.42    2.28
  -2   8 -13   21.96    2.05
   2  -9  13    0.18    0.64
  -2   9  13   -0.06    0.72
   2   9 -13   -0.57    0.63
   2  -9  13    0.39    0.70
  -2  -9 -13    0.23    0.65
  -2  -9  13   -0.12    0.55
   2  -9 -13    0.40    0.69
   2   9  13   -0.80    0.73
  -2   9 -13   -0.26    0.67
  -2  -9  13    0.14    0.72
  -2  10  13    5.31    1.28
   2 -10  13    4.04    1.16
   2  10 -13    4.46    1.23
   2 -10  13    5.93    1.32
  -2 -10 -13    5.07    1.21
  -2 -10  13    3.27    1.14
  -2 -10  13    3.38    1.02
   2  10  13    3.94    1.16
   2 -10 -13    3.99    1.16
  -2  10 -13    5.71    1.31
   2 -11  13    2.55    0.91
   2  11 -13    1.78    1.05
  -2  11  13    3.31    1.21
  -2 -11 -13    1.84    0.97
   2 -11  13    0.73    0.88
  -2 -11  13    2.88    1.20
  -2 -11  13    2.65    0.96
   2 -11 -13    1.43    0.93
  -2  11 -13    1.49    1.00
   2  11  13    1.31    1.04
   2   0 -14    6.56    0.91
  -2   0  14    7.60    1.04
  -2   0 -14    6.65    0.84
   2   0 -14    6.77    0.94
  -2   0  14    9.40    1.40
   2   0  14    6.93    0.97
  -2   0 -14    7.73    1.06
   2   0  14    7.31    1.28
   2   1 -14   27.26    1.80
  -2   1  14   28.03    2.22
   2   1 -14   27.71    1.67
   2  -1  14   26.55    1.81
  -2   1  14   26.06    1.79
  -2  -1 -14   28.60    1.80
  -2  -1 -14   25.69    1.64
   2  -1  14   27.75    2.11
   2  -1 -14   29.54    1.74
   2  -1 -14   32.15    1.86
  -2   1 -14   28.20    1.56
   2   1  14   26.19    1.70
  -2  -1  14   26.20    2.06
  -2  -1  14   24.21    1.84
  -2   1 -14   28.72    1.87
   2   1  14   29.07    2.17
   2  -2  14    7.12    1.22
  -2  -2 -14    5.04    0.83
   2   2 -14    5.22    0.78
  -2  -2 -14    6.78    0.94
  -2   2  14    6.10    1.19
  -2   2  14    5.54    0.88
   2  -2  14    7.01    1.06
   2   2 -14    6.14    0.98
  -2  -2  14    8.48    1.21
  -2  -2  14    5.52    1.08
   2  -2 -14    4.67    0.75
   2   2  14    6.41    0.83
  -2   2 -14    6.33    1.04
   2  -2 -14    4.66    0.86
   2   2  14    6.80    1.25
  -2  -3 -14    3.91    0.74
   2  -3  14    5.19    1.02
  -2  -3 -14    4.22    0.83
   2   3 -14    6.53    1.07
  -2   3  14    2.79    0.70
  -2   3  14    6.56    1.22
   2  -3  14    4.48    1.04
   2   3 -14    6.23    0.82
   2  -3 -14    3.63    0.77
   2   3  14    5.37    0.70
  -2   3 -14    4.76    0.98
  -2  -3  14    4.06    0.90
  -2  -3  14    3.91    1.00
   2   3  14    7.22    1.29
   2   4 -14    1.51    0.75
  -2   4  14    1.12    0.52
  -2   4  14    1.02    0.84
   2  -4  14    3.37    0.94
  -2  -4 -14    3.14    0.76
   2  -4  14    2.59    0.82
  -2   4 -14    0.94    0.70
   2  -4 -14    2.65    0.74
  -2  -4  14    2.46    0.81
   2   4  14    2.31    0.94
  -2  -4  14    1.96    0.83
   2   5 -14    3.96    1.01
  -2  -5 -14    3.24    0.81
  -2   5  14    2.16    0.95
   2  -5  14    3.24    0.95
   2  -5  14    2.95    0.86
   2   5  14    2.40    1.03
  -2  -5  14    2.76    0.88
  -2  -5  14    3.33    0.93
   2  -5 -14    3.40    0.86
  -2   5 -14    4.92    1.04
  -2   6  14    4.04    1.15
   2   6 -14    1.44    0.82
   2  -6  14    1.14    0.77
  -2  -6 -14    2.05    0.81
   2  -6  14    1.55    0.73
   2   6  14    4.20    1.13
  -2  -6  14    3.18    0.98
  -2  -6  14    1.45    0.77
   2  -6 -14    2.55    0.81
  -2   6 -14    1.84    0.83
   2  -7  14   14.74    1.94
   2   7 -14   15.55    1.90
   2  -7  14   15.64    1.86
  -2  -7 -14   13.55    1.67
  -2   7  14   15.22    1.88
  -2  -7  14   14.62    1.69
  -2  -7  14   15.97    1.91
   2  -7 -14   16.71    1.87
  -2   7 -14   18.03    2.02
   2   7  14   20.39    2.15
   2   8 -14    1.16    0.82
  -2  -8 -14    0.28    0.78
   2  -8  14    0.90    0.84
   2  -8  14    1.24    0.87
  -2   8  14    0.03    0.84
  -2  -8  14    1.64    0.76
  -2  -8  14    0.96    0.80
   2  -8 -14    0.19    0.69
  -2   8 -14    1.65    0.86
   2   8  14    1.72    1.08
   2  -9  14   13.21    1.87
  -2  -9 -14   12.77    1.76
  -2   9  14   17.74    2.19
   2   9 -14   15.69    1.99
   2  -9  14   11.21    1.64
   2  -9 -14   11.54    1.71
   2   9  14   18.00    2.16
  -2   9 -14   12.90    1.90
  -2  -9  14   15.33    1.78
  -2  -9  14   10.27    1.73
   2  10 -14    0.74    0.94
   2 -10  14    0.98    0.84
  -2 -10 -14   -0.01    0.71
   2 -10  14    0.13    0.76
  -2  10  14    0.80    0.91
   2 -10 -14    0.46    0.75
   2  10  14    0.23    0.84
  -2  10 -14    0.18    0.78
  -2 -10  14    1.50    0.83
  -2 -10  14   -0.48    0.78
  -2   0  15   69.40    3.80
   2   0  15   69.79    3.46
  -2   0 -15   64.89    3.18
  -2   0 -15   70.16    3.48
   2   0  15   69.04    3.81
   2   0 -15   71.24    3.39
   2   0 -15   67.78    3.34
  -2   0  15   69.31    3.52
  -2  -1 -15    4.61    0.88
   2  -1  15    4.33    0.90
   2  -1  15    6.95    1.34
   2   1 -15    6.00    0.98
   2   1 -15    5.70    0.84
  -2  -1 -15    5.57    0.84
  -2   1  15    3.57    1.09
  -2   1  15    5.36    0.91
  -2   1 -15    4.33    0.94
  -2  -1  15    3.90    1.07
  -2  -1  15    6.31    1.05
   2  -1 -15    5.05    0.90
   2   1  15    5.57    1.24
   2  -1 -15    7.05    0.93
   2   1  15    6.37    0.93
   2   2 -15   26.33    1.87
   2  -2  15   25.38    2.10
  -2   2  15   27.55    1.79
   2  -2  15   26.99    1.94
  -2   2  15   20.32    2.05
  -2  -2 -15   27.08    1.77
   2   2 -15   26.19    1.64
  -2  -2 -15   27.77    1.77
  -2  -2  15   25.48    2.16
  -2   2 -15   25.05    1.89
   2  -2 -15   28.13    1.88
   2   2  15   26.57    2.22
   2   2  15   28.47    1.71
   2  -2 -15   26.93    1.65
  -2  -2  15   29.89    2.06
  -2   3  15    2.69    1.05
   2  -3  15    4.25    0.93
   2  -3  15    2.37    1.06
  -2  -3 -15    2.77    0.74
  -2   3  15    2.08    0.64
  -2  -3 -15    4.06    0.78
   2   3 -15    3.11    0.88
  -2  -3  15    4.96    0.97
   2   3  15    2.94    1.03
  -2  -3  15    3.31    1.00
  -2   3 -15    3.77    0.97
   2  -3 -15    3.72    0.85
  -2   4  15    2.11    1.07
   2  -4  15    1.99    0.89
   2   4 -15    1.76    0.73
   2  -4  15    2.06    0.77
  -2   4  15    1.17    0.62
  -2  -4 -15    2.45    0.76
   2  -4 -15    2.41    0.82
  -2  -4  15    1.60    0.90
  -2   4 -15    0.30    0.62
   2   4  15    0.73    0.88
  -2  -4  15    2.00    0.74
  -2   5  15    1.39    1.04
  -2  -5 -15    2.30    0.83
   2   5 -15    3.62    0.93
   2  -5  15    1.03    0.76
   2  -5  15    0.75    0.64
  -2  -5  15    3.24    0.94
   2   5  15    1.45    0.94
   2  -5 -15    3.01    0.85
  -2   5 -15    1.55    0.89
  -2  -5  15    1.65    0.81
   2  -6  15    2.58    0.96
  -2   6  15    4.21    1.30
   2  -6  15    3.10    0.96
   2   6 -15    3.69    1.01
  -2  -6 -15    2.55    0.82
  -2  -6  15    2.55    0.91
   2   6  15    4.92    1.21
   2  -6 -15    4.39    1.03
  -2  -6  15    2.99    1.02
  -2   6 -15    3.52    1.05
  -2  -7 -15    3.81    0.97
   2  -7  15    3.24    1.02
   2   7 -15    4.51    1.11
  -2   7  15    0.61    0.98
   2  -7  15    3.12    1.10
  -2  -7  15    4.53    1.21
   2  -7 -15    4.05    1.04
  -2   7 -15    2.70    1.04
  -2  -7  15    2.31    0.86
   2   7  15    3.34    1.16
  -2  -8 -15    6.26    1.33
  -2   8  15    2.97    1.29
   2   8 -15    6.51    1.39
   2  -8  15    5.98    1.26
   2  -8  15    5.58    1.27
   2   8  15    4.94    1.41
   2  -8 -15    5.06    1.26
  -2  -8  15    4.68    1.20
  -2   8 -15    4.07    1.17
  -2  -8  15    6.05    1.32
   2  -9  15    0.45    0.80
  -2  -9 -15    1.28    0.83
  -2   9  15    0.72    1.11
   2   9 -15   -0.43    0.84
   2  -9  15   -0.09    0.74
  -2   9 -15    0.36    0.83
  -2  -9  15    0.61    0.84
  -2  -9  15   -0.07    0.56
   2   9  15    0.40    1.04
   2  -9 -15    0.38    0.72
  -2   0 -16    2.34    0.74
   2   0 -16    0.95    0.54
  -2   0  16    1.35    0.91
   2   0 -16    1.19    0.61
   2   0  16    1.78    0.63
   2   0  16    2.55    1.03
  -2   0  16    1.84    0.72
   2  -1  16   41.42    2.54
  -2   1  16   43.71    2.95
  -2  -1 -16   42.97    2.39
   2  -1  16   46.50    3.07
   2   1 -16   42.38    2.36
  -2  -1 -16   40.26    2.50
   2   1 -16   40.87    2.50
  -2   1  16   47.15    2.60
   2   1  16   47.28    2.51
   2   1  16   43.74    2.95
   2  -1 -16   44.63    2.52
  -2  -1  16   44.88    2.99
  -2  -1  16   43.80    2.69
  -2   1 -16   42.68    2.62
   2  -1 -16   47.22    2.45
  -2  -2 -16    1.46    0.57
   2  -2  16    1.20    0.89
  -2   2  16    1.36    0.59
   2  -2  16    2.07    0.69
  -2  -2 -16    1.09    0.62
  -2   2  16    1.88    0.99
   2   2 -16    2.87    0.82
  -2  -2  16    1.30    0.74
  -2   2 -16    1.50    0.80
   2  -2 -16    1.18    0.62
   2   2  16    1.14    0.52
   2   2  16    2.16    1.12
  -2  -2  16    2.20    1.02
  -2   3  16    9.26    1.15
   2  -3  16    9.49    1.36
  -2  -3 -16    8.03    1.14
  -2   3  16   10.38    1.68
   2  -3  16    7.70    1.41
   2   3 -16    7.07    1.17
  -2   3 -16   10.14    1.45
  -2  -3  16    7.83    1.37
  -2  -3  16    8.14    1.31
   2  -3 -16    8.79    1.24
   2   3  16    9.07    1.55
   2  -4  16    2.80    1.01
  -2   4  16    1.67    1.01
   2  -4  16    2.00    0.84
   2   4 -16    3.83    1.01
  -2  -4 -16    2.02    0.75
   2   4  16    2.81    1.11
   2  -4 -16    2.03    0.75
  -2   4 -16    3.90    1.00
  -2  -4  16    2.35    0.90
  -2  -4  16    1.78    0.95
  -2   5  16    3.91    1.20
   2  -5  16    3.02    0.96
   2   5 -16    2.13    0.93
   2  -5  16    2.02    0.95
  -2  -5 -16    2.23    0.81
  -2   5 -16    3.53    1.02
   2  -5 -16    1.52    0.77
  -2  -5  16    1.91    0.86
   2   5  16    3.16    1.16
  -2  -5  16    2.05    0.90
  -2   6  16    2.58    1.11
   2  -6  16    2.04    0.93
  -2  -6 -16    1.31    0.78
   2  -6  16    0.97    0.89
   2   6 -16    0.85    0.90
  -2   6 -16    2.22    1.00
  -2  -6  16    1.25    0.87
   2   6  16    1.90    1.07
  -2  -6  16    1.93    0.93
   2  -6 -16    1.50    0.81
  -2   7  16    3.19    1.19
   2  -7  16    2.25    0.97
   2  -7  16    1.15    0.91
   2   7 -16    2.10    0.99
  -2  -7 -16    2.94    0.98
  -2  -7  16    1.78    0.97
   2  -7 -16    1.67    0.87
  -2   7 -16    1.38    1.01
  -2  -7  16    2.72    1.02
   2   7  16    1.39    1.05
  -2  -8 -16    0.55    0.81
   2   8 -16    1.03    0.97
   2  -8  16    0.66    0.90
  -2   8  16    1.83    1.23
   2  -8  16    1.08    0.82
  -2  -8  16    0.39    0.84
   2   8  16    0.90    1.05
   2  -8 -16    0.80    0.79
  -2  -8  16    0.38    0.84
  -2   8 -16    0.11    0.93
  -2   9  16   10.72    1.99
   2  -9  16   12.12    1.76
   2  -9  16   10.53    1.81
  -2  -9 -16   11.63    1.74
   2   9 -16   14.36    2.02
  -2  -9  16   12.48    1.78
   2  -9 -16   13.28    1.88
   2   9  16   11.03    1.80
  -2   9 -16   10.76    1.82
  -2  -9  16   13.15    1.99
   2   0 -17   10.75    1.23
  -2   0  17   15.04    1.58
   2   0  17   11.58    1.73
   2   0 -17    9.12    1.23
   2   0  17   11.59    1.37
  -2   0  17    9.28    1.58
  -2   0 -17    9.93    1.34
  -2  -1 -17    3.81    0.92
   2   1 -17    3.75    0.91
   2  -1  17    5.56    1.04
   2  -1  17    3.93    1.34
  -2   1  17    5.20    1.32
  -2   1  17    2.88    0.83
   2   1  17    4.08    0.84
   2   1  17    4.67    1.25
  -2  -1  17    4.13    1.20
  -2  -1  17    5.00    0.98
  -2   1 -17    5.38    1.10
   2  -1 -17    5.43    0.96
   2  -2  17    9.01    1.31
   2  -2  17    9.52    1.58
  -2   2  17    8.15    1.63
  -2  -2 -17    6.62    1.04
   2   2 -17   13.12    1.52
  -2   2  17    9.37    1.22
   2   2  17    7.53    1.50
  -2  -2  17    9.20    1.42
   2  -2 -17    8.20    1.19
  -2  -2  17    7.10    1.49
  -2   2 -17    6.06    1.14
  -2   3  17    5.77    1.39
   2   3 -17    5.84    1.15
  -2  -3 -17    5.55    0.99
   2  -3  17    5.21    1.08
   2  -3  17    4.39    1.33
  -2  -3  17    5.53    1.19
  -2  -3  17    5.41    1.30
   2  -3 -17    3.31    0.88
  -2   3 -17    5.47    1.12
   2   3  17    4.84    1.34
  -2  -4 -17   16.08    1.57
   2  -4  17   15.66    1.98
   2  -4  17   16.82    1.93
  -2   4  17   17.12    2.20
   2   4 -17   18.76    1.97
  -2   4 -17   18.30    2.00
   2  -4 -17   13.74    1.66
   2   4  17   14.10    1.97
  -2  -4  17   15.74    1.96
  -2  -4  17   16.84    1.95
  -2   5  17    0.51    0.97
   2  -5  17    1.36    1.02
   2   5 -17    1.31    0.81
   2  -5  17    0.72    0.74
  -2  -5 -17    0.22    0.59
  -2  -5  17    0.33    0.69
   2  -5 -17    0.76    0.68
  -2   5 -17    0.05    0.74
  -2  -5  17   -0.20    0.75
   2   5  17    1.57    1.07
   2  -6  17    4.81    1.34
  -2  -6 -17    4.96    1.10
  -2   6  17    3.81    1.36
   2   6 -17    5.32    1.27
   2  -6  17    3.82    1.24
  -2  -6  17    4.11    1.23
  -2  -6  17    4.75    1.26
   2  -6 -17    6.70    1.32
   2   6  17    3.90    1.28
  -2   6 -17    5.40    1.29
   2  -7  17    5.05    1.33
  -2   7  17    1.85    1.17
   2   7 -17    4.96    1.31
   2  -7  17    1.89    1.02
  -2  -7 -17    4.20    1.06
   2   7  17    4.40    1.42
  -2   7 -17    2.56    1.09
  -2  -7  17    3.00    1.03
  -2  -7  17    4.63    1.36
   2  -7 -17    4.65    1.23
  -2  -8 -17    6.76    1.37
   2  -8  17    7.02    1.48
   2   8 -17    9.16    1.71
  -2   8  17    5.95    1.66
   2  -8  17    6.61    1.53
  -2  -8  17    7.21    1.42
   2   8  17    7.49    1.73
  -2  -8  17    7.90    1.62
   2  -8 -17    4.29    1.29
  -2   8 -17    6.54    1.48
  -2   0 -18   16.27    1.75
  -2   0  18   18.66    2.24
   2   0 -18   19.17    1.58
   2   0  18   14.57    1.61
   2   0  18   13.50    2.04
  -2   0  18   15.78    1.73
   2  -1  18    0.71    0.67
  -2  -1 -18    0.37    0.68
  -2   1  18    0.39    0.59
   2   1 -18    1.79    0.78
  -2   1  18    1.39    1.18
   2  -1  18    1.40    1.12
   2  -1 -18    1.24    0.62
   2   1  18    0.90    1.01
  -2   1 -18    0.92    0.70
  -2  -1  18    0.08    0.90
  -2  -1  18    1.69    0.84
   2   2 -18    8.73    1.28
  -2   2  18    5.84    1.48
  -2   2  18    4.15    0.96
   2  -2  18    4.52    1.08
   2  -2  18    7.41    1.51
   2  -2 -18    8.07    1.21
  -2  -2  18    6.14    1.17
   2   2  18    3.38    1.32
  -2  -2  18    3.22    1.23
  -2   2 -18    5.23    1.11
   2  -3  18   11.92    1.86
  -2   3  18   15.76    2.07
   2   3 -18   12.06    1.62
   2  -3  18   13.60    1.75
  -2  -3 -18   13.35    1.49
  -2  -3  18    9.40    1.65
   2  -3 -18   11.07    1.43
   2   3  18   13.10    2.00
  -2  -3  18   11.46    1.69
  -2   3 -18   10.29    1.52
  -2  -4 -18    6.42    1.14
   2   4 -18    4.93    1.10
   2  -4  18    4.17    1.27
   2  -4  18    7.09    1.37
  -2   4  18    4.76    1.37
  -2   4 -18    4.90    1.24
   2   4  18    6.01    1.63
   2  -4 -18    6.75    1.24
  -2  -4  18    7.06    1.39
  -2  -4  18    7.30    1.54
   2  -5  18   27.47    2.44
   2   5 -18   26.43    2.33
   2  -5  18   22.55    2.49
  -2  -5 -18   29.13    2.19
  -2   5  18   25.80    2.73
  -2  -5  18   27.79    2.44
   2  -5 -18   24.80    2.14
  -2  -5  18   23.83    2.34
   2   5  18   27.33    2.56
  -2   5 -18   23.19    2.29
   2  -6  18    0.97    1.03
   2   6 -18    1.39    0.92
  -2   6  18    2.47    1.42
  -2  -6 -18    1.58    0.84
   2  -6  18    1.27    0.90
  -2   6 -18    3.01    1.10
  -2  -6  18    1.53    0.94
  -2  -6  18    1.67    0.97
   2  -6 -18    2.38    0.92
   2   6  18    2.48    1.29
   2  -7  18    7.38    1.55
   2  -7  18   10.96    1.76
  -2  -7  18    7.89    1.53
  -2  -7  18   11.35    1.87
  -2   0  19    5.99    1.56
  -2   0 -19    7.89    1.28
   2   0  19    3.84    0.94
   2   0  19    3.60    1.37
  -2   0  19    5.60    1.15
   2  -1  19    5.22    1.08
   2  -1  19    2.57    1.21
  -2   1  19    4.16    1.40
   2   1 -19    6.87    1.19
  -2   1  19    4.23    0.97
  -2  -1  19    4.07    1.02
   2   1  19    4.26    1.40
  -2   1 -19    7.17    1.30
  -2  -1  19    3.99    1.45
   2  -2  19    6.61    1.23
   2  -2  19    5.83    1.49
  -2   2  19    4.32    1.45
   2   2 -19    8.89    1.37
  -2  -2  19    6.11    1.27
  -2   2 -19    6.38    1.27
   2   2  19    6.39    1.53
  -2  -2  19    6.12    1.50
   2  -2 -19    4.88    1.06
   2  -3  19    6.33    1.47
   2  -3  19    4.53    1.11
  -2   3  19    8.23    1.77
   2   3 -19    2.32    0.89
  -2   3 -19    5.07    1.20
  -2  -3  19    3.94    1.15
  -2  -3  19    4.19    1.32
   2  -3 -19    3.69    0.97
   2   3  19    2.33    1.31
  -2  -4 -19   26.67    2.07
   2  -4  19   27.56    2.36
   2   4 -19   24.73    2.22
   2  -4  19   22.71    2.55
  -2   4  19   26.86    2.89
  -2  -4  19   28.39    2.35
  -2  -4  19   22.23    2.50
   2  -4 -19   23.74    2.00
  -2   4 -19   23.21    2.26
   2   4  19   27.40    2.83
   2   5 -19    2.10    0.96
  -2   5  19   -0.15    1.21
  -2  -5 -19    2.66    0.86
   2  -5  19    1.68    1.04
   2  -5  19    1.94    1.02
  -2  -5  19    1.38    0.90
  -2  -5  19    1.18    1.09
   2  -5 -19    2.04    0.91
   2   5  19    1.72    1.25
  -2   5 -19    3.49    1.19
  -2   0  20    4.40    1.08
  -2   0  20    3.06    1.42
   2   0  20    2.82    1.33
   2  -1  20    7.87    1.33
   2  -1  20    8.89    1.82
  -2   1  20    9.01    1.81
  -2  -1  20    7.78    1.75
  -2   1 -20    9.51    1.54
  -2  -1  20    9.14    1.46
   2   1  20   10.28    1.89
   2  -2  20    3.52    1.04
   2   2 -20    2.66    0.95
  -2   2  20    0.99    1.32
   2  -2  20    1.06    1.13
  -2  -2  20    1.94    0.92
  -2  -2  20    1.35    1.26
   2   2  20    3.24    1.35
  -2   2 -20    1.22    0.93
  -2   3  20   11.38    2.11
   2  -3  20    8.18    1.77
   2  -3  20   11.22    1.73
   2   3 -20   10.33    1.62
  -2  -3  20   10.12    1.86
  -2   3 -20   12.17    1.72
  -2  -3  20   10.22    1.68
   2   3  20   16.16    2.27
   3   0   0   -0.36    0.14
   3   0   0   -0.28    0.10
  -3   0   0   -0.32    0.12
  -3   0   0   -0.37    0.13
  -3  -1   0   14.75    0.72
  -3   1   0   13.60    0.67
   3  -1   0   15.15    0.69
  -3   1   0   14.00    0.72
   3  -1   0   14.38    0.72
  -3  -1   0   14.13    0.66
   3   1   0   14.56    0.72
   3  -2   0   67.94    2.90
  -3  -2   0   71.65    2.79
  -3   2   0   71.21    2.80
  -3  -2   0   70.12    2.87
  -3   2   0   69.91    2.89
  -3  -2   0   69.10    2.88
   3  -2   0   71.62    2.83
   3   2   0   73.49    2.73
   3  -3   0    6.72    0.51
  -3  -3   0    6.58    0.58
   3  -3   0    6.66    0.60
  -3  -3   0    7.06    0.48
  -3  -3   0    7.83    0.46
  -3  -3   0    6.36    0.57
  -3   3   0    6.36    0.49
   3  -3   0    6.46    0.59
  -3  -4   0   21.70    1.25
  -3  -4   0   23.55    1.14
   3  -4   0   22.29    1.19
   3  -4   0   24.85    1.27
   3  -4   0   21.57    1.14
   3  -4   0   23.57    1.30
  -3  -4   0   21.90    1.22
  -3  -4   0   24.06    1.13
   3  -5   0   10.10    0.75
   3  -5   0   10.92    0.88
  -3  -5   0   11.22    0.86
   3  -5   0   11.42    0.89
  -3  -5   0   10.87    0.73
  -3  -5   0    9.52    0.72
   3  -5   0   10.20    0.78
  -3  -5   0   10.51    0.87
  -3  -6   0    2.97    0.48
  -3  -6   0    3.27    0.54
   3  -6   0    2.42    0.54
   3  -6   0    2.80    0.50
   3  -6   0    2.20    0.53
  -3  -6   0    2.64    0.57
  -3  -6   0    2.55    0.45
   3  -6   0    3.47    0.54
  -3  -7   0    6.99    0.92
   3  -7   0    6.75    0.90
  -3  -7   0    6.38    0.75
   3  -7   0    6.79    0.78
   3  -7   0    7.28    0.90
  -3  -7   0    7.47    0.83
  -3  -7   0    6.33    0.72
   3  -7   0    8.04    0.88
   3  -8   0   38.46    2.19
   3  -8   0   36.66    2.24
  -3  -8   0   41.38    2.31
   3  -8   0   38.72    2.18
  -3  -8   0   39.67    2.16
  -3  -8   0   41.01    2.08
   3   8   0   42.27    2.08
   3  -8   0   40.92    2.09
   3   9   0    4.54    0.73
  -3  -9   0    3.58    0.68
   3  -9   0    5.86    0.96
   3  -9   0    3.80    0.78
  -3  -9   0    4.72    0.88
  -3   9   0    4.30    0.76
   3  -9   0    4.34    0.79
  -3  -9   0    3.10    0.72
   3 -10   0  107.69    5.05
  -3 -10   0  108.19    5.05
  -3 -10   0  109.29    4.82
  -3 -10   0  109.38    4.93
  -3  10   0  103.99    4.89
   3 -10   0  107.43    4.97
   3  10   0  105.70    4.75
   3 -10   0  107.66    4.79
  -3  11   0    0.11    0.45
  -3  11   0    0.30    0.46
  -3 -11   0    1.36    0.65
  -3 -11   0    0.47    0.60
  -3  11   0    1.03    0.52
   3 -11   0    0.68    0.61
   3  11   0    1.50    0.54
  -3 -11   0    0.76    0.53
   3 -12   0   43.92    2.67
  -3  12   0   44.71    2.69
  -3  12   0   39.10    2.36
  -3 -12   0   45.67    2.66
   3  12   0   42.00    2.44
  -3 -12   0   43.06    2.53
  -3 -12   0   37.93    2.72
  -3  12   0   42.69    2.61
  -3  13   0    0.34    0.50
  -3 -13   0    0.77    0.71
   3 -13   0    0.39    0.67
  -3 -13   0    0.01    0.76
  -3  13   0    0.50    0.55
  -3  14   0    1.84    0.82
   3 -14   0    1.60    0.81
   3  14   0    1.66    0.84
  -3   0   1    0.06    0.13
   3   0  -1    0.08    0.20
   3   0   1   -0.12    0.11
  -3   0   1    0.19    0.14
   3   0   1    0.14    0.13
  -3   0  -1   -0.05    0.16
  -3   0   1    0.03    0.10
  -3   0  -1   -0.11    0.10
  -3  -1  -1  117.60    4.55
   3   1  -1  108.59    4.41
  -3   1   1  119.95    4.57
  -3  -1  -1  119.96    4.54
   3  -1   1  113.08    4.56
  -3  -1  -1  119.09    4.44
   3  -1   1  113.97    4.56
   3  -1   1  116.94    4.45
  -3   1   1  123.03    4.46
   3   1  -1  114.41    4.56
   3   1   1  124.89    4.45
   3  -1  -1  119.47    4.56
   3   1   1  123.16    4.46
  -3  -1   1  116.64    4.53
   3  -1  -1  117.50    4.55
  -3   1  -1  112.27    4.53
  -3  -1   1  112.70    4.41
  -3  -1   1  114.24    4.54
   3  -2   1    6.20    0.54
  -3  -2  -1    7.42    0.38
  -3  -2  -1    7.27    0.55
   3  -2   1    6.03    0.55
  -3   2   1    7.23    0.42
  -3   2   1    7.32    0.57
   3   2  -1    5.75    0.54
   3  -2   1    6.85    0.43
  -3  -2   1    6.12    0.52
  -3  -2   1    6.41    0.38
   3  -2  -1    8.27    0.56
  -3  -2   1    6.32    0.51
  -3   2  -1    7.28    0.55
   3  -2  -1    7.78    0.57
   3   2   1    7.92    0.44
  -3  -3  -1   57.07    2.39
   3  -3   1   52.35    2.25
   3  -3   1   50.43    2.36
  -3  -3  -1   57.52    2.33
   3   3  -1   53.23    2.37
  -3  -3  -1   58.53    2.20
  -3   3   1   55.00    2.20
   3  -3   1   52.60    2.40
  -3   3   1   53.88    2.34
  -3  -3   1   51.99    2.29
   3  -3  -1   56.97    2.35
   3  -3  -1   55.25    2.41
   3   3   1   56.11    2.24
  -3  -3   1   52.97    2.37
  -3   3  -1   54.05    2.31
  -3  -3   1   53.65    2.22
   3  -4   1   14.39    0.88
   3  -4   1   13.62    0.97
   3  -4   1   15.88    1.06
  -3  -4  -1   17.90    1.05
   3  -4   1   17.47    0.97
  -3  -4  -1   16.46    0.84
  -3   4   1   17.12    1.00
  -3  -4  -1   16.96    0.95
  -3  -4   1   17.06    1.03
  -3  -4   1   14.87    0.85
   3   4   1   15.97    0.88
   3  -4  -1   16.88    1.04
  -3  -4   1   14.68    0.92
   3  -4  -1   15.43    0.96
  -3  -4   1   14.46    0.97
   3  -4  -1   17.83    0.86
  -3  -5  -1   18.02    1.16
  -3   5   1   19.78    1.11
   3  -5   1   18.93    1.06
   3  -5   1   17.18    1.16
  -3  -5  -1   16.06    1.04
   3  -5   1   18.91    1.10
  -3  -5  -1   17.38    0.96
   3  -5   1   16.95    1.15
   3  -5  -1   17.11    1.15
  -3  -5   1   19.45    1.03
   3  -5  -1   16.62    0.96
  -3  -5   1   18.48    1.16
  -3  -5   1   19.91    1.09
  -3  -5   1   15.58    1.09
   3  -5  -1   14.36    1.05
   3   5   1   18.24    1.01
   3  -6   1    2.06    0.50
   3  -6   1    1.36    0.39
  -3   6   1    2.34    0.48
  -3  -6  -1    2.25    0.52
   3  -6   1    1.49    0.46
   3  -6   1    2.47    0.51
  -3  -6  -1    2.05    0.45
  -3  -6  -1    1.95    0.38
   3  -6  -1    2.09    0.48
  -3  -6   1    2.17    0.45
   3  -6  -1    3.29    0.61
   3  -6  -1    2.40    0.43
  -3  -6   1    2.10    0.42
   3   6   1    2.36    0.43
  -3  -6   1    1.63    0.48
  -3  -6   1    2.21    0.51
  -3  -7  -1   85.35    3.90
   3  -7   1   78.72    3.72
   3  -7   1   88.57    3.92
  -3  -7  -1   83.02    3.74
  -3   7   1   84.07    3.78
  -3  -7  -1   88.33    3.66
   3  -7   1   84.19    3.74
   3  -7   1   88.12    3.88
  -3  -7   1   93.51    3.80
   3  -7  -1   81.70    3.81
  -3  -7   1   84.00    3.82
   3   7   1   83.12    3.68
   3  -7  -1   83.10    3.63
  -3  -7   1   85.74    3.87
   3  -7  -1   85.27    3.91
  -3  -7   1   87.04    3.71
  -3  -8  -1   -0.31    0.40
   3  -8   1    1.06    0.53
  -3  -8  -1    0.15    0.30
  -3  -8  -1    0.73    0.48
  -3   8   1    0.69    0.41
   3  -8   1    0.77    0.52
   3  -8   1    0.63    0.46
   3  -8   1    0.03    0.42
  -3  -8   1    0.72    0.41
  -3  -8   1    0.43    0.45
   3  -8  -1    0.70    0.49
   3  -8  -1    0.22    0.38
   3  -8  -1    0.42    0.42
  -3  -8   1    0.93    0.55
  -3  -8   1   -0.19    0.33
   3   8   1    0.54    0.36
  -3  -9  -1   51.99    2.98
  -3  -9  -1   57.50    2.76
  -3   9   1   53.58    2.82
  -3  -9  -1   56.09    2.85
   3  -9   1   58.57    2.92
   3  -9   1   59.05    3.06
   3  -9   1   59.45    3.03
   3  -9   1   59.82    2.89
   3  -9  -1   55.77    2.75
  -3  -9   1   56.46    3.02
   3  -9  -1   56.22    2.94
  -3  -9   1   58.73    2.86
  -3  -9   1   57.38    2.93
   3   9   1   56.89    2.78
  -3  -9   1   54.15    2.78
   3  -9  -1   51.69    2.95
  -3 -10  -1    5.70    0.94
   3  10  -1    5.33    0.82
  -3  10   1    5.29    0.89
   3 -10   1    6.05    0.93
   3 -10   1    7.22    1.09
   3 -10   1    5.88    0.90
  -3 -10  -1    4.27    0.76
   3 -10   1    4.20    0.93
  -3  10   1    4.04    0.85
  -3 -10  -1    5.96    1.08
  -3 -10   1    5.82    1.01
   3 -10  -1    6.97    0.92
  -3 -10   1    5.85    0.90
  -3 -10   1    4.61    0.91
   3  10   1    5.45    0.85
   3 -10  -1    4.96    0.92
  -3  11   1   39.71    2.40
   3  11  -1   38.64    2.27
   3 -11   1   43.48    2.62
  -3  11   1   37.97    2.45
  -3 -11  -1   42.42    2.44
   3 -11   1   42.93    2.51
  -3  11   1   40.82    2.23
  -3 -11  -1   40.12    2.60
  -3  11  -1   39.02    2.31
  -3 -11   1   45.87    2.50
   3  11   1   40.09    2.31
  -3  11  -1   40.34    2.45
  -3 -11   1   41.38    2.58
  -3 -11   1   42.41    2.53
   3 -11  -1   39.10    2.51
  -3  12   1    7.04    1.10
  -3 -12  -1    6.27    1.22
  -3  12   1    7.16    1.19
   3 -12   1    6.87    1.18
   3  12  -1    6.83    0.99
  -3 -12  -1    7.22    1.16
   3 -12   1    8.66    1.33
  -3 -12   1    8.03    1.27
  -3  12  -1    6.71    1.14
   3  12   1    7.32    1.04
   3 -12  -1    5.00    1.04
  -3  12  -1    7.88    1.07
  -3 -12   1    8.61    1.20
  -3  13   1   14.97    1.68
   3  13  -1   10.95    1.48
  -3 -13  -1   10.89    1.60
   3 -13   1    8.68    1.38
  -3  13   1   10.58    1.45
  -3 -13  -1   13.02    1.52
  -3  13  -1   10.63    1.45
  -3  13  -1   11.95    1.53
  -3  13  -1    8.67    1.22
  -3 -13   1   11.09    1.54
   3 -13  -1   10.37    1.54
   3 -14   1    0.76    0.75
  -3  14   1    2.21    0.80
   3  14  -1    2.35    0.87
  -3 -14  -1    0.17    0.78
   3 -14  -1    0.79    0.86
  -3  14  -1    1.52    0.72
  -3  14  -1    0.55    0.59
  -3 -14   1   -0.27    0.74
  -3   0  -2    0.63    0.16
  -3   0   2   -0.10    0.15
  -3   0   2    0.38    0.26
   3   0  -2    0.77    0.33
  -3   0   2    0.22    0.21
  -3   0  -2   -0.35    0.23
   3   0   2    0.01    0.15
   3   0   2    0.26    0.22
  -3   1   2    4.12    0.39
  -3  -1  -2    4.21    0.24
  -3   1   2    3.99    0.25
  -3  -1  -2    3.94    0.25
   3  -1   2    3.07    0.37
   3  -1   2    3.71    0.23
  -3  -1  -2    3.75    0.36
  -3  -1  -2    4.47    0.42
   3  -1   2    3.82    0.41
  -3   1   2    4.28    0.43
   3   1  -2    4.35    0.45
  -3  -1   2    4.03    0.41
   3   1   2    4.27    0.40
  -3   1  -2    3.77    0.22
   3  -1  -2    5.04    0.47
  -3  -1   2    3.85    0.34
  -3  -1   2    3.82    0.40
   3  -1  -2    4.84    0.26
  -3   1  -2    4.64    0.45
   3  -2   2   85.06    3.19
   3  -2   2   83.55    3.40
  -3   2   2   88.62    3.39
  -3   2   2   85.62    3.15
  -3   2   2   88.00    3.15
  -3   2   2   85.08    3.40
   3  -2   2   81.16    3.40
   3   2  -2   75.31    3.34
  -3  -2  -2   80.30    3.37
  -3  -2  -2   82.59    3.33
  -3  -2   2   82.90    3.39
   3   2   2   85.27    3.30
  -3   2  -2   76.54    3.35
  -3  -2   2   84.67    3.25
   3  -2  -2   79.08    3.37
  -3  -2   2   81.80    3.36
  -3  -3  -2   10.23    0.66
  -3   3   2    8.81    0.66
   3  -3   2    9.00    0.72
   3   3  -2    8.47    0.67
   3  -3   2    9.06    0.54
   3  -3   2    9.11    0.71
  -3  -3  -2   10.03    0.47
  -3   3   2   10.02    0.49
  -3   3   2    8.58    0.70
  -3  -3  -2    8.23    0.69
   3  -3  -2    9.97    0.71
  -3  -3   2    9.61    0.58
  -3  -3   2    7.86    0.68
  -3   3  -2    9.41    0.68
   3   3   2    8.92    0.61
  -3  -3   2    8.94    0.66
   3  -4   2   99.05    4.33
   3  -4   2  100.02    4.32
  -3  -4  -2  110.00    4.23
  -3  -4  -2  110.36    4.37
   3  -4   2   99.23    4.13
  -3   4   2  104.40    4.26
   3  -4   2  100.38    4.25
   3   4  -2   97.71    4.25
  -3  -4  -2  109.71    4.06
  -3   4   2  110.95    4.37
  -3  -4   2  101.62    4.31
   3  -4  -2  108.17    4.33
   3   4   2  103.43    4.18
  -3  -4   2  100.52    4.15
   3  -4  -2  104.89    4.06
  -3  -4   2  102.64    4.27
  -3   5   2   27.56    1.50
   3  -5   2   27.99    1.52
  -3   5   2   27.64    1.58
  -3  -5  -2   28.92    1.61
  -3  -5  -2   29.78    1.48
  -3  -5  -2   30.65    1.34
   3  -5   2   27.82    1.59
   3   5  -2   29.62    1.55
   3  -5   2   28.38    1.59
   3  -5   2   27.99    1.41
   3  -5  -2   29.97    1.58
   3  -5  -2   30.86    1.35
  -3  -5   2   27.49    1.58
   3   5   2   27.65    1.44
  -3  -5   2   26.90    1.42
  -3  -5   2   28.53    1.51
  -3   6   2   20.59    1.39
  -3  -6  -2   22.67    1.46
  -3  -6  -2   21.79    1.17
   3  -6   2   22.87    1.43
  -3  -6  -2   22.00    1.30
   3  -6   2   22.37    1.43
  -3   6   2   22.25    1.33
   3  -6   2   21.79    1.37
   3  -6   2   23.37    1.29
   3  -6  -2   23.80    1.20
  -3  -6   2   24.58    1.39
  -3  -6   2   21.91    1.40
   3  -6  -2   22.57    1.40
  -3  -6   2   23.38    1.39
  -3  -6   2   22.53    1.26
   3   6   2   23.37    1.29
  -3  -7  -2   26.54    1.37
   3  -7   2   25.36    1.61
  -3   7   2   25.84    1.61
  -3  -7  -2   24.64    1.63
   3  -7   2   23.53    1.54
  -3   7   2   26.50    1.51
   3  -7   2   23.65    1.59
  -3  -7  -2   26.26    1.48
   3  -7   2   27.97    1.51
  -3  -7   2   27.71    1.58
   3   7   2   25.26    1.46
  -3  -7   2   25.46    1.59
   3  -7  -2   25.18    1.35
  -3  -7   2   23.48    1.53
  -3  -7   2   25.22    1.44
   3  -7  -2   21.94    1.55
  -3   8   2   36.94    2.11
   3  -8   2   34.15    1.94
  -3  -8  -2   30.35    2.05
   3  -8   2   37.41    2.07
   3  -8   2   37.49    2.15
  -3  -8  -2   34.38    1.94
   3  -8   2   34.66    2.13
  -3  -8  -2   35.13    1.83
  -3   8   2   36.23    1.99
  -3  -8   2   38.10    2.13
  -3  -8   2   38.76    2.16
   3  -8  -2   36.18    2.10
  -3  -8   2   36.94    1.95
  -3  -8   2   40.53    2.08
   3  -8  -2   32.59    1.78
   3   8   2   36.91    1.95
   3  -9   2    0.93    0.51
   3  -9   2    2.07    0.64
  -3   9   2    1.47    0.59
  -3   9   2    0.98    0.50
   3  -9   2    1.85    0.65
   3  -9   2    1.10    0.62
  -3  -9  -2    0.94    0.58
  -3  -9  -2    1.13    0.56
  -3  -9   2    1.84    0.59
  -3  -9   2    1.99    0.68
   3  -9  -2    1.62    0.52
   3  -9  -2    0.55    0.51
  -3  -9   2    2.09    0.67
   3   9   2    1.10    0.49
  -3  -9   2    1.98    0.55
   3  10  -2   17.55    1.53
  -3 -10  -2   21.45    1.54
  -3  10   2   20.28    1.53
  -3  10   2   17.46    1.53
  -3 -10  -2   22.55    1.77
   3 -10   2   19.86    1.63
   3 -10   2   22.44    1.75
   3 -10   2   20.65    1.53
   3 -10   2   21.97    1.61
  -3 -10   2   24.51    1.65
   3  10   2   22.83    1.53
  -3 -10   2   20.85    1.64
  -3 -10   2   18.47    1.46
   3 -10  -2   19.46    1.66
   3  10   2   24.29    1.43
   3 -10  -2   21.53    1.43
   3 -11   2    5.94    0.98
  -3 -11  -2    5.33    1.10
  -3 -11  -2    5.63    0.97
  -3  11   2    5.87    0.98
  -3  11   2    5.91    1.05
   3 -11   2    4.15    0.91
   3 -11   2    6.92    1.10
   3  11  -2    5.31    1.00
  -3  11   2    6.89    0.88
   3  11   2    5.71    0.90
  -3 -11   2    3.62    0.83
   3 -11  -2    5.37    1.03
  -3 -11   2    5.33    0.90
  -3 -11   2    6.49    1.13
  -3  11  -2    6.26    0.98
  -3 -12  -2   25.80    2.07
  -3  12   2   24.62    1.94
   3  12  -2   21.63    1.62
   3 -12   2   23.35    1.85
   3  12  -2   23.74    1.90
   3 -12   2   24.78    1.95
  -3 -12  -2   24.23    1.81
  -3  12   2   22.52    1.74
  -3  12  -2   22.89    1.74
  -3 -12   2   21.78    1.81
  -3 -12   2   26.60    1.98
   3 -12  -2   24.84    1.97
  -3  12  -2   19.18    1.76
   3  12   2   21.10    1.65
   3  13  -2    2.85    0.88
  -3  13   2    1.32    0.70
   3 -13   2    0.91    0.71
   3 -13   2    2.80    0.95
  -3 -13  -2    1.76    0.94
  -3 -13   2    1.92    0.81
  -3  13  -2    0.80    0.62
  -3  13  -2    2.47    0.77
  -3 -13   2    2.53    1.00
   3  13   2    2.77    1.09
   3 -13  -2    1.74    0.86
  -3  14   2   19.48    1.89
   3  14  -2   25.49    2.10
  -3 -14  -2   26.22    2.38
   3 -14   2   20.15    1.97
   3 -14  -2   24.23    2.20
  -3  14  -2   20.39    1.91
  -3  14  -2   22.56    1.94
  -3 -14   2   16.96    2.06
   3   0  -3    1.15    0.45
  -3   0   3   -0.10    0.22
  -3   0  -3   -0.32    0.15
  -3   0   3    0.32    0.33
  -3   0  -3   -0.53    0.32
   3   0   3   -0.20    0.20
   3   0   3    0.61    0.34
  -3   1   3  117.12    4.47
  -3   1   3  115.43    4.28
  -3  -1  -3  110.55    4.40
   3   1  -3  101.62    4.45
   3  -1   3  111.00    4.48
  -3   1   3  114.12    4.48
  -3  -1  -3  114.03    4.45
  -3  -1   3  113.42    4.48
   3   1   3  112.33    4.46
  -3   1  -3  106.25    4.46
  -3  -1   3  110.15    4.44
   3   1   3  118.48    4.30
  -3  -1   3  114.52    4.40
   3  -1  -3  114.12    4.48
  -3  -2  -3    0.76    0.27
  -3   2   3    0.49    0.30
   3  -2   3    0.94    0.30
   3   2  -3    1.20    0.37
   3  -2   3    0.47    0.30
  -3  -2  -3    0.98    0.29
  -3   2   3    0.66    0.28
  -3  -2   3    0.60    0.28
   3   2   3   -0.09    0.27
   3  -2  -3    0.76    0.31
  -3   2  -3    0.60    0.31
  -3   2  -3    1.10    0.12
  -3  -2   3    0.66    0.28
  -3  -2   3    0.75    0.24
  -3   3   3   45.64    2.11
  -3   3   3   46.50    1.75
   3  -3   3   44.59    2.11
   3   3  -3   46.47    2.06
  -3   3   3   47.18    2.05
  -3  -3  -3   46.57    2.00
  -3  -3  -3   45.85    2.10
   3  -3   3   45.25    1.85
   3  -3   3   46.38    2.14
  -3   3   3   46.93    1.76
  -3   3  -3   41.87    2.05
   3  -3  -3   43.68    2.10
  -3  -3   3   47.15    1.98
  -3  -3   3   43.35    2.07
   3   3   3   45.99    2.01
  -3  -3   3   47.73    2.12
  -3   4   3   12.96    0.87
   3  -4   3   14.45    1.03
  -3  -4  -3   15.24    1.01
  -3  -4  -3   15.33    0.87
  -3   4   3   13.59    0.97
   3   4  -3   13.80    0.95
   3  -4   3   14.19    0.77
   3  -4   3   13.65    0.98
  -3  -4   3   13.53    0.84
   3  -4  -3   15.24    1.01
  -3  -4   3   13.46    0.97
  -3   4  -3   12.84    0.93
   3   4   3   14.01    0.66
  -3  -4   3   12.03    0.95
   3   4   3   13.93    0.89
   3  -4  -3   14.81    0.68
  -3  -5  -3   86.72    3.92
   3  -5   3   90.96    3.96
   3  -5   3   92.29    3.69
  -3  -5  -3   91.11    3.75
   3  -5   3   89.78    3.88
   3  -5   3   93.65    3.97
   3   5  -3   89.51    3.83
  -3   5   3   92.02    3.95
  -3   5   3   86.17    3.79
  -3  -5   3   88.91    3.93
   3   5   3   91.15    3.57
  -3  -5   3   88.64    3.87
   3  -5  -3   88.87    3.56
   3  -5  -3   89.18    3.92
   3   5   3   89.55    3.78
  -3  -5   3   93.32    3.78
   3  -6   3   18.86    1.25
   3  -6   3   18.78    1.30
   3   6  -3   16.58    1.16
  -3   6   3   20.19    1.21
  -3  -6  -3   15.03    1.23
   3  -6   3   19.38    1.10
   3  -6   3   19.15    1.31
  -3  -6  -3   18.87    1.12
  -3   6   3   18.31    1.29
  -3  -6   3   18.89    1.24
   3  -6  -3   19.10    1.32
   3   6   3   18.66    0.98
   3  -6  -3   18.33    0.98
   3   6   3   17.94    1.15
  -3  -6   3   19.60    1.31
  -3  -6   3   18.74    1.14
   3   7  -3   13.84    1.11
  -3   7   3   12.63    1.01
   3  -7   3   14.89    1.19
   3  -7   3   13.33    0.97
   3  -7   3   12.72    1.12
  -3   7   3   12.04    1.09
  -3  -7  -3   13.11    1.01
  -3  -7  -3   12.05    1.15
   3  -7   3   12.93    1.15
  -3  -7   3   14.15    1.10
   3   7   3   15.24    0.88
  -3  -7   3   14.78    1.03
   3  -7  -3   14.32    1.17
  -3  -7   3   12.81    1.18
   3   7   3   13.35    1.03
   3  -7  -3   14.37    0.88
   3  -8   3    8.11    0.90
  -3   8   3    6.96    0.89
   3   8  -3    6.94    0.91
  -3  -8  -3    7.58    0.88
   3  -8   3    6.23    0.95
  -3  -8  -3    7.22    1.03
   3  -8   3    7.80    1.06
   3  -8   3    7.59    1.02
  -3   8   3    5.76    0.92
   3  -8  -3    7.63    0.72
  -3  -8   3    8.24    0.91
  -3  -8   3    6.56    0.91
  -3  -8   3    6.16    0.94
   3   8   3    6.65    0.85
   3  -8  -3    4.90    0.85
   3   8   3    6.38    0.63
   3  -9   3    0.52    0.45
  -3   9   3   -0.17    0.37
   3   9  -3    0.59    0.51
  -3  -9  -3   -0.21    0.36
   3  -9   3    0.29    0.51
   3  -9   3   -0.69    0.44
   3  -9   3    0.11    0.50
  -3  -9  -3   -0.04    0.46
  -3   9   3   -0.19    0.40
  -3  -9   3    0.02    0.42
  -3  -9   3   -0.40    0.34
   3  -9  -3   -0.46    0.35
   3   9   3    0.12    0.38
  -3  -9   3   -0.58    0.56
   3   9   3    0.58    0.36
   3  -9  -3   -0.17    0.46
  -3 -10  -3    2.16    0.78
  -3 -10  -3    2.37    0.64
  -3  10   3    2.97    0.79
   3 -10   3    3.37    0.86
   3 -10   3    1.51    0.64
   3 -10   3    1.67    0.59
  -3  10   3    1.96    0.59
   3  10  -3    4.04    0.84
   3  10   3    1.93    0.61
  -3  10  -3    1.59    0.60
  -3 -10   3    1.30    0.56
   3 -10  -3    1.86    0.54
   3  10   3    1.43    0.55
  -3 -10   3    2.71    0.68
   3 -10  -3    2.63    0.79
  -3 -10   3    2.05    0.81
   3 -11   3    3.25    0.85
  -3  11   3    3.55    0.87
  -3  11   3    4.80    0.87
  -3 -11  -3    3.99    1.01
   3 -11   3    4.57    0.88
  -3 -11  -3    6.69    0.96
   3 -11   3    4.31    1.04
   3  11  -3    3.75    0.85
   3 -11  -3    3.78    0.90
  -3 -11   3    5.38    1.09
   3  11   3    5.61    0.91
  -3  11  -3    2.58    0.74
  -3 -11   3    3.90    0.82
  -3 -11   3    3.79    0.90
  -3  12   3    3.09    0.84
  -3 -12  -3    1.74    0.83
   3 -12   3    2.34    0.92
   3 -12   3    2.29    0.79
  -3 -12  -3    2.83    0.76
   3  12  -3    2.30    0.81
   3 -12   3    2.58    0.82
  -3 -12   3    2.07    0.72
  -3 -12   3    1.28    0.88
   3  12   3    2.27    0.67
  -3  12  -3    1.95    0.72
  -3 -12   3    1.74    0.68
   3 -12  -3    1.87    0.79
  -3 -13  -3   31.01    2.61
   3  13  -3   31.74    2.32
  -3  13   3   33.34    2.41
   3 -13   3   34.57    2.51
  -3  13  -3   30.30    2.33
  -3 -13   3   33.26    2.37
  -3  13  -3   30.82    2.23
   3 -13  -3   31.53    2.44
  -3 -13   3   39.86    2.64
   3  13   3   33.00    2.19
  -3 -14  -3    1.96    1.01
  -3  14   3    2.77    0.94
   3  14  -3    2.91    0.89
  -3  14  -3    2.86    0.94
  -3  14  -3    1.63    0.78
  -3 -14   3    0.76    0.83
   3 -14  -3    2.24    0.93
   3   0   4   -0.06    0.32
   3   0  -4    0.24    0.34
  -3   0   4    0.03    0.21
  -3   0  -4   -0.14    0.15
  -3   0   4   -0.12    0.31
  -3   0   4    0.48    0.33
  -3   0  -4   -0.54    0.24
   3   0   4    0.14    0.22
   3  -1   4   29.50    1.41
  -3  -1  -4   29.40    1.41
  -3   1   4   27.55    1.43
  -3   1   4   28.22    1.42
  -3  -1  -4   28.89    1.35
   3   1  -4   30.31    1.46
   3  -1   4   31.47    1.19
   3  -1   4   29.15    1.47
  -3   1   4   31.58    1.25
   3   1   4   29.42    1.44
   3   1   4   30.39    1.27
  -3  -1   4   30.06    1.41
  -3   1  -4   28.38    1.44
  -3   1  -4   29.82    1.18
  -3  -1   4   28.60    1.40
  -3  -1   4   30.61    1.47
   3  -1  -4   29.54    1.45
  -3  -2  -4   22.29    0.86
  -3  -2  -4   22.00    1.09
   3   2  -4   23.54    1.19
  -3   2   4   19.34    1.15
  -3  -2  -4   22.81    1.13
  -3   2   4   18.45    1.07
   3  -2   4   22.75    1.20
   3  -2   4   20.27    1.15
   3  -2  -4   21.83    1.18
  -3  -2   4   20.99    1.14
  -3  -2   4   20.02    1.16
  -3   2  -4   24.22    1.20
   3   2   4   16.82    1.08
  -3  -2   4   22.39    1.09
   3   2   4   19.62    0.85
  -3  -3  -4    9.64    0.68
   3  -3   4   10.17    0.81
  -3  -3  -4    9.39    0.76
   3  -3   4   11.58    0.84
   3   3  -4    9.37    0.81
  -3   3   4    8.88    0.78
  -3   3   4   10.54    0.75
  -3  -3   4   10.81    0.82
  -3  -3   4   10.72    0.71
  -3   3  -4   12.14    0.54
   3   3   4    9.85    0.75
   3  -3  -4    8.83    0.79
  -3   3  -4    8.91    0.78
  -3  -3   4   10.29    0.80
  -3   4   4   41.15    2.11
   3  -4   4   41.24    2.12
   3  -4   4   43.47    2.14
   3  -4   4   46.92    1.84
  -3  -4  -4   42.95    2.12
  -3   4   4   44.90    1.69
  -3  -4  -4   41.33    1.93
  -3   4   4   42.34    2.00
   3   4  -4   44.02    2.05
  -3   4  -4   43.93    2.11
   3   4   4   43.02    1.68
   3  -4  -4   42.14    2.12
   3   4   4   45.73    1.69
  -3  -4   4   42.41    2.10
   3   4   4   41.24    2.01
  -3  -4   4   40.23    2.10
  -3  -4   4   44.36    1.99
   3   5  -4    4.67    0.65
  -3   5   4    5.12    0.72
   3  -5   4    5.52    0.50
  -3  -5  -4    6.18    0.78
  -3  -5  -4    5.72    0.60
  -3   5   4    5.55    0.66
   3  -5   4    4.32    0.68
   3  -5   4    4.11    0.66
   3   5   4    5.35    0.39
  -3   5  -4    4.69    0.68
   3   5   4    6.90    0.74
  -3  -5   4    6.65    0.76
   3  -5  -4    5.47    0.38
  -3  -5   4    6.82    0.63
   3  -5  -4    5.19    0.73
  -3  -5   4    4.58    0.70
  -3  -6  -4   52.43    2.60
  -3   6   4   48.75    2.53
  -3  -6  -4   50.39    2.31
   3   6  -4   51.90    2.45
   3  -6   4   49.58    2.51
   3  -6   4   51.02    2.28
  -3   6   4   50.69    2.39
   3  -6   4   46.09    2.52
   3  -6   4   50.73    2.58
   3  -6  -4   49.06    2.10
   3   6   4   51.80    2.43
  -3  -6   4   50.30    2.56
   3  -6  -4   51.57    2.58
  -3  -6   4   49.41    2.50
   3   6   4   51.71    2.14
  -3  -6   4   52.80    2.41
   3  -7   4    9.83    1.14
   3   7  -4   10.89    0.99
  -3  -7  -4    9.87    0.85
  -3   7   4    7.39    0.98
   3  -7   4   10.93    1.05
   3  -7   4   10.58    1.17
  -3   7   4    9.52    0.89
   3  -7   4   11.39    0.85
  -3  -7  -4   11.76    1.12
   3   7   4   10.34    0.71
  -3  -7   4   10.91    1.01
  -3  -7   4   10.46    0.91
  -3  -7   4   10.90    1.17
   3  -7  -4   10.59    1.17
   3   7   4   10.33    0.90
   3  -7  -4   11.82    0.72
   3   8  -4   29.83    1.83
   3  -8   4   29.84    1.90
  -3   8   4   29.45    1.94
   3  -8   4   28.22    1.68
   3  -8   4   30.36    1.96
  -3  -8  -4   32.89    2.03
  -3   8   4   32.87    1.79
  -3  -8  -4   31.68    1.69
   3  -8   4   31.91    1.96
  -3  -8   4   26.40    1.91
   3  -8  -4   30.00    1.51
   3   8   4   31.81    1.54
   3   8   4   28.47    1.76
  -3  -8   4   29.46    1.75
  -3  -8   4   27.44    1.87
   3  -8  -4   32.92    2.00
   3   9  -4    3.59    0.73
  -3  -9  -4    2.77    0.78
   3  -9   4    2.74    0.77
  -3  -9  -4    3.83    0.69
  -3   9   4    3.96    0.72
   3  -9   4    1.86    0.56
   3  -9   4    3.65    0.84
  -3   9   4    4.31    0.88
   3   9   4    3.46    0.54
  -3  -9   4    2.86    0.87
  -3  -9   4    4.58    0.86
   3   9   4    2.79    0.67
  -3  -9   4    4.73    0.79
   3  -9  -4    3.79    0.88
  -3   9  -4    3.65    0.79
   3  -9  -4    3.45    0.55
  -3 -10  -4   10.40    1.11
  -3  10   4    9.50    1.27
   3 -10   4    9.02    1.30
   3 -10   4   10.14    1.16
   3  10  -4    9.06    1.17
  -3 -10  -4    9.48    1.31
   3 -10   4    9.98    1.30
  -3  10   4   11.88    1.23
   3 -10  -4    9.17    1.26
  -3 -10   4    8.28    1.23
  -3 -10   4    7.16    1.19
  -3  10  -4    8.15    1.13
  -3 -10   4   11.01    1.21
   3  10   4   12.32    1.27
   3  11  -4    3.53    0.88
  -3  11   4    2.84    0.85
  -3 -11  -4    5.32    1.10
   3 -11   4    3.80    0.96
  -3  11   4    3.96    0.79
   3 -11   4    3.03    0.88
  -3 -11  -4    5.46    0.85
   3  11   4    6.03    0.94
   3 -11  -4    4.06    0.99
  -3 -11   4    2.66    0.89
  -3 -11   4    2.26    0.70
  -3 -11   4    2.39    0.72
  -3  11  -4    4.69    0.96
  -3  12   4   14.45    1.70
   3  12  -4   17.49    1.59
   3 -12   4   13.32    1.68
  -3 -12  -4   15.53    1.91
   3 -12   4   17.12    1.62
  -3  12  -4   13.45    1.58
  -3  12  -4   17.33    1.39
   3 -12  -4   12.53    1.68
  -3 -12   4   13.85    1.66
  -3 -12   4   13.26    1.71
   3  12   4   14.40    1.39
  -3 -12   4   15.96    1.43
   3 -13   4    4.92    1.09
  -3 -13  -4    3.25    1.06
   3 -13   4    1.31    0.96
  -3  13   4    4.63    1.04
   3  13  -4    3.43    0.92
  -3  13  -4    3.52    0.94
   3  13   4    5.13    1.00
  -3 -13   4    3.96    1.15
   3 -13  -4    3.11    1.00
  -3 -13   4    3.91    1.03
   3 -14   4   32.07    2.58
   3  14  -4   34.72    2.50
  -3 -14  -4   35.87    2.81
  -3  14   4   42.01    2.73
  -3 -14   4   36.10    2.61
  -3  14  -4   34.73    2.53
  -3 -14   4   32.96    2.72
  -3  14  -4   31.09    2.40
   3 -14  -4   30.10    2.54
  -3   0  -5    0.06    0.17
  -3   0   5   -0.38    0.27
  -3   0  -5   -0.40    0.24
  -3   0   5   -0.16    0.20
  -3   0   5    0.21    0.28
   3   0   5   -0.28    0.33
   3   0   5    0.16    0.19
   3   0  -5   -0.05    0.29
  -3  -1  -5   37.26    1.72
  -3   1   5   36.55    1.78
  -3   1   5   37.24    1.58
  -3   1   5   38.00    1.74
   3  -1   5   36.92    1.81
   3   1  -5   38.89    1.78
   3  -1   5   38.53    1.76
  -3  -1  -5   35.18    1.67
   3   1   5   36.63    1.79
  -3   1  -5   38.30    1.79
  -3  -1   5   38.18    1.80
   3  -1  -5   34.49    1.75
  -3  -1   5   39.55    1.73
   3   1   5   35.73    1.59
  -3   1  -5   38.71    1.51
  -3  -1   5   36.82    1.74
  -3  -2  -5    9.60    0.69
  -3  -2  -5    9.07    0.73
   3  -2   5    9.02    0.80
   3  -2   5   10.42    0.77
  -3   2   5    8.62    0.68
   3   2  -5    9.08    0.82
  -3   2   5    8.73    0.78
  -3  -2   5    9.49    0.71
  -3   2  -5    8.83    0.77
  -3  -2   5    8.32    0.72
  -3  -2   5    9.40    0.77
  -3   2  -5    8.84    0.40
   3   2   5   10.34    0.51
  -3   2  -5    9.38    0.40
   3   2   5    8.89    0.77
   3  -2  -5    9.93    0.78
   3  -2  -5    9.38    0.47
  -3  -3  -5   18.37    0.75
   3  -3   5   20.11    1.21
  -3   3   5   17.91    1.17
   3  -3   5   18.49    1.17
   3   3  -5   17.84    1.14
  -3  -3  -5   17.95    1.12
  -3   3   5   17.41    1.05
  -3  -3  -5   17.28    1.01
   3   3   5   18.94    0.75
   3  -3  -5   16.46    1.14
  -3   3  -5   18.05    0.81
  -3  -3   5   19.09    1.17
  -3  -3   5   20.04    1.20
   3   3   5   17.92    1.12
  -3   3  -5   19.88    1.20
  -3  -3   5   18.41    1.08
   3  -4   5    5.58    0.74
   3  -4   5    7.27    0.83
   3   4  -5    6.55    0.74
  -3  -4  -5    6.74    0.76
  -3   4   5    8.48    0.87
  -3   4   5    8.58    0.70
  -3  -4  -5    6.90    0.59
  -3  -4   5    7.21    0.82
   3  -4  -5    6.05    0.75
   3   4   5    7.61    0.73
  -3  -4   5    6.23    0.76
  -3   4  -5    6.35    0.48
  -3   4  -5    5.57    0.73
  -3  -4   5    7.26    0.65
  -3   5   5   45.83    2.32
  -3   5   5   41.72    2.10
   3   5  -5   43.71    2.17
   3  -5   5   46.83    2.35
  -3  -5  -5   45.17    2.32
  -3  -5  -5   45.15    2.06
   3  -5   5   49.47    2.38
  -3   5  -5   42.89    2.27
  -3  -5   5   48.48    2.33
   3   5   5   43.22    2.19
  -3  -5   5   48.46    2.37
   3   5   5   45.08    1.79
   3  -5  -5   43.09    2.30
  -3  -5   5   46.19    2.17
  -3   5  -5   44.94    1.96
  -3  -6  -5   20.71    1.43
  -3   6   5   21.85    1.45
   3  -6   5   21.06    1.46
  -3  -6  -5   20.00    1.17
   3   6  -5   19.62    1.27
  -3   6   5   20.64    1.25
   3  -6   5   18.25    1.40
   3   6   5   19.99    1.34
   3  -6  -5   17.91    1.38
  -3   6  -5   19.43    1.38
   3   6   5   20.62    0.96
  -3  -6   5   18.12    1.40
  -3  -6   5   21.64    1.30
  -3  -6   5   22.18    1.48
   3  -6  -5   22.06    0.94
  -3   6  -5   20.03    1.11
  -3   7   5   49.91    2.41
   3   7  -5   49.62    2.49
   3  -7   5   46.49    2.60
  -3  -7  -5   47.36    2.30
   3  -7   5   48.44    2.65
  -3   7   5   53.30    2.69
  -3  -7  -5   48.38    2.65
   3   7   5   51.82    2.12
   3   7   5   47.57    2.49
  -3  -7   5   48.79    2.64
  -3   7  -5   49.07    2.61
   3  -7  -5   53.16    2.10
  -3   7  -5   49.55    2.29
   3  -7  -5   49.73    2.65
  -3  -7   5   49.84    2.47
  -3  -7   5   45.84    2.60
  -3   8   5    6.02    0.97
   3  -8   5    8.19    1.10
  -3   8   5    8.83    0.96
   3   8  -5    8.77    1.04
  -3  -8  -5    8.08    0.86
   3  -8   5    7.44    1.04
  -3  -8  -5    8.89    1.17
   3  -8  -5    7.37    0.63
   3   8   5    7.81    0.97
  -3  -8   5    8.34    1.07
  -3  -8   5    7.60    1.08
   3   8   5   10.07    0.69
  -3   8  -5    7.27    0.81
  -3  -8   5    8.94    1.00
   3  -8  -5    6.64    1.03
  -3   8  -5    7.77    1.04
   3   9  -5   53.46    2.80
  -3   9   5   55.15    2.97
  -3   9   5   52.28    2.67
   3  -9   5   54.05    2.95
  -3  -9  -5   56.41    3.09
  -3  -9  -5   56.44    2.62
   3  -9   5   53.38    2.99
   3  -9  -5   49.95    2.92
  -3   9  -5   56.12    2.63
  -3  -9   5   55.34    2.77
  -3   9  -5   46.37    2.79
  -3  -9   5   53.62    3.00
  -3  -9   5   47.72    2.83
   3   9   5   49.46    2.72
   3  10  -5    3.22    0.74
  -3  10   5    3.44    0.69
   3 -10   5    1.70    0.77
  -3 -10  -5    2.82    0.62
   3 -10   5    3.03    0.91
  -3 -10  -5    2.46    0.83
  -3  10   5    1.91    0.70
  -3 -10   5    3.55    0.88
  -3  10  -5    2.58    0.73
   3  10   5    3.07    0.74
  -3 -10   5    4.20    0.79
  -3  10  -5    3.16    0.66
  -3 -10   5    2.05    0.78
   3 -10  -5    1.95    0.84
   3 -11   5   13.53    1.66
  -3 -11  -5   13.84    1.72
   3 -11   5   15.70    1.73
   3  11  -5   16.81    1.49
  -3  11   5   15.27    1.70
   3 -11  -5   14.36    1.71
  -3 -11   5   13.98    1.32
  -3  11  -5   11.97    1.45
  -3  11  -5   14.90    1.24
   3  11   5   15.64    1.39
  -3 -11   5   12.14    1.49
  -3 -11   5   14.25    1.71
  -3  12   5    6.52    1.16
  -3 -12  -5    6.71    1.30
   3 -12   5    7.22    1.30
   3 -12   5    6.90    1.20
   3  12  -5    6.43    1.11
  -3  12  -5    5.82    1.08
  -3 -12   5    4.75    1.09
  -3 -12   5    6.89    1.32
   3  12   5    8.51    1.20
  -3 -12   5    4.02    0.90
   3 -12  -5    5.71    1.21
  -3  13   5   20.63    1.88
   3 -13   5   24.06    2.21
  -3 -13  -5   26.67    2.36
   3 -13   5   21.72    2.28
   3  13  -5   20.05    1.83
  -3 -13   5   22.47    2.10
  -3  13  -5   21.51    1.95
  -3 -13   5   25.64    2.10
   3 -13  -5   21.92    2.11
   3  13   5   19.64    1.74
  -3   0  -6    0.15    0.32
   3   0   6    0.05    0.22
   3   0   6    0.52    0.45
  -3   0   6   -0.53    0.33
  -3   0   6   -0.11    0.31
   3   0  -6   -0.19    0.30
  -3   0  -6    0.08    0.20
  -3   0   6   -0.03    0.24
   3   1  -6   19.52    1.18
   3  -1   6   19.06    1.12
  -3   1   6   20.84    1.15
  -3  -1  -6   20.39    1.08
   3  -1   6   21.49    1.27
  -3  -1  -6   19.17    1.13
  -3   1   6   22.32    1.26
  -3  -1   6   20.37    1.15
   3  -1  -6   21.35    1.20
  -3   1  -6   20.14    1.22
   3   1   6   21.13    1.03
   3  -1  -6   19.60    0.98
  -3  -1   6   18.51    1.17
  -3   1  -6   20.17    0.92
  -3  -1   6   20.24    1.20
   3   1   6   21.86    1.26
  -3  -2  -6    8.54    0.71
  -3   2   6    9.04    0.75
   3  -2   6   10.01    0.88
   3  -2   6   10.58    0.82
  -3   2   6    8.81    0.88
  -3  -2  -6    7.30    0.71
   3   2  -6    9.98    0.86
  -3   2  -6    9.62    0.84
  -3  -2   6   10.73    0.81
   3   2   6    9.39    0.55
  -3  -2   6   11.09    0.82
   3   2   6    9.42    0.83
   3  -2  -6    8.00    0.51
   3  -2  -6    8.74    0.79
  -3  -2   6   10.35    0.85
  -3   2  -6    9.53    0.45
  -3   3   6    5.88    0.61
  -3  -3  -6    5.34    0.57
   3  -3   6    5.29    0.69
   3  -3   6    6.23    0.76
   3   3  -6    3.88    0.64
  -3  -3  -6    4.39    0.60
  -3   3   6    4.51    0.68
   3  -3  -6    4.94    0.68
   3   3   6    4.91    0.66
   3   3   6    4.14    0.31
  -3   3  -6    4.40    0.66
  -3  -3   6    5.34    0.72
  -3  -3   6    2.99    0.58
  -3   3  -6    4.55    0.32
  -3  -3   6    4.92    0.63
  -3  -4  -6    1.66    0.48
   3  -4   6    3.03    0.59
   3  -4   6    3.76    0.64
  -3  -4  -6    2.50    0.41
  -3   4   6    3.38    0.62
  -3   4   6    2.66    0.49
   3   4  -6    3.95    0.64
  -3   4  -6    1.80    0.31
  -3  -4   6    2.77    0.58
  -3  -4   6    1.99    0.48
  -3  -4   6    3.71    0.64
  -3   4  -6    2.69    0.56
   3  -4  -6    3.14    0.61
   3   4   6    2.47    0.19
   3   4   6    2.14    0.55
   3   4   6    2.79    0.21
  -3  -5  -6    4.81    0.56
   3  -5   6    4.29    0.75
   3  -5   6    3.30    0.67
  -3   5   6    5.06    0.80
  -3   5   6    5.03    0.64
  -3  -5  -6    5.86    0.82
   3   5  -6    5.69    0.73
  -3   5  -6    5.18    0.78
   3  -5  -6    5.40    0.80
  -3   5  -6    5.45    0.49
   3   5   6    5.36    0.29
  -3  -5   6    5.77    0.83
  -3  -5   6    4.59    0.73
   3   5   6    4.86    0.72
  -3  -5   6    5.44    0.69
  -3  -6  -6    9.45    0.74
   3  -6   6    7.24    0.97
   3  -6   6    6.97    0.98
  -3   6   6    7.49    0.97
   3   6  -6   10.10    0.96
  -3  -6  -6    8.39    1.00
  -3   6   6    8.85    0.82
  -3  -6   6    9.27    1.11
  -3  -6   6    8.95    0.86
  -3   6  -6    9.24    1.05
   3  -6  -6    8.18    1.01
   3   6   6    9.37    0.48
  -3   6  -6   10.15    0.70
  -3  -6   6    9.34    1.10
   3   6   6    8.27    0.99
  -3   7   6    0.57    0.54
   3   7  -6    0.24    0.45
  -3  -7  -6    0.73    0.36
   3  -7   6   -0.34    0.39
  -3   7   6   -0.21    0.34
   3  -7   6    0.66    0.50
  -3  -7  -6    1.35    0.56
  -3  -7   6   -0.36    0.31
  -3  -7   6    0.60    0.56
   3  -7  -6   -0.02    0.44
  -3  -7   6    0.32    0.47
  -3   7  -6    0.66    0.32
  -3   7  -6    0.97    0.54
   3   7   6    0.45    0.44
   3   7   6    0.47    0.19
   3  -8   6   37.93    2.32
   3   8  -6   37.84    2.15
  -3  -8  -6   38.92    1.96
  -3   8   6   38.78    2.35
  -3  -8  -6   38.96    2.37
  -3   8   6   38.10    2.04
   3  -8   6   37.56    2.37
   3  -8  -6   41.13    2.41
   3   8   6   38.82    2.22
  -3  -8   6   40.76    2.44
  -3  -8   6   36.30    2.12
  -3   8  -6   36.63    1.93
  -3   8  -6   38.61    2.34
  -3  -8   6   39.54    2.33
   3  -9   6    2.61    0.80
   3  -9   6    4.62    0.94
  -3   9   6    3.30    0.84
  -3  -9  -6    3.61    0.62
  -3  -9  -6    1.96    0.74
   3   9  -6    2.41    0.68
  -3   9   6    3.98    0.71
  -3   9  -6    3.04    0.58
  -3   9  -6    2.34    0.80
  -3  -9   6    2.98    0.70
   3  -9  -6    2.72    0.84
  -3  -9   6    3.81    0.94
   3   9   6    3.73    0.82
  -3  -9   6    2.90    0.77
  -3  10   6   43.41    2.70
   3  10  -6   45.81    2.58
   3 -10   6   46.93    2.85
  -3 -10  -6   47.92    2.90
   3 -10   6   44.26    2.73
   3  10   6   47.68    2.65
  -3 -10   6   46.24    2.56
  -3  10  -6   43.98    2.67
   3 -10  -6   44.48    2.81
  -3 -10   6   42.04    2.76
  -3 -10   6   46.67    2.80
  -3  10  -6   45.71    2.38
  -3  11   6    2.69    0.86
   3 -11   6    2.73    0.88
   3 -11   6    3.28    0.90
   3  11  -6    2.96    0.77
  -3 -11  -6    2.23    0.87
  -3  11  -6    2.09    0.79
  -3 -11   6    2.20    0.79
   3 -11  -6    2.18    0.81
  -3 -11   6    1.13    0.60
   3  11   6    2.38    0.78
  -3 -11   6    2.36    0.99
  -3  12   6   12.88    1.63
  -3 -12  -6   10.62    1.61
   3 -12   6   12.04    1.64
   3 -12   6   10.83    1.59
   3  12  -6   12.92    1.48
  -3 -12   6    8.53    1.37
  -3 -12   6   10.68    1.37
  -3 -12   6   10.25    1.60
   3  12   6   13.52    1.53
  -3  12  -6   10.81    1.53
   3 -12  -6   10.88    1.59
   3 -13   6    4.56    1.20
  -3 -13  -6    4.18    1.23
  -3  13   6    6.83    1.25
   3 -13   6    7.01    1.35
  -3 -13   6    7.47    1.53
   3 -13  -6    8.03    1.49
   3  13   6    6.31    1.11
  -3 -13   6    7.99    1.40
  -3  13  -6    5.26    1.15
  -3   0   7   -0.04    0.27
   3   0  -7    0.01    0.32
  -3   0  -7   -0.30    0.20
  -3   0   7    0.31    0.42
  -3   0  -7   -0.30    0.30
   3   0   7    0.52    0.29
  -3   0   7   -0.27    0.35
   3   0   7   -0.28    0.40
   3  -1   7    0.59    0.33
  -3  -1  -7    0.51    0.28
  -3   1   7    1.11    0.42
   3  -1   7    0.73    0.49
   3   1  -7    0.48    0.38
  -3  -1  -7    0.50    0.33
  -3   1   7    0.33    0.45
   3  -1  -7    0.76    0.39
  -3   1  -7    0.45    0.38
   3  -1  -7    0.75    0.27
  -3  -1   7    0.96    0.35
   3   1   7    0.68    0.48
  -3  -1   7    1.09    0.45
  -3   1  -7    0.58    0.21
   3   1   7    0.77    0.28
  -3  -1   7    1.31    0.47
  -3   2   7    3.82    0.68
  -3  -2  -7    3.83    0.54
  -3  -2  -7    3.22    0.52
   3  -2   7    2.50    0.52
  -3   2   7    3.31    0.51
   3   2  -7    3.74    0.60
   3  -2   7    3.05    0.62
   3  -2  -7    3.31    0.58
   3  -2  -7    3.99    0.38
   3   2   7    3.84    0.66
  -3  -2   7    2.81    0.57
  -3   2  -7    4.22    0.31
  -3  -2   7    3.75    0.63
  -3   2  -7    3.78    0.62
  -3  -2   7    3.20    0.59
   3   2   7    3.44    0.39
  -3  -3  -7    4.99    0.66
  -3   3   7    6.40    0.67
   3  -3   7    5.08    0.74
   3   3  -7    5.03    0.70
  -3  -3  -7    5.75    0.62
   3  -3   7    5.93    0.77
  -3   3   7    5.74    0.77
   3   3   7    5.12    0.74
   3   3   7    5.76    0.40
   3  -3  -7    5.64    0.36
  -3  -3   7    5.01    0.71
  -3   3  -7    4.57    0.70
   3  -3  -7    5.18    0.70
  -3   3  -7    5.41    0.35
  -3  -3   7    5.64    0.74
  -3  -3   7    3.96    0.67
  -3  -4  -7    4.69    0.55
   3  -4   7    5.22    0.77
   3   4  -7    4.77    0.70
  -3  -4  -7    3.51    0.63
  -3   4   7    4.33    0.72
  -3   4   7    4.33    0.57
   3  -4   7    4.36    0.73
  -3   4  -7    4.46    0.73
  -3   4  -7    4.74    0.43
   3   4   7    5.32    0.74
  -3  -4   7    4.89    0.75
  -3  -4   7    3.73    0.63
   3   4   7    4.02    0.30
   3  -4  -7    4.11    0.70
  -3  -4   7    5.00    0.79
   3  -5   7    1.90    0.58
  -3   5   7    2.26    0.47
   3  -5   7    1.57    0.54
   3   5  -7    1.72    0.55
  -3  -5  -7    1.67    0.38
  -3   5   7    1.78    0.58
  -3  -5  -7    0.43    0.41
   3   5   7    2.22    0.62
  -3  -5   7    1.64    0.57
   3  -5  -7    2.01    0.58
  -3   5  -7    1.45    0.58
  -3  -5   7    2.05    0.53
  -3  -5   7    1.90    0.56
  -3   5  -7    1.82    0.34
  -3  -6  -7    4.37    0.82
  -3   6   7    5.15    0.67
   3  -6   7    4.88    0.86
   3  -6   7    3.92    0.77
   3   6  -7    5.43    0.79
  -3  -6  -7    6.07    0.65
  -3   6   7    5.69    0.90
  -3   6  -7    4.63    0.81
   3   6   7    6.12    0.85
  -3  -6   7    4.80    0.84
  -3  -6   7    4.10    0.67
   3  -6  -7    5.86    0.88
  -3   6  -7    5.52    0.56
  -3  -6   7    4.68    0.86
  -3  -7  -7   20.87    1.63
  -3   7   7   23.18    1.68
   3  -7   7   26.52    1.73
  -3   7   7   25.45    1.44
  -3  -7  -7   23.48    1.30
   3   7  -7   19.45    1.47
   3  -7   7   21.32    1.67
  -3   7  -7   19.25    1.58
  -3  -7   7   23.51    1.71
   3  -7  -7   21.17    1.63
  -3  -7   7   24.29    1.54
   3   7   7   23.31    1.61
  -3   7  -7   20.95    1.23
  -3  -7   7   23.15    1.67
  -3  -8  -7    0.93    0.41
   3  -8   7    0.35    0.62
  -3   8   7    1.21    0.62
   3  -8   7    1.56    0.70
  -3   8   7    1.14    0.47
  -3  -8  -7    0.89    0.60
   3   8  -7    1.31    0.63
  -3  -8   7    1.34    0.69
   3  -8  -7    0.60    0.58
  -3  -8   7   -0.06    0.56
  -3  -8   7    0.73    0.47
  -3   8  -7    0.85    0.60
  -3   8  -7    2.06    0.49
   3   8   7    1.23    0.64
   3   9  -7   47.65    2.72
  -3  -9  -7   53.73    3.08
  -3  -9  -7   54.56    2.55
  -3   9   7   56.00    2.65
  -3   9   7   52.36    2.98
   3  -9   7   49.89    2.97
   3  -9   7   54.27    3.08
  -3   9  -7   53.19    2.97
   3  -9  -7   51.91    3.03
  -3  -9   7   52.99    3.08
  -3  -9   7   51.18    2.79
   3   9   7   50.39    2.82
  -3  -9   7   54.63    3.05
   3 -10   7   -0.59    0.51
   3 -10   7   -0.16    0.61
  -3  10   7    1.24    0.66
   3  10  -7    1.10    0.61
  -3 -10  -7    0.00    0.58
  -3 -10   7   -0.55    0.58
   3 -10  -7   -0.54    0.52
  -3 -10   7   -0.31    0.61
  -3  10  -7   -0.95    0.45
  -3 -10   7    0.20    0.46
   3  10   7   -0.14    0.49
   3  11  -7   23.68    1.81
  -3 -11  -7   24.23    2.12
   3 -11   7   24.45    2.05
  -3  11   7   23.58    1.97
   3 -11   7   24.55    2.13
  -3 -11   7   23.60    2.05
  -3 -11   7   26.42    1.85
  -3  11  -7   23.50    1.95
   3  11   7   26.81    1.95
  -3 -11   7   23.49    2.16
   3 -11  -7   27.85    2.19
   3 -12   7    6.95    1.32
  -3  12   7    8.60    1.42
  -3 -12  -7    4.79    1.19
   3 -12   7    8.80    1.49
   3 -12  -7    6.93    1.40
  -3 -12   7    5.44    1.23
   3  12   7    7.37    1.20
  -3 -12   7    4.58    1.19
  -3  12  -7    7.64    1.37
   3 -13   7    3.37    1.20
   3 -13   7    3.76    1.07
  -3 -13  -7    5.82    1.34
  -3  13   7    5.79    1.26
  -3 -13   7    4.23    1.20
   3  13   7    5.71    1.09
   3 -13  -7    4.72    1.22
  -3 -13   7    3.10    1.20
  -3  13  -7    4.79    1.21
   3   0  -8   -0.06    0.31
   3   0   8    0.05    0.27
  -3   0   8    0.76    0.40
   3   0  -8    0.16    0.29
  -3   0  -8    0.21    0.23
  -3   0   8   -0.01    0.44
   3   0   8   -0.55    0.42
  -3   0  -8   -0.30    0.35
   3  -1   8    4.09    0.73
   3  -1   8    4.25    0.61
   3   1  -8    4.32    0.59
  -3  -1  -8    3.97    0.59
  -3   1   8    3.63    0.60
  -3   1   8    4.33    0.71
  -3  -1  -8    3.34    0.49
   3  -1  -8    3.49    0.59
  -3  -1   8    3.92    0.58
  -3  -1   8    3.14    0.69
  -3   1  -8    4.77    0.68
   3   1   8    5.16    0.79
   3   1   8    3.10    0.46
  -3  -1   8    3.95    0.64
  -3   1  -8    4.32    0.42
   3  -1  -8    3.95    0.49
   3   2  -8   72.57    3.22
   3  -2   8   73.04    3.42
  -3  -2  -8   75.55    3.22
  -3   2   8   69.38    3.37
  -3  -2  -8   76.96    3.26
  -3   2   8   74.67    3.24
   3  -2   8   73.57    3.34
   3  -2  -8   79.05    3.36
   3   2   8   71.82    3.04
   3  -2  -8   76.39    3.02
  -3   2  -8   76.26    3.38
  -3  -2   8   72.35    3.30
   3   2   8   74.10    3.40
  -3   2  -8   73.96    2.93
  -3  -2   8   69.76    3.35
  -3  -2   8   74.44    3.34
   3   3  -8    2.45    0.59
  -3   3   8    2.37    0.63
  -3  -3  -8    2.95    0.49
   3  -3   8    2.46    0.60
   3  -3   8    3.21    0.62
  -3   3   8    2.78    0.51
  -3  -3  -8    2.90    0.55
  -3  -3   8    3.60    0.66
  -3   3  -8    3.10    0.64
   3   3   8    3.61    0.75
   3   3   8    3.42    0.37
   3  -3  -8    2.79    0.32
  -3  -3   8    2.97    0.60
  -3   3  -8    2.97    0.28
  -3  -3   8    2.87    0.62
   3  -3  -8    2.81    0.59
   3   4  -8   32.77    1.82
  -3  -4  -8   35.34    1.68
   3  -4   8   34.47    1.97
  -3   4   8   33.28    1.96
  -3   4   8   34.24    1.71
  -3  -4  -8   33.29    1.88
   3  -4   8   32.02    1.91
  -3  -4   8   34.17    1.87
  -3   4  -8   35.63    1.97
  -3  -4   8   30.75    1.91
  -3   4  -8   32.87    1.40
   3   4   8   34.59    1.42
  -3  -4   8   32.70    1.92
   3  -4  -8   34.19    1.94
   3   4   8   31.15    1.89
   3   5  -8    2.73    0.65
   3  -5   8    1.59    0.60
   3  -5   8    1.96    0.62
  -3  -5  -8    2.15    0.59
  -3   5   8    1.15    0.56
  -3   5   8    3.21    0.55
  -3  -5  -8    2.54    0.45
   3  -5  -8    3.36    0.71
  -3   5  -8    1.93    0.36
  -3  -5   8    2.48    0.62
   3   5   8    2.24    0.66
   3   5   8    2.65    0.22
  -3  -5   8    1.89    0.61
  -3  -5   8    1.95    0.61
  -3   5  -8    2.38    0.66
   3  -6   8    6.87    1.01
   3  -6   8    8.04    1.06
  -3   6   8    8.15    0.78
  -3   6   8    8.92    1.15
   3   6  -8    6.38    0.89
  -3  -6  -8    6.98    1.01
  -3  -6  -8    7.22    0.69
  -3  -6   8   10.13    1.08
   3  -6  -8    5.39    0.93
   3   6   8    6.15    0.94
  -3   6  -8    7.65    0.67
  -3   6  -8    6.62    1.01
  -3  -6   8    6.39    0.98
  -3  -6   8    9.21    1.17
   3   7  -8    8.59    1.02
  -3   7   8    8.55    0.89
  -3  -7  -8    8.15    0.72
   3  -7   8    6.40    1.08
  -3  -7  -8    6.80    1.05
  -3   7   8    9.04    1.19
   3  -7   8    7.96    1.12
   3  -7  -8    9.60    1.22
   3   7   8    5.60    0.99
  -3   7  -8    7.47    1.11
  -3  -7   8    8.58    1.01
  -3   7  -8    8.80    0.78
  -3  -7   8    8.30    1.18
  -3  -7   8    7.69    1.11
  -3   8   8   25.54    1.49
  -3  -8  -8   23.53    1.35
   3  -8   8   23.53    1.85
  -3   8   8   23.81    1.83
   3  -8   8   20.70    1.73
  -3  -8  -8   23.84    1.84
   3   8  -8   24.65    1.71
  -3  -8   8   28.49    1.95
  -3  -8   8   26.22    1.71
  -3  -8   8   20.67    1.82
   3  -8  -8   19.92    1.75
   3   8   8   23.73    1.77
  -3   8  -8   24.09    1.82
  -3  -9  -8    0.48    0.62
   3   9  -8    1.61    0.69
  -3   9   8    0.86    0.62
   3  -9   8    0.91    0.60
   3  -9   8    1.21    0.71
   3  -9  -8    1.17    0.78
  -3  -9   8    2.04    0.81
  -3  -9   8    1.48    0.59
  -3   9  -8    1.75    0.79
  -3  -9   8    0.50    0.69
   3   9   8    1.20    0.69
   3  10  -8   16.60    1.45
  -3 -10  -8   13.40    1.69
  -3  10   8   17.12    1.83
   3 -10   8   18.54    1.70
   3 -10   8   11.80    1.63
  -3  10  -8   13.80    1.72
  -3 -10   8   20.94    1.83
   3  10   8   16.07    1.53
   3 -10  -8   11.37    1.59
  -3 -10   8   14.76    1.74
  -3 -10   8   14.27    1.53
  -3 -11  -8    2.48    0.94
   3 -11   8    3.50    0.95
   3 -11   8    1.42    0.83
  -3  11   8    2.33    0.90
   3  11   8    2.34    0.85
  -3 -11   8    0.94    0.61
  -3  11  -8    1.87    0.87
  -3 -11   8    1.64    0.90
  -3 -11   8    2.54    1.00
   3 -11  -8    2.90    0.96
   3 -12   8   12.72    1.67
  -3  12   8   17.09    1.98
  -3 -12  -8   12.85    1.86
   3 -12   8   15.43    1.93
   3  12   8   16.30    1.76
  -3 -12   8   10.33    1.70
  -3  12  -8   13.53    1.81
   3 -12  -8   15.26    1.97
  -3 -12   8   12.29    1.77
   3 -13   8    4.53    1.15
   3 -13   8    2.47    1.07
  -3  13   8    5.47    1.31
  -3 -13  -8    3.03    1.13
   3  13   8    3.44    1.02
  -3 -13   8    2.54    1.04
   3 -13  -8    6.85    1.49
  -3 -13   8    5.17    1.33
  -3  13  -8    4.34    1.13
  -3   0   9   -0.05    0.34
  -3   0  -9    0.25    0.38
   3   0  -9   -0.29    0.29
   3   0   9   -0.01    0.28
  -3   0   9   -0.30    0.46
  -3   0  -9   -0.04    0.24
   3   0   9    0.09    0.48
   3   0  -9    0.31    0.38
  -3   1   9   16.32    1.27
   3  -1   9   15.95    1.08
  -3  -1  -9   14.61    1.07
  -3  -1  -9   15.56    0.99
   3  -1   9   14.32    1.23
   3   1  -9   14.29    1.05
   3   1  -9   15.25    1.04
  -3   1   9   15.16    1.10
   3   1   9   14.63    1.26
  -3  -1   9   13.91    1.15
  -3   1  -9   15.42    0.86
  -3   1  -9   15.74    1.14
  -3  -1   9   13.61    1.17
   3   1   9   15.77    0.97
   3  -1  -9   16.54    0.97
   3  -1  -9   13.49    1.06
  -3  -2  -9    3.85    0.61
  -3   2   9    6.98    0.92
  -3  -2  -9    5.33    0.67
   3  -2   9    4.71    0.80
   3   2  -9    5.22    0.69
   3  -2   9    4.81    0.73
  -3   2   9    6.10    0.74
  -3   2  -9    5.24    0.43
  -3  -2   9    4.69    0.71
  -3   2  -9    5.50    0.83
  -3  -2   9    5.73    0.79
  -3  -2   9    6.55    0.84
   3   2   9    5.75    0.57
   3  -2  -9    4.74    0.51
   3   2   9    4.43    0.85
   3  -2  -9    5.35    0.73
  -3  -3  -9   42.68    2.07
   3   3  -9   39.41    2.12
   3  -3   9   43.58    2.32
   3  -3   9   44.06    2.35
  -3  -3  -9   44.12    2.23
  -3   3   9   41.58    2.33
  -3   3   9   44.04    2.13
   3   3   9   43.36    2.35
  -3  -3   9   47.01    2.31
   3  -3  -9   42.62    1.84
   3   3   9   48.08    1.92
  -3   3  -9   42.42    1.77
  -3  -3   9   42.07    2.28
  -3   3  -9   39.98    2.27
  -3  -3   9   44.44    2.34
   3  -3  -9   38.92    2.25
  -3   4   9    3.87    0.78
   3   4  -9    3.36    0.67
   3  -4   9    3.86    0.73
  -3  -4  -9    2.52    0.63
   3  -4   9    2.85    0.75
  -3   4   9    3.21    0.57
  -3  -4  -9    4.06    0.56
  -3  -4   9    1.29    0.58
   3  -4  -9    4.25    0.75
  -3  -4   9    3.32    0.70
  -3   4  -9    3.42    0.32
   3   4   9    3.60    0.37
   3   4   9    2.37    0.73
  -3  -4   9    2.79    0.68
  -3   4  -9    3.24    0.72
   3  -4  -9    3.14    0.29
   3  -5   9   29.34    1.95
  -3   5   9   32.62    2.03
  -3  -5  -9   33.36    1.63
  -3   5   9   34.17    1.70
   3   5  -9   30.06    1.81
  -3  -5  -9   29.82    1.93
   3  -5   9   29.27    1.95
  -3   5  -9   31.64    1.99
  -3   5  -9   31.18    1.37
   3   5   9   32.00    1.97
  -3  -5   9   27.45    1.92
   3  -5  -9   31.83    1.98
  -3  -5   9   35.15    2.05
   3   5   9   32.69    1.32
  -3  -5   9   29.01    1.85
  -3   6   9    3.90    0.61
   3  -6   9    2.93    0.75
  -3  -6  -9    2.92    0.49
   3   6  -9    2.08    0.67
   3  -6   9    3.44    0.78
  -3  -6  -9    2.88    0.73
  -3   6   9    2.68    0.79
  -3  -6   9    2.13    0.78
  -3  -6   9    2.24    0.70
  -3  -6   9    4.28    0.78
   3   6   9    2.72    0.79
   3  -6  -9    2.62    0.73
  -3   6  -9    3.93    0.91
  -3   7   9   18.79    1.23
  -3  -7  -9   16.98    1.10
   3  -7   9   16.23    1.49
  -3  -7  -9   17.81    1.55
   3   7  -9   20.03    1.45
   3  -7   9   18.59    1.60
  -3   7   9   16.19    1.54
   3  -7  -9   17.32    1.56
  -3  -7   9   17.18    1.55
  -3  -7   9   23.60    1.74
  -3   7  -9   18.30    1.60
  -3  -7   9   18.84    1.45
   3   7   9   18.70    1.53
   3   8  -9    0.27    0.60
  -3   8   9    0.76    0.63
   3  -8   9    0.54    0.59
  -3  -8  -9    0.84    0.61
   3  -8   9    0.91    0.65
  -3  -8   9    0.43    0.65
   3   8   9    0.02    0.56
  -3  -8   9    0.47    0.59
   3  -8  -9    0.10    0.58
  -3  -8   9    0.30    0.50
  -3   8  -9    0.09    0.58
  -3   9   9    5.90    1.15
   3   9  -9    5.66    1.00
   3  -9   9    5.84    1.07
  -3  -9  -9    7.47    1.24
   3  -9   9    6.36    1.21
  -3   9  -9    4.70    1.07
  -3  -9   9    7.83    1.29
  -3  -9   9    6.71    1.04
  -3  -9   9    6.44    1.18
   3  -9  -9    6.71    1.23
   3   9   9    6.37    1.12
   3 -10   9    3.95    1.05
   3 -10   9    3.79    1.05
  -3  10   9    3.32    0.94
  -3 -10  -9    3.10    0.97
  -3 -10   9    1.21    0.94
   3  10   9    0.94    0.79
  -3 -10   9    2.78    0.77
  -3  10  -9    4.12    1.03
  -3 -10   9    2.24    0.86
   3 -10  -9    2.94    0.96
  -3  11   9   11.16    1.61
   3 -11   9    8.81    1.42
  -3 -11  -9    8.74    1.52
   3 -11   9    8.73    1.46
  -3  11  -9    8.66    1.48
   3  11   9   10.64    1.43
  -3 -11   9    8.40    1.53
   3 -11  -9    6.41    1.33
  -3 -11   9    6.77    1.16
  -3 -11   9    7.69    1.38
   3 -12   9    2.25    0.99
   3 -12   9    2.31    0.94
  -3 -12  -9    2.12    1.05
  -3  12   9    1.26    0.86
  -3 -12   9    1.14    0.87
   3  12   9    1.56    0.86
  -3 -12   9    1.69    1.01
  -3  12  -9    2.38    0.89
   3 -12  -9    1.13    0.92
   3   0 -10    0.15    0.34
   3   0  10    0.30    0.57
   3   0  10   -0.08    0.30
  -3   0 -10   -0.34    0.38
  -3   0 -10   -0.44    0.21
   3   0 -10    0.01    0.29
  -3   0  10    0.71    0.55
  -3   0  10    0.08    0.37
  -3   1  10    6.42    0.81
   3  -1  10    7.04    0.98
  -3   1  10    6.26    0.92
  -3  -1 -10    6.35    0.70
   3  -1  10    5.84    0.76
   3   1 -10    8.00    0.86
   3   1 -10    6.42    0.75
  -3  -1 -10    6.01    0.81
  -3   1 -10    6.09    0.55
  -3  -1  10    6.28    0.93
   3   1  10    6.49    0.99
   3  -1 -10    5.38    0.75
  -3   1 -10    5.93    0.87
  -3  -1  10    6.04    0.86
   3   1  10    6.22    0.69
   3  -1 -10    5.39    0.65
  -3   2  10   12.00    0.99
   3  -2  10   13.40    1.23
  -3  -2 -10   12.00    0.97
  -3   2  10   12.23    1.29
   3   2 -10   12.04    0.99
  -3  -2 -10   12.30    0.96
   3  -2  10   11.10    1.07
   3   2  10   13.28    1.25
  -3   2 -10    9.71    1.10
  -3   2 -10   12.20    0.72
  -3  -2  10   13.02    1.23
   3  -2 -10   12.56    1.10
   3  -2 -10   12.85    0.83
  -3  -2  10   14.20    1.16
   3   2  10   13.21    0.86
  -3   3  10    0.67    0.42
   3   3 -10    1.10    0.51
  -3  -3 -10    0.79    0.42
   3  -3  10    0.63    0.62
  -3  -3 -10    0.91    0.42
   3  -3  10    1.12    0.52
  -3   3  10    0.32    0.56
  -3   3 -10    0.82    0.51
   3   3  10    0.68    0.29
   3   3  10    0.75    0.61
  -3  -3  10   -0.15    0.46
  -3  -3  10    0.09    0.42
  -3  -3  10    1.72    0.60
   3  -3 -10    0.56    0.46
  -3   3 -10    1.07    0.23
   3  -3 -10    1.32    0.31
   3   4 -10   26.84    1.63
   3  -4  10   24.86    1.75
   3  -4  10   26.28    1.81
  -3   4  10   24.34    1.51
  -3   4  10   30.21    1.93
  -3  -4 -10   27.89    1.72
  -3  -4 -10   24.77    1.46
  -3   4 -10   25.40    1.16
  -3  -4  10   30.88    1.86
   3   4  10   31.35    1.93
  -3  -4  10   27.39    1.74
  -3  -4  10   27.53    1.83
  -3   4 -10   25.77    1.78
   3  -4 -10   26.78    1.19
   3   4  10   29.27    1.30
   3  -4 -10   27.44    1.78
  -3  -5 -10    5.53    0.66
   3  -5  10    3.23    0.80
   3  -5  10    4.53    0.92
  -3  -5 -10    4.18    0.80
  -3   5  10    4.23    0.67
  -3   5  10    4.23    0.91
   3   5 -10    5.31    0.83
   3  -5 -10    4.12    0.83
  -3  -5  10    4.53    0.88
  -3  -5  10    3.92    0.77
  -3   5 -10    4.75    0.91
   3   5  10    4.62    0.91
  -3  -5  10    4.24    0.87
  -3  -6 -10   12.76    1.41
  -3   6  10    9.23    1.32
   3  -6  10   11.88    1.35
  -3   6  10   10.99    0.96
   3   6 -10   11.18    1.17
  -3  -6 -10   12.21    0.89
   3  -6  10   10.64    1.33
  -3  -6  10   12.81    1.46
  -3  -6  10   11.34    1.24
   3  -6 -10   12.09    1.38
   3   6  10   13.24    1.45
  -3  -6  10    8.59    1.23
  -3   6 -10   14.38    1.50
  -3  -7 -10    0.58    0.59
  -3   7  10    0.37    0.42
   3  -7  10    1.03    0.67
  -3   7  10    0.43    0.67
   3   7 -10    1.51    0.69
   3  -7  10    1.12    0.63
  -3   7 -10    2.17    0.77
   3   7  10    1.43    0.70
  -3  -7  10    1.66    0.75
  -3  -7  10    1.91    0.68
  -3  -7  10    0.93    0.65
   3  -7 -10    0.40    0.61
  -3   8  10    2.61    0.93
   3   8 -10    2.87    0.78
   3  -8  10    0.41    0.64
   3  -8  10    1.14    0.64
  -3  -8 -10    0.87    0.68
  -3   8 -10    1.77    0.77
   3   8  10    1.70    0.76
   3  -8 -10    2.44    0.83
  -3  -8  10    2.16    0.83
  -3  -8  10    0.80    0.65
  -3  -8  10    0.73    0.60
  -3  -9 -10    2.88    0.88
   3  -9  10    2.30    0.87
   3  -9  10    1.44    0.72
  -3   9  10    2.22    0.86
  -3  -9  10    3.60    0.83
   3  -9 -10    1.43    0.83
   3   9  10    3.12    0.91
  -3   9 -10    0.62    0.73
  -3  -9  10    2.01    0.87
  -3  -9  10    2.53    0.97
  -3 -10 -10    6.60    1.26
   3 -10  10    4.27    1.12
   3 -10  10    6.31    1.23
  -3  10  10    8.80    1.44
  -3 -10  10    3.84    1.08
  -3 -10  10    6.14    1.10
   3 -10 -10    7.64    1.40
   3  10  10    6.03    1.17
  -3 -10  10    5.31    1.24
  -3  10 -10    7.03    1.28
  -3 -11 -10    5.12    1.27
  -3  11  10    3.17    1.10
   3 -11  10    2.97    1.07
   3 -11  10    3.89    1.04
  -3 -11  10    2.48    0.78
  -3 -11  10    2.03    1.12
  -3 -11  10    2.93    1.02
   3 -11 -10    1.34    0.90
   3  11  10    2.27    0.85
  -3  11 -10    3.06    1.01
  -3 -12 -10    1.57    0.98
   3 -12  10    2.45    1.02
  -3  12  10    3.71    1.14
   3 -12  10    5.33    1.21
   3 -12 -10    4.76    1.31
  -3 -12  10    2.85    1.17
  -3  12 -10    4.52    1.19
   3  12  10    4.55    1.15
  -3 -12  10    2.53    1.13
   3   0  11   -0.09    0.32
   3   0 -11   -0.33    0.40
   3   0  11    0.64    0.62
   3   0 -11    0.54    0.39
  -3   0 -11   -0.21    0.39
  -3   0  11    0.46    0.59
  -3   0  11    0.43    0.42
  -3   0 -11    0.24    0.28
   3  -1  11    2.15    0.57
   3   1 -11    2.82    0.58
  -3   1  11    3.30    0.64
  -3   1  11    2.53    0.77
  -3  -1 -11    3.90    0.68
   3  -1  11    2.31    0.75
  -3  -1 -11    3.51    0.56
   3   1 -11    4.45    0.72
  -3  -1  11    2.47    0.75
   3  -1 -11    3.09    0.62
  -3  -1  11    2.99    0.66
   3  -1 -11    2.91    0.53
   3   1  11    3.10    0.81
  -3   1 -11    3.26    0.46
  -3   1 -11    3.41    0.69
   3   1  11    3.90    0.60
  -3  -2 -11    3.53    0.61
  -3  -2 -11    2.89    0.61
   3  -2  11    3.90    0.74
  -3   2  11    2.45    0.78
   3   2 -11    2.88    0.61
   3  -2  11    3.07    0.80
   3   2 -11    2.18    0.62
  -3   2  11    4.31    0.72
   3  -2 -11    1.99    0.44
  -3   2 -11    3.73    0.75
   3  -2 -11    3.00    0.67
  -3  -2  11    3.20    0.77
  -3   2 -11    3.15    0.40
   3   2  11    3.78    0.87
   3   2  11    2.46    0.47
  -3  -2  11    2.55    0.66
   3   3 -11    2.80    0.70
  -3  -3 -11    4.23    0.67
  -3   3  11    3.78    0.68
   3  -3  11    5.59    1.01
   3  -3  11    3.17    0.72
  -3   3  11    3.71    0.89
  -3  -3 -11    3.14    0.66
   3   3 -11    2.79    0.61
   3  -3 -11    3.04    0.75
  -3  -3  11    4.36    0.87
   3  -3 -11    3.27    0.46
   3   3  11    2.37    0.82
  -3  -3  11    2.38    0.68
  -3   3 -11    2.96    0.36
   3   3  11    4.20    0.51
  -3   3 -11    2.72    0.73
   3  -4  11    9.89    1.21
   3   4 -11   11.00    1.04
  -3  -4 -11   10.53    0.91
  -3  -4 -11   10.17    1.14
  -3   4  11    9.56    1.25
   3  -4  11    9.52    1.24
  -3   4  11    8.38    0.93
  -3  -4  11    9.91    1.20
   3   4  11   10.97    1.31
  -3  -4  11   10.32    1.24
   3   4  11    9.38    0.68
  -3   4 -11    9.68    1.22
  -3  -4  11    7.79    1.08
   3  -4 -11    8.94    1.14
  -3   5  11   13.32    1.03
  -3  -5 -11   10.82    0.89
   3  -5  11   12.04    1.37
  -3  -5 -11   11.37    1.31
   3   5 -11   10.88    1.12
   3  -5  11   10.78    1.34
  -3   5  11   10.24    1.34
  -3   5 -11   10.25    1.37
   3  -5 -11   11.92    1.34
   3   5  11   12.79    1.45
  -3  -5  11   12.21    1.39
  -3  -5  11   10.96    1.36
  -3  -5  11   10.69    1.28
  -3  -6 -11    1.69    0.66
  -3   6  11    1.44    0.50
   3  -6  11    1.72    0.71
  -3   6  11    2.02    0.80
   3  -6  11    0.86    0.63
  -3  -6 -11    2.48    0.49
   3   6 -11    1.86    0.69
  -3   6 -11    2.16    0.79
  -3  -6  11    2.58    0.71
   3  -6 -11    0.96    0.68
   3   6  11    2.58    0.85
  -3  -6  11    3.90    0.93
  -3  -6  11    1.91    0.75
   3   7 -11   13.45    1.32
   3  -7  11   13.56    1.62
  -3  -7 -11   15.88    1.54
  -3   7  11   12.20    1.56
   3  -7  11   12.06    1.53
  -3  -7  11   15.35    1.71
  -3  -7  11   14.72    1.34
  -3   7 -11   15.36    1.67
   3  -7 -11   13.73    1.60
   3   7  11   16.01    1.69
  -3  -7  11   15.92    1.74
   3  -8  11    4.15    1.03
   3  -8  11    1.41    0.78
  -3   8  11    2.24    0.87
  -3  -8 -11    2.89    0.88
   3   8  11    2.43    0.92
  -3  -8  11    1.62    0.68
   3  -8 -11    2.24    0.85
  -3   8 -11    1.53    0.75
  -3  -8  11    3.25    0.96
  -3  -8  11    1.96    0.85
   3  -9  11    8.70    1.40
  -3  -9 -11   10.44    1.51
   3  -9  11    7.57    1.35
  -3   9  11    8.84    1.41
   3  -9 -11    9.96    1.49
   3   9  11    8.42    1.29
  -3   9 -11    9.68    1.48
  -3  -9  11    7.95    1.22
  -3  -9  11    5.49    1.24
  -3  -9  11    7.83    1.33
   3 -10  11    2.39    0.95
  -3  10  11    2.24    1.03
  -3 -10 -11    4.14    1.08
   3 -10  11    2.75    0.92
   3 -10 -11    3.95    1.12
  -3  10 -11    6.01    1.29
   3  10  11    2.41    0.91
  -3 -10  11    3.77    1.15
  -3 -10  11    4.42    0.97
  -3 -10  11    2.29    0.97
   3  11 -11    3.60    1.10
  -3 -11 -11    4.74    1.24
   3 -11  11    4.04    1.15
  -3  11  11    3.19    1.15
   3 -11  11    5.74    1.28
   3  11  11    4.52    1.16
  -3 -11  11    4.57    1.16
  -3 -11  11    5.74    1.12
  -3  11 -11    6.17    1.37
   3 -11 -11    4.56    1.23
  -3  12  11    1.10    0.89
   3  12 -11    0.02    0.81
   3 -12  11    0.10    0.72
  -3 -12 -11    0.68    0.79
   3 -12  11    1.14    1.03
  -3 -12  11    1.57    0.99
  -3  12 -11    0.65    0.88
   3 -12 -11   -0.61    0.68
   3  12  11    0.44    0.87
  -3   0  12   -0.42    0.39
   3   0  12   -0.36    0.34
   3   0 -12    0.10    0.38
   3   0 -12    0.23    0.43
   3   0  12    0.88    0.70
  -3   0 -12    0.03    0.27
  -3   0 -12   -0.02    0.48
  -3   0  12    0.05    0.61
  -3   1  12   17.42    1.35
   3   1 -12   18.55    1.30
  -3  -1 -12   19.16    1.38
   3  -1  12   17.72    1.35
   3   1 -12   19.46    1.35
  -3   1  12   18.08    1.61
   3  -1  12   18.80    1.62
  -3  -1 -12   17.09    1.22
   3   1  12   19.57    1.26
  -3   1 -12   19.04    1.10
  -3  -1  12   19.16    1.60
  -3   1 -12   17.44    1.44
  -3  -1  12   17.87    1.41
   3  -1 -12   18.62    1.21
   3  -1 -12   18.53    1.33
   3   1  12   17.11    1.75
   3  -2  12    5.79    0.90
  -3  -2 -12    3.59    0.72
   3   2 -12    3.28    0.71
  -3  -2 -12    4.91    0.73
  -3   2  12    4.55    0.99
  -3   2  12    4.62    0.76
   3   2 -12    4.49    0.72
   3  -2  12    6.92    1.11
  -3  -2  12    3.89    0.90
   3   2  12    5.38    1.04
  -3   2 -12    4.36    0.84
   3  -2 -12    4.58    0.62
   3   2  12    5.80    0.70
  -3   2 -12    5.10    0.53
   3  -2 -12    2.20    0.68
  -3  -2  12    5.13    0.89
  -3  -3 -12   18.55    1.26
   3   3 -12   16.42    1.23
  -3   3  12   16.37    1.26
   3   3 -12   17.50    1.39
  -3  -3 -12   17.54    1.30
   3  -3  12   16.26    1.45
   3  -3  12   15.61    1.64
  -3   3  12   17.58    1.63
  -3  -3  12   14.77    1.58
   3   3  12   16.82    1.08
   3  -3 -12   18.91    1.43
   3  -3 -12   17.83    1.05
  -3  -3  12   18.41    1.49
   3   3  12   12.83    1.53
  -3   3 -12   19.14    1.56
   3  -4  12    0.80    0.68
  -3   4  12    1.39    0.78
   3   4 -12    1.31    0.60
  -3  -4 -12    1.61    0.57
   3   4 -12    0.81    0.50
  -3   4  12    1.84    0.55
  -3  -4 -12    1.70    0.53
   3  -4  12    1.85    0.71
  -3  -4  12    0.52    0.62
   3   4  12    2.32    0.49
   3   4  12    1.66    0.80
  -3   4 -12    0.67    0.70
  -3  -4  12    1.25    0.68
   3  -4 -12    1.44    0.67
   3   5 -12    5.92    1.04
  -3   5  12    6.06    0.79
   3  -5  12    6.19    1.04
   3   5 -12    5.72    0.85
  -3  -5 -12    5.86    0.99
  -3   5  12    6.16    1.13
  -3  -5 -12    7.55    0.81
   3  -5  12    4.34    0.97
  -3  -5  12    5.04    0.94
  -3  -5  12    5.09    1.02
   3   5  12    6.29    1.15
  -3   5 -12    5.92    1.09
   3  -5 -12    3.70    0.89
   3  -6  12   11.86    1.50
   3   6 -12   13.36    1.24
  -3   6  12    8.62    1.36
  -3  -6 -12   11.46    1.37
   3  -6  12   13.21    1.56
  -3   6  12   11.44    1.10
  -3  -6  12    9.57    1.36
   3  -6 -12   11.78    1.45
  -3  -6  12   11.07    1.35
  -3   6 -12   13.40    1.55
   3   6  12   12.39    1.53
  -3  -6  12   10.53    1.39
  -3  -7 -12    1.60    0.74
  -3   7  12    1.09    0.78
   3  -7  12   -0.68    0.49
   3  -7  12    1.18    0.73
   3  -7 -12    0.91    0.68
  -3  -7  12    0.18    0.67
   3   7  12    0.30    0.70
  -3   7 -12   -0.08    0.59
  -3  -7  12    0.49    0.64
  -3  -7  12   -0.07    0.55
  -3  -8 -12   18.60    1.75
   3  -8  12   18.14    2.02
  -3   8  12   19.81    1.90
   3  -8  12   17.13    1.94
  -3  -8  12   20.68    1.91
  -3   8 -12   18.12    1.99
  -3  -8  12   19.85    1.87
   3  -8 -12   20.91    1.85
   3   8  12   18.79    1.79
  -3  -8  12   16.20    1.59
   3  -9  12    2.24    0.97
   3  -9  12    0.79    0.78
  -3  -9 -12    1.35    0.77
   3   9 -12    1.58    0.79
  -3   9  12    1.65    0.87
  -3  -9  12    0.92    0.68
  -3   9 -12    0.97    0.77
   3   9  12    2.19    0.97
   3  -9 -12    1.04    0.75
  -3  -9  12    3.41    1.10
   3 -10  12   20.31    1.92
   3 -10  12   16.66    2.09
  -3 -10 -12   16.22    2.02
  -3  10  12   20.87    2.25
   3  10 -12   18.99    2.16
  -3 -10  12   20.24    1.80
   3 -10 -12   21.40    2.29
   3  10  12   19.02    2.04
  -3 -10  12   18.11    2.17
  -3  10 -12   19.29    2.17
   3 -11  12    0.19    0.63
   3  11 -12    0.57    0.80
  -3  11  12    0.29    0.78
  -3 -11 -12    0.67    0.82
   3 -11  12    0.28    0.78
   3  11  12   -0.12    0.82
   3 -11 -12    0.70    0.85
  -3  11 -12    0.03    0.75
  -3 -11  12    0.39    0.85
  -3 -11  12    0.51    0.83
  -3   0 -13   -0.27    0.29
   3   0 -13    0.35    0.42
   3   0  13   -0.94    0.60
  -3   0  13    0.02    0.40
   3   0 -13   -0.25    0.40
   3   0  13   -0.45    0.33
  -3   0 -13   -0.26    0.52
  -3   0  13    0.82    0.82
  -3   1  13    1.62    0.56
   3  -1  13    1.12    0.81
  -3  -1 -13    1.39    0.49
   3   1 -13    1.00    0.50
   3   1 -13    1.18    0.55
  -3   1  13    0.94    0.77
  -3  -1 -13    1.52    0.62
   3  -1  13    0.76    0.51
  -3   1 -13    1.67    0.67
   3   1  13    1.72    0.85
  -3  -1  13    2.11    0.84
   3  -1 -13    1.61    0.53
  -3  -1  13    1.59    0.63
   3   1  13    1.18    0.48
  -3   1 -13    1.50    0.40
   3  -1 -13    1.54    0.55
  -3   2  13    5.64    1.11
  -3  -2 -13    3.75    0.73
  -3  -2 -13    4.12    0.73
   3   2 -13    3.85    0.83
   3  -2  13    7.04    1.02
   3  -2  13    6.21    1.13
   3   2 -13    4.49    0.72
  -3   2  13    4.30    0.78
   3  -2 -13    2.96    0.70
  -3   2 -13    3.68    0.83
  -3   2 -13    4.96    0.83
  -3  -2  13    4.01    0.96
   3  -2 -13    4.18    0.66
   3   2  13    3.84    1.00
   3   2  13    4.63    0.68
  -3  -2  13    3.74    0.84
   3  -3  13    0.18    0.51
  -3  -3 -13    0.49    0.43
  -3   3  13   -0.09    0.78
   3  -3  13    0.10    0.63
  -3   3  13   -0.23    0.45
   3   3 -13    0.29    0.45
  -3  -3 -13    0.07    0.46
   3   3 -13    1.12    0.59
   3  -3 -13   -0.64    0.33
   3   3  13    0.11    0.30
  -3  -3  13    0.58    0.57
  -3  -3  13   -0.01    0.64
   3   3  13    0.09    0.78
   3  -3 -13   -0.29    0.48
  -3   3 -13    0.28    0.58
   3   4 -13   12.24    1.45
  -3  -4 -13   14.68    1.13
  -3   4  13   13.55    1.64
   3  -4  13   13.90    1.63
  -3  -4 -13   13.13    1.25
   3   4 -13   14.42    1.14
   3  -4  13   12.87    1.46
  -3   4  13   15.06    1.18
   3  -4 -13   14.30    1.54
  -3  -4  13   12.47    1.49
  -3  -4  13   15.85    1.48
   3   4  13   13.76    1.60
  -3   4 -13   11.84    1.47
   3   5 -13    1.51    0.69
  -3   5  13    3.67    1.00
  -3   5  13    1.01    0.48
   3  -5  13    1.56    0.71
   3   5 -13    2.50    0.69
   3  -5  13    1.45    0.84
  -3  -5 -13    0.82    0.57
   3   5  13    2.97    0.94
  -3  -5  13    1.32    0.70
  -3  -5  13    2.46    0.80
   3  -5 -13    1.72    0.72
  -3   5 -13    1.68    0.78
  -3  -6 -13    1.40    0.73
   3  -6  13    2.75    0.91
   3   6 -13    1.40    0.77
  -3   6  13    1.57    0.92
   3  -6  13    1.61    0.85
  -3   6 -13    1.61    0.84
  -3  -6  13    1.28    0.69
   3   6  13    2.61    0.98
   3  -6 -13    1.66    0.75
  -3  -6  13    1.75    0.77
   3  -7  13    7.77    1.33
   3  -7  13   12.07    1.60
  -3   7  13   10.37    1.53
   3   7 -13    8.64    1.37
  -3  -7 -13    7.92    1.26
   3  -7 -13    7.27    1.22
   3   7  13    9.51    1.44
  -3   7 -13    6.84    1.30
  -3  -7  13    7.30    1.29
  -3  -7  13   10.00    1.33
   3  -8  13    2.69    0.99
   3   8 -13    1.90    0.83
   3  -8  13    2.19    0.82
  -3  -8 -13    2.38    0.88
  -3   8  13    1.15    0.97
  -3  -8  13    2.00    0.88
  -3   8 -13    1.68    0.86
  -3  -8  13    0.51    0.69
   3   8  13    2.15    0.91
   3  -8 -13    1.42    0.77
  -3   9  13   18.79    2.15
  -3  -9 -13   16.16    1.97
   3  -9  13   16.55    1.95
   3  -9  13   13.42    1.83
   3   9 -13   16.38    2.00
  -3   9 -13   18.29    2.08
  -3  -9  13   21.01    2.02
  -3  -9  13   13.86    1.69
   3   9  13   21.84    2.23
   3  -9 -13   18.74    2.11
   3 -10  13    2.05    0.96
  -3 -10 -13    0.83    0.77
   3  10 -13    2.16    0.96
  -3  10  13    1.30    0.92
   3 -10  13    0.05    0.72
  -3  10 -13    1.50    0.93
   3 -10 -13    1.47    0.85
   3  10  13   -0.24    0.75
  -3 -10  13    0.94    0.67
  -3 -10  13    0.16    0.81
   3 -11  13   12.33    1.88
  -3 -11 -13   15.27    2.04
   3  11 -13   14.72    2.05
  -3  11  13   15.41    2.06
   3 -11  13   15.29    2.10
   3 -11 -13   14.85    2.06
  -3 -11  13   19.08    2.31
   3  11  13   17.88    2.14
  -3  11 -13   16.27    2.14
  -3   0  14    0.43    0.75
   3   0  14   -0.53    0.36
  -3   0 -14    0.03    0.34
  -3   0 -14   -0.73    0.39
   3   0 -14   -0.19    0.42
   3   0  14   -0.50    0.70
   3   0 -14   -0.14    0.41
  -3   0  14    0.23    0.43
   3   1 -14    2.31    0.63
  -3  -1 -14    1.80    0.66
  -3  -1 -14    2.20    0.54
   3  -1  14    1.56    0.57
   3  -1  14    1.15    0.84
  -3   1  14    1.77    0.88
  -3   1  14    1.24    0.57
   3   1 -14    2.35    0.67
   3   1  14    1.60    0.86
  -3  -1  14    2.01    0.73
   3   1  14    1.89    0.59
  -3   1 -14    1.84    0.46
  -3  -1  14    2.66    0.91
   3  -1 -14    2.94    0.64
   3  -1 -14    1.90    0.64
  -3   1 -14    1.92    0.75
  -3   2  14    0.91    0.54
  -3  -2 -14    1.83    0.60
   3   2 -14    2.37    0.70
  -3  -2 -14    2.18    0.61
   3  -2  14    1.43    0.85
  -3   2  14    1.33    0.85
   3   2 -14    1.82    0.56
   3  -2  14    0.72    0.53
   3  -2 -14    1.99    0.55
   3   2  14    2.05    0.93
  -3   2 -14    3.11    0.85
  -3  -2  14    1.23    0.84
   3   2  14    1.49    0.52
   3  -2 -14    1.96    0.68
  -3  -2  14    0.51    0.58
  -3   3  14    1.81    0.59
  -3   3  14    1.65    0.89
  -3  -3 -14    1.67    0.61
   3   3 -14    2.03    0.78
  -3  -3 -14    1.77    0.61
   3  -3  14    2.09    0.76
   3   3 -14    1.98    0.59
   3  -3  14    0.79    0.78
   3   3  14    2.48    0.96
   3  -3 -14    0.83    0.53
  -3  -3  14    1.60    0.76
   3   3  14    2.34    0.56
  -3   3 -14    1.53    0.74
  -3  -3  14    2.39    0.87
  -3  -4 -14    4.50    0.73
   3  -4  14    2.42    0.81
  -3  -4 -14    4.36    0.87
  -3   4  14    4.85    0.79
   3   4 -14    4.64    1.00
   3   4 -14    4.15    1.01
  -3   4  14    3.18    1.00
   3  -4  14    3.15    0.95
   3   4  14    3.78    1.06
  -3   4 -14    2.09    0.82
  -3  -4  14    3.35    0.90
   3  -4 -14    3.68    0.85
  -3  -4  14    5.07    1.09
  -3  -5 -14    5.22    0.96
  -3   5  14    5.71    1.26
   3  -5  14    5.29    1.19
   3  -5  14    3.68    0.94
   3   5 -14    5.79    1.06
  -3  -5  14    5.78    1.13
   3  -5 -14    3.97    0.95
  -3  -5  14    5.54    1.13
   3   5  14    5.11    1.20
  -3   5 -14    5.48    1.17
   3  -6  14    1.50    0.78
   3   6 -14    1.74    0.79
  -3  -6 -14    1.36    0.68
   3  -6  14    0.90    0.71
  -3   6  14    1.86    0.94
   3   6  14    0.39    0.84
   3  -6 -14    1.29    0.69
  -3   6 -14    1.63    0.81
  -3  -6  14    1.74    0.77
  -3  -6  14    1.02    0.68
   3   7 -14    8.88    1.43
  -3   7  14   10.27    1.61
  -3  -7 -14   10.99    1.51
   3  -7  14    7.13    1.32
   3  -7  14    8.88    1.47
   3  -7 -14   11.48    1.55
  -3  -7  14   10.15    1.43
  -3  -7  14    6.42    1.32
   3   7  14    9.79    1.63
  -3   7 -14   11.64    1.62
  -3   8  14   10.35    1.63
  -3  -8 -14   12.48    1.71
   3   8 -14    9.09    1.53
   3  -8  14   10.40    1.61
   3  -8  14   12.69    1.80
  -3  -8  14   12.21    1.61
  -3   8 -14   10.44    1.64
   3   8  14   13.79    1.88
  -3  -8  14   11.01    1.68
   3  -8 -14   10.66    1.59
  -3  -9 -14    4.42    1.12
   3  -9  14    2.89    1.08
   3   9 -14    3.01    1.07
  -3   9  14    2.73    1.11
   3  -9  14    2.87    1.06
  -3  -9  14    4.84    1.13
   3   9  14    4.71    1.34
  -3   9 -14    3.10    1.11
  -3  -9  14    3.81    1.14
   3  -9 -14    3.15    1.04
  -3 -10 -14   16.25    2.05
   3  10 -14   15.62    2.08
  -3  10  14   16.52    2.13
   3 -10  14   16.98    2.09
   3 -10  14   17.00    2.19
   3  10  14   17.66    2.16
  -3 -10  14   16.75    2.18
  -3 -10  14   15.36    1.89
  -3  10 -14   17.60    2.20
   3 -10 -14   17.52    2.16
  -3   0  15    1.05    0.86
  -3   0 -15    0.28    0.37
  -3   0 -15   -0.12    0.58
   3   0 -15   -0.02    0.48
  -3   0  15   -0.07    0.53
   3   0 -15    1.14    0.56
   3   0  15    0.11    0.44
   3   0  15    0.59    0.83
   3  -1  15    4.25    0.85
  -3  -1 -15    5.36    0.91
  -3   1  15    7.70    1.33
   3  -1  15    7.16    1.31
   3   1 -15    6.55    0.92
  -3   1  15    6.43    0.97
  -3  -1 -15    5.88    0.84
   3   1 -15    5.67    0.94
   3  -1 -15    6.02    0.96
  -3  -1  15    4.69    1.12
  -3  -1  15    5.24    0.98
   3  -1 -15    7.55    0.95
   3   1  15    7.10    1.31
  -3   1 -15    7.86    1.14
   3   1  15    7.34    0.94
  -3  -2 -15    0.76    0.52
   3   2 -15    0.51    0.46
   3  -2  15    1.20    0.83
  -3   2  15    1.27    0.97
   3  -2  15    0.78    0.58
   3   2 -15    0.36    0.53
  -3   2  15   -0.14    0.45
  -3  -2 -15    0.60    0.54
   3   2  15    0.41    0.80
   3  -2 -15    0.43    0.48
   3   2  15    1.01    0.47
  -3  -2  15   -0.26    0.81
  -3  -2  15    0.62    0.60
  -3   2 -15    1.35    0.76
  -3  -3 -15    7.93    1.10
   3   3 -15   10.72    1.36
   3  -3  15    9.85    1.47
  -3   3  15    7.31    1.38
   3  -3  15    9.02    1.25
  -3  -3 -15   10.26    1.14
  -3   3  15    8.00    1.07
   3   3 -15    9.98    1.20
  -3   3 -15    8.50    1.29
  -3  -3  15    6.92    1.19
   3  -3 -15    7.70    1.14
   3   3  15    9.83    1.48
  -3  -3  15    8.69    1.42
   3   4 -15    3.58    0.98
  -3  -4 -15    3.98    0.88
   3  -4  15    3.97    1.04
  -3   4  15    3.54    0.76
  -3   4  15    3.53    1.10
   3  -4  15    5.20    1.05
  -3  -4  15    3.81    0.96
  -3   4 -15    4.24    1.00
   3   4  15    6.27    1.28
   3  -4 -15    2.02    0.75
  -3  -4  15    2.74    0.91
   3   5 -15    8.12    1.37
  -3  -5 -15    8.68    1.26
  -3   5  15    7.67    1.45
   3  -5  15    4.70    1.05
   3  -5  15    6.66    1.30
   3   5  15    8.49    1.46
   3  -5 -15    7.82    1.21
  -3   5 -15    5.75    1.17
  -3  -5  15    7.26    1.34
  -3  -5  15    5.83    1.21
  -3  -6 -15    1.57    0.74
   3  -6  15    0.88    0.71
   3   6 -15    2.00    0.83
   3  -6  15    0.58    0.86
  -3   6  15    2.81    1.08
   3  -6 -15    1.07    0.71
   3   6  15    1.64    1.07
  -3  -6  15    1.16    0.86
  -3  -6  15    1.46    0.84
  -3   6 -15    0.10    0.68
   3  -7  15   -0.40    0.64
   3   7 -15    0.30    0.69
   3  -7  15    0.11    0.72
  -3   7  15    0.40    0.92
  -3  -7 -15    0.29    0.62
  -3   7 -15    0.25    0.85
   3   7  15    0.15    0.85
  -3  -7  15    0.47    0.77
  -3  -7  15    0.15    0.70
   3  -7 -15    0.59    0.77
   3  -8  15    5.19    1.29
   3  -8  15    6.23    1.31
  -3  -8 -15    5.99    1.25
   3   8 -15    7.02    1.42
  -3   8  15    7.26    1.55
   3   8  15    5.95    1.33
  -3  -8  15    6.99    1.42
   3  -8 -15    6.53    1.30
  -3  -8  15    5.97    1.23
  -3   8 -15    7.19    1.48
   3  -9  15    6.94    1.49
   3  -9  15    5.51    1.25
   3   9 -15    7.41    1.53
  -3   9  15    7.36    1.65
  -3  -9 -15    2.96    1.13
  -3  -9  15    4.66    1.16
   3  -9 -15    6.59    1.37
  -3   9 -15    5.34    1.36
   3   9  15    6.71    1.45
  -3  -9  15    5.01    1.33
  -3   0  16    0.47    0.55
   3   0  16    0.60    0.52
   3   0 -16   -0.58    0.39
  -3   0  16   -1.22    0.70
  -3   0 -16   -0.14    0.58
   3   0  16   -0.23    0.80
   3   0 -16    0.82    0.55
  -3  -1 -16    1.09    0.51
  -3   1  16    0.74    0.60
  -3   1  16    1.33    1.05
   3   1 -16    0.96    0.54
   3  -1  16    0.79    0.62
  -3  -1 -16   -0.52    0.53
   3   1 -16    0.70    0.60
   3  -1  16    0.24    0.88
  -3   1 -16    0.50    0.69
   3   1  16    1.45    0.93
  -3  -1  16    1.04    0.94
   3   1  16    1.22    0.55
   3  -1 -16   -0.14    0.48
  -3  -1  16    0.17    0.55
   3  -1 -16    0.07    0.55
   3   2 -16    6.22    1.02
   3  -2  16    8.98    1.49
  -3   2  16    7.66    1.08
  -3   2  16    8.32    1.55
   3  -2  16    5.81    1.06
  -3  -2 -16    6.60    1.05
  -3  -2 -16    8.19    1.06
  -3  -2  16    5.98    1.33
  -3   2 -16    8.47    1.25
   3  -2 -16    6.37    1.09
   3   2  16    6.89    1.41
  -3  -2  16    8.03    1.28
   3  -3  16    4.27    1.23
  -3  -3 -16    7.07    1.09
   3   3 -16    6.29    1.15
  -3   3  16    6.25    0.99
  -3   3  16    6.39    1.39
   3  -3  16    6.50    1.17
  -3   3 -16    8.31    1.27
  -3  -3  16    6.13    1.25
   3   3  16    4.72    1.23
   3  -3 -16    5.27    1.01
  -3  -3  16    6.82    1.20
  -3   4  16   11.08    1.71
  -3  -4 -16   13.33    1.47
   3   4 -16   12.13    1.57
   3  -4  16    9.66    1.41
   3  -4  16   10.19    1.57
  -3  -4  16   12.24    1.62
  -3   4 -16   10.72    1.51
   3  -4 -16   10.36    1.41
   3   4  16   10.03    1.64
  -3  -4  16   10.82    1.56
   3  -5  16    0.21    0.63
   3   5 -16    0.46    0.74
   3  -5  16   -0.35    0.72
  -3  -5 -16   -0.39    0.48
  -3   5  16   -0.47    0.82
  -3  -5  16   -0.86    0.53
  -3   5 -16    0.20    0.82
   3   5  16   -0.95    0.73
   3  -5 -16    0.92    0.65
  -3  -5  16    1.19    0.79
   3  -6  16    3.78    1.08
  -3  -6 -16    3.91    1.04
  -3   6  16    2.81    1.21
   3   6 -16    5.15    1.17
   3  -6  16    3.03    1.00
   3  -6 -16    4.59    1.07
  -3   6 -16    4.61    1.14
   3   6  16    2.49    1.18
  -3  -6  16    1.95    0.97
  -3  -6  16    4.27    1.13
  -3   7  16    1.05    1.05
   3   7 -16    1.65    0.87
   3  -7  16    1.40    0.86
   3  -7  16    0.83    0.85
  -3  -7 -16    2.21    0.91
  -3  -7  16    2.21    1.04
  -3   7 -16    2.90    1.04
  -3  -7  16    2.73    1.00
   3  -7 -16    1.52    0.90
   3   7  16    2.15    1.20
  -3  -8 -16    1.80    0.81
  -3   8  16    0.94    1.20
   3  -8  16    1.39    0.93
   3  -8  16    3.97    1.17
   3   8 -16    1.26    1.04
   3  -8 -16    2.20    0.97
  -3   8 -16    3.19    1.11
   3   8  16    0.11    0.96
  -3  -8  16    0.31    0.69
  -3  -8  16    1.27    0.95
   3  -9  16    0.00    0.72
   3   9 -16    0.79    0.87
  -3  -9 -16    0.07    0.68
   3  -9  16    1.04    0.92
  -3  -9  16    0.19    0.75
   3  -9 -16   -0.02    0.72
  -3   9 -16    0.31    0.86
  -3  -9  16    0.28    0.82
  -3   0  17    0.85    1.03
   3   0  17    0.76    0.56
   3   0 -17   -0.10    0.50
   3   0 -17   -0.59    0.43
   3   0  17    0.55    1.00
  -3   0 -17    0.88    0.73
  -3   0  17   -0.32    0.44
   3  -1  17    0.30    0.86
   3  -1  17    0.75    0.59
  -3   1  17   -0.20    0.51
  -3  -1 -17   -0.39    0.61
   3   1 -17    0.16    0.56
  -3   1  17    1.11    0.98
   3   1  17   -0.19    0.42
   3   1  17   -0.23    0.91
  -3   1 -17    0.32    0.70
   3  -1 -17    0.28    0.50
  -3  -1  17    0.59    0.65
  -3  -1  17   -0.72    0.79
   3   2 -17    0.67    0.61
  -3  -2 -17    1.60    0.61
  -3  -2 -17    0.68    0.65
  -3   2  17   -0.24    1.01
  -3   2  17    1.77    0.70
   3  -2  17    0.93    1.04
   3  -2  17    1.09    0.63
  -3  -2  17   -0.01    0.84
  -3   2 -17    2.15    0.91
   3   2  17    0.78    0.95
  -3  -2  17    0.85    0.69
   3  -2 -17    0.62    0.61
   3  -3  17    1.28    1.02
   3  -3  17   -0.06    0.64
  -3   3  17    0.50    0.59
  -3  -3 -17   -0.26    0.44
  -3   3  17    1.59    1.08
   3   3 -17    0.22    0.70
  -3  -3  17   -0.70    0.83
  -3  -3  17   -0.30    0.58
   3  -3 -17    1.06    0.67
  -3   3 -17    0.58    0.79
   3   3  17    1.85    1.17
  -3   4  17   -0.15    0.90
   3   4 -17    0.56    0.68
   3  -4  17    2.25    0.88
   3  -4  17   -0.59    0.75
  -3  -4 -17    0.69    0.55
   3  -4 -17    0.39    0.62
  -3  -4  17    0.83    0.79
  -3   4 -17    0.56    0.75
  -3  -4  17    0.51    0.84
   3   4  17    1.27    1.05
   3  -5  17    4.51    1.20
   3  -5  17    6.07    1.34
  -3  -5 -17    5.27    1.05
  -3   5  17    5.57    1.47
   3   5 -17    5.16    1.15
  -3   5 -17    4.95    1.22
   3   5  17    5.83    1.42
  -3  -5  17    5.81    1.29
   3  -5 -17    5.00    1.10
  -3  -5  17    6.05    1.34
  -3   6  17    3.89    1.25
   3  -6  17    1.44    0.87
   3  -6  17    0.48    0.84
   3   6 -17    3.00    1.03
  -3  -6 -17    1.35    0.76
   3  -6 -17    1.65    0.82
   3   6  17    1.03    1.05
  -3  -6  17    0.08    0.76
  -3   6 -17    4.81    1.25
  -3  -6  17    2.92    1.11
   3  -7  17    6.88    1.58
   3  -7  17    7.60    1.46
  -3  -7 -17    9.00    1.43
   3   7 -17    7.79    1.52
  -3   7  17    7.83    1.67
   3  -7 -17    7.09    1.39
  -3   7 -17    6.45    1.48
  -3  -7  17    7.26    1.44
   3   7  17    3.04    1.26
  -3  -7  17    6.57    1.53
   3  -8  17    0.58    0.76
  -3  -8 -17    0.45    0.80
  -3   8  17   -1.44    1.04
   3   8 -17    1.26    0.89
   3  -8  17    0.47    0.83
  -3   8 -17    0.93    0.96
  -3  -8  17   -0.47    0.76
  -3  -8  17   -0.71    0.84
   3  -8 -17    0.12    0.82
   3   8  17   -0.56    0.92
   3   0  18    0.41    0.94
  -3   0  18    0.85    0.68
   3   0  18    0.46    0.54
  -3   0  18   -1.53    0.89
  -3   0 -18   -0.32    0.62
   3  -1  18    1.19    0.69
  -3   1  18    0.41    0.99
  -3  -1 -18    1.30    0.82
   3  -1  18    0.81    0.96
   3   1 -18    2.07    0.79
  -3   1  18    1.71    0.76
   3  -1 -18    1.45    0.66
  -3  -1  18    2.53    1.11
  -3   1 -18    0.54    0.79
   3   1  18    2.00    1.13
  -3  -1  18    2.14    0.87
   3   2 -18    1.16    0.72
  -3   2  18    0.72    0.59
   3  -2  18    0.33    0.64
  -3   2  18    0.18    0.97
   3  -2  18    1.82    1.09
  -3  -2  18    1.36    1.03
  -3   2 -18    1.31    0.79
   3  -2 -18    1.80    0.71
  -3  -2  18    1.17    0.73
   3   2  18    1.31    1.01
   3   3 -18    1.99    0.87
   3  -3  18    1.27    1.12
  -3  -3 -18    1.25    0.60
  -3   3  18    2.38    1.21
   3  -3  18    3.30    0.97
   3   3  18    1.23    1.10
  -3  -3  18    2.72    1.19
  -3  -3  18    3.55    1.01
   3  -3 -18    0.42    0.60
  -3   3 -18    1.10    0.93
  -3  -4 -18   -0.27    0.50
  -3   4  18   -0.61    0.90
   3  -4  18    0.06    0.77
   3  -4  18    0.82    0.98
   3   4 -18    0.83    0.77
   3  -4 -18   -0.99    0.41
  -3  -4  18   -0.73    0.61
  -3   4 -18   -0.10    0.83
   3   4  18   -0.93    0.90
  -3  -4  18   -0.81    0.85
   3  -5  18    0.36    0.75
   3   5 -18    1.29    0.90
  -3  -5 -18   -0.25    0.57
   3  -5  18   -0.29    0.98
  -3   5  18    0.27    1.18
  -3   5 -18   -0.21    0.73
   3   5  18   -0.70    1.10
   3  -5 -18    0.96    0.79
  -3  -5  18   -0.08    0.80
  -3  -5  18    1.70    1.04
  -3   6  18    8.62    1.83
  -3  -6 -18    9.73    1.50
   3   6 -18    7.72    1.51
   3  -6  18    5.13    1.33
   3  -6  18    5.23    1.43
  -3   6 -18    7.48    1.51
  -3  -6  18    6.42    1.44
   3   6  18    9.58    1.80
   3  -6 -18    7.55    1.41
  -3  -6  18    4.47    1.20
   3   0  19   -1.07    0.89
  -3   0  19    0.86    0.70
  -3   0 -19   -0.32    0.68
  -3   0  19   -1.18    0.85
  -3   1  19   -0.49    0.95
  -3   1  19    0.03    0.57
   3  -1  19   -0.30    0.97
   3  -1  19    0.87    0.67
   3   1 -19    0.78    0.68
   3   1  19   -0.58    0.92
  -3  -1  19   -0.46    0.62
  -3   1 -19   -0.24    0.75
  -3  -1  19   -0.19    0.93
  -3   2  19    0.54    1.08
   3  -2  19    1.33    1.05
   3   2 -19    3.24    0.92
   3  -2  19    1.94    0.82
   3  -2 -19    2.79    0.84
  -3  -2  19    1.45    0.83
  -3   2 -19    0.92    0.87
   3   2  19    2.64    1.28
  -3  -2  19    1.02    1.19
   3   3 -19    0.71    0.72
   3  -3  19    0.88    0.73
  -3   3  19   -0.23    1.07
   3  -3  19    1.48    1.06
  -3   3 -19    0.70    0.84
   3   3  19   -1.55    0.88
  -3  -3  19   -0.56    1.04
  -3  -3  19   -0.04    0.69
   3  -3 -19    0.95    0.69
  -3   4  19    2.01    1.21
   3  -4  19    3.55    1.32
   3  -4  19    1.14    0.92
   3   4 -19    2.21    0.92
  -3  -4  19    2.86    1.20
  -3  -4  19    2.20    0.95
   3   4  19    3.74    1.49
  -3   4 -19    1.92    1.02
   3  -4 -19    1.24    0.81
   3   5 -19    7.33    1.42
   3  -5  19    3.44    1.18
  -3  -5 -19    4.82    1.09
  -3   5  19    7.51    1.75
   3  -5  19    3.10    1.38
  -3  -5  19    6.84    1.56
   3   5  19    2.39    1.37
   3  -5 -19    5.80    1.25
  -3  -5  19    7.07    1.47
  -3   5 -19    6.91    1.53
   3   0  20   -0.86    0.94
  -3   0  20    0.14    0.69
  -3   0  20   -0.63    0.98
   3  -1  20    0.24    0.62
  -3   1  20   -2.34    1.01
   3  -1  20    0.45    1.07
  -3  -1  20   -0.47    0.64
  -3   1 -20    0.31    0.84
   3   1  20   -0.35    1.10
  -3  -1  20   -0.19    1.10
   3  -2  20    1.21    1.27
  -3   2  20   -0.95    0.99
   3  -2  20    0.64    0.70
   3   2 -20   -0.26    0.64
   3   2  20   -1.82    1.04
  -3   2 -20    0.05    0.87
  -3  -2  20   -0.08    0.95
  -3  -2  20   -0.17    0.64
   3   3 -20    1.27    0.82
  -3   3  20    0.22    1.15
   3  -3  20   -0.91    1.04
   3  -3  20    0.06    0.76
   3   3  20   -0.72    1.14
  -3  -3  20   -0.08    1.06
  -3   3 -20    2.50    1.09
   3  -3 -20    0.96    0.77
  -3  -3  20    2.07    1.00
   4   0   0    9.52    0.58
  -4   0   0    8.75    0.55
  -4   0   0    9.36    0.56
   4   0   0    9.15    0.48
   4   1   0    2.22    0.36
  -4   1   0    3.32    0.34
   4  -1   0    3.37    0.38
  -4  -1   0    3.06    0.19
  -4   1   0    2.84    0.37
  -4  -1   0    3.28    0.33
  -4  -1   0    3.19    0.37
   4  -1   0    3.53    0.36
   4   1   0    3.29    0.18
  -4  -2   0    5.12    0.50
   4   2   0    4.23    0.26
  -4  -2   0    5.04    0.39
  -4   2   0    3.99    0.39
   4  -2   0    5.27    0.44
   4  -2   0    4.80    0.50
   4   2   0    3.81    0.47
  -4   2   0    4.77    0.50
   4   2   0    4.56    0.26
   4   3   0   21.17    0.90
   4  -3   0   18.79    1.00
   4  -3   0   20.43    1.13
  -4  -3   0   18.37    1.06
  -4  -3   0   18.95    0.96
  -4   3   0   21.66    1.01
  -4   3   0   18.41    1.08
  -4  -3   0   21.19    1.11
  -4   4   0    0.77    0.27
  -4  -4   0    1.42    0.38
  -4  -4   0    0.12    0.21
   4  -4   0    1.03    0.29
  -4   4   0    0.79    0.31
   4  -4   0    0.73    0.34
  -4  -4   0    1.14    0.35
  -4   5   0   27.85    1.54
  -4   5   0   28.35    1.42
  -4  -5   0   29.07    1.42
   4  -5   0   29.77    1.61
  -4  -5   0   29.47    1.54
   4  -5   0   28.34    1.49
  -4  -5   0   25.98    1.54
   4  -6   0    0.37    0.35
  -4  -6   0    0.43    0.34
  -4  -6   0   -0.12    0.24
   4  -6   0    0.00    0.28
  -4  -6   0    0.72    0.41
  -4   6   0    0.44    0.36
   4  -7   0   48.17    2.45
   4  -7   0   49.76    2.61
  -4   7   0   51.70    2.52
  -4  -7   0   48.45    2.49
  -4  -7   0   53.33    2.39
  -4  -7   0   49.45    2.56
   4   7   0   48.24    2.31
  -4  -8   0    0.12    0.32
   4   8   0    0.54    0.35
   4  -8   0    0.30    0.46
  -4   8   0    0.08    0.40
   4  -8   0    0.25    0.42
  -4  -8   0    0.27    0.44
  -4  -8   0    0.29    0.45
   4  -9   0   14.22    1.25
  -4   9   0   12.43    1.18
  -4  -9   0   18.07    1.40
   4  -9   0   11.93    1.38
   4   9   0   13.58    1.06
  -4   9   0   14.27    1.12
  -4  -9   0   13.51    1.32
  -4  -9   0   14.29    1.15
  -4 -10   0    0.18    0.42
   4  10   0    1.42    0.50
  -4  10   0    1.17    0.58
  -4 -10   0    1.39    0.65
  -4  10   0    0.37    0.42
  -4 -10   0   -0.04    0.53
   4 -10   0    0.28    0.56
   4 -10   0    1.53    0.60
  -4  11   0    9.21    1.24
  -4 -11   0    8.38    1.31
   4 -11   0   10.43    1.29
  -4  11   0    9.53    1.08
   4 -11   0    8.27    1.29
  -4 -11   0    9.17    1.14
  -4 -11   0   11.44    1.34
   4  11   0    7.40    1.00
  -4  12   0   -0.06    0.52
  -4  12   0    1.09    0.55
  -4 -12   0   -0.28    0.57
   4 -12   0    1.10    0.64
   4  12   0    0.20    0.40
  -4  12   0    0.59    0.55
  -4 -12   0    0.66    0.62
  -4  13   0    0.09    0.56
  -4 -13   0   -0.69    0.64
   4  13   0    0.82    0.64
  -4  13   0    0.88    0.61
   4 -13   0    0.24    0.62
  -4 -14   0    3.59    1.05
   4 -14   0    2.90    1.02
   4  14   0    2.42    0.90
  -4  14   0    3.05    0.92
  -4   0   1  430.00   15.96
  -4   0   1  436.09   15.92
  -4   0  -1  413.38   16.00
   4   0   1  420.74   15.94
  -4   0  -1  420.30   15.97
   4   0   1  428.38   15.94
  -4   0   1  434.83   16.01
   4   0  -1  408.05   16.00
   4  -1   1    6.93    0.51
   4   1  -1    9.03    0.36
  -4   1   1    7.67    0.56
   4   1  -1    7.42    0.59
   4  -1   1    6.96    0.47
  -4  -1  -1    8.69    0.45
  -4  -1  -1    8.41    0.56
  -4   1   1    6.64    0.45
   4   1   1    7.15    0.42
  -4  -1   1    7.34    0.51
  -4   1  -1    7.49    0.52
  -4  -1   1    6.96    0.35
   4   1   1    5.86    0.49
  -4  -1   1    7.90    0.53
  -4   1  -1    7.66    0.55
   4  -1  -1    8.62    0.52
   4  -1  -1    7.67    0.56
  -4   2   1   69.59    2.92
   4   2  -1   69.54    2.69
   4  -2   1   70.16    2.94
  -4  -2  -1   68.79    2.90
  -4  -2  -1   71.14    2.90
  -4  -2  -1   72.52    2.74
   4  -2   1   71.10    2.78
   4  -2   1   72.33    2.94
   4   2  -1   65.87    2.90
  -4   2   1   74.85    2.77
  -4  -2   1   68.09    2.90
   4  -2  -1   73.21    2.94
  -4  -2   1   70.80    2.69
   4  -2  -1   73.57    2.89
   4   2   1   63.85    2.73
  -4  -2   1   69.18    2.85
  -4   2  -1   70.07    2.87
   4   3  -1   22.05    1.19
  -4  -3  -1   22.72    1.20
  -4  -3  -1   22.30    1.15
  -4  -3  -1   23.89    1.00
  -4   3   1   20.80    1.17
   4  -3   1   21.53    1.20
   4  -3   1   21.16    1.06
   4  -3   1   21.11    1.21
  -4   3   1   23.43    1.04
  -4   3  -1   22.16    1.14
  -4  -3   1   22.04    1.10
   4  -3  -1   25.33    1.20
   4  -3  -1   23.27    1.23
   4   3   1   21.66    1.01
  -4  -3   1   20.81    1.17
  -4  -3   1   22.04    0.99
  -4   4   1   37.30    1.84
   4  -4   1   38.30    1.90
   4  -4   1   37.11    1.91
  -4  -4  -1   38.70    1.82
  -4  -4  -1   38.52    1.67
   4   4  -1   37.70    1.89
  -4   4   1   40.83    1.70
   4  -4   1   40.97    1.77
  -4  -4  -1   38.17    1.89
  -4   4  -1   36.81    1.78
  -4  -4   1   38.02    1.87
   4  -4  -1   40.14    1.85
   4   4   1   40.03    1.71
  -4  -4   1   40.82    1.80
  -4  -4   1   38.03    1.68
   4  -4  -1   39.31    1.93
  -4  -5  -1    5.11    0.68
   4  -5   1    3.75    0.61
   4  -5   1    4.85    0.56
  -4   5   1    4.80    0.50
   4  -5   1    4.85    0.67
  -4   5   1    5.37    0.64
  -4  -5  -1    5.47    0.66
  -4  -5  -1    6.03    0.50
  -4  -5   1    4.33    0.48
   4  -5  -1    6.20    0.68
  -4  -5   1    4.74    0.64
   4   5   1    5.21    0.53
   4  -5  -1    5.15    0.68
  -4  -5   1    3.92    0.59
  -4   5  -1    5.21    0.62
  -4  -5   1    4.40    0.57
  -4  -6  -1   49.45    2.47
   4  -6   1   47.56    2.46
   4  -6   1   50.92    2.46
  -4   6   1   51.34    2.41
   4  -6   1   50.54    2.32
  -4  -6  -1   47.65    2.35
  -4  -6  -1   47.63    2.19
  -4  -6   1   50.49    2.31
  -4  -6   1   47.95    2.41
  -4  -6   1   52.99    2.46
   4   6   1   46.90    2.21
  -4  -6   1   51.26    2.25
   4  -6  -1   46.60    2.44
  -4   6  -1   49.27    2.31
   4  -6  -1   45.83    2.35
   4  -7   1    4.28    0.77
   4  -7   1    3.12    0.56
  -4  -7  -1    4.12    0.55
   4  -7   1    3.76    0.69
  -4  -7  -1    3.28    0.68
  -4  -7  -1    5.03    0.72
  -4   7   1    4.43    0.71
  -4  -7   1    3.37    0.57
   4  -7  -1    3.93    0.67
   4  -7  -1    4.61    0.76
   4   7   1    4.69    0.61
  -4  -7   1    4.00    0.56
  -4  -7   1    3.69    0.71
  -4  -7   1    4.74    0.78
   4  -8   1   15.58    1.30
  -4  -8  -1   13.41    1.16
   4  -8   1   13.89    1.13
  -4  -8  -1   13.85    1.25
  -4  -8  -1   13.87    1.00
   4  -8   1   13.63    1.21
  -4   8   1   14.13    1.17
   4  -8  -1   11.68    1.15
  -4  -8   1   14.31    1.05
  -4  -8   1   12.89    1.17
  -4   8  -1   13.13    1.08
  -4  -8   1   14.67    1.24
   4   8   1   14.31    1.05
   4  -8  -1   13.85    1.32
  -4  -8   1   13.16    1.08
   4  -9   1    8.16    1.02
  -4   9   1    7.35    0.86
   4  -9   1    9.16    1.21
   4  -9   1   11.79    1.36
  -4   9   1    9.05    1.10
  -4  -9  -1   10.44    1.17
  -4  -9  -1    8.81    0.95
  -4  -9  -1   10.58    1.30
   4  -9  -1    8.19    1.10
  -4   9  -1   10.29    1.07
   4  -9  -1   10.00    1.25
  -4  -9   1    8.14    0.98
  -4  -9   1    9.65    1.18
  -4  -9   1    9.40    1.22
   4   9   1    8.51    0.92
   4 -10   1    6.61    0.96
   4  10  -1    8.43    0.96
  -4 -10  -1    8.89    1.12
  -4  10   1    5.73    0.82
  -4 -10  -1    8.45    1.00
  -4  10   1    7.83    1.11
  -4 -10  -1    7.16    1.17
   4 -10   1    7.45    1.15
  -4  10   1    6.52    0.99
   4  10   1    6.47    0.87
  -4  10  -1    8.03    1.08
  -4  10  -1   10.05    1.09
  -4 -10   1    6.66    0.94
  -4 -10   1    5.48    1.06
   4 -10  -1    8.09    1.13
  -4 -10   1    8.71    1.16
  -4  11   1    1.43    0.50
   4 -11   1    0.40    0.53
  -4  11   1    0.04    0.50
   4  11  -1    0.64    0.57
  -4 -11  -1   -0.16    0.51
  -4  11   1    0.41    0.58
  -4 -11  -1    0.64    0.65
   4 -11   1    1.14    0.70
   4  11  -1    0.77    0.46
  -4 -11  -1    1.63    0.57
  -4  11  -1    1.17    0.60
  -4  11  -1    0.58    0.51
   4 -11  -1    0.89    0.62
   4  11   1    0.09    0.40
  -4 -11   1    1.00    0.57
  -4 -11   1    0.84    0.60
   4 -12   1    2.09    0.78
   4 -12   1    1.93    0.81
  -4  12   1    3.53    0.87
  -4 -12  -1    2.30    0.82
  -4 -12  -1    2.71    0.94
   4  12  -1    3.60    0.89
  -4  12   1    2.40    0.77
   4  12  -1    1.83    0.59
  -4  12  -1    2.65    0.74
   4 -12  -1    2.24    0.78
  -4  12  -1    1.87    0.76
  -4 -12   1    2.84    0.78
   4  12   1    2.44    0.64
  -4 -12   1    3.21    0.88
  -4 -13  -1    1.02    0.81
  -4  13   1    1.12    0.73
  -4  13   1    0.43    0.56
  -4 -13  -1    0.27    0.70
   4 -13   1    1.58    0.80
   4  13  -1    1.85    0.80
  -4 -13   1    1.02    0.73
  -4  13  -1    0.51    0.64
   4 -13  -1    0.71    0.63
  -4  13  -1    1.23    0.71
   4  14  -1    0.42    0.68
   4 -14   1    0.86    0.80
  -4  14   1    0.20    0.67
  -4  14  -1    1.84    0.77
  -4  14  -1    0.85    0.68
  -4 -14   1   -0.53    0.73
   4  14   1    1.88    0.83
   4 -14  -1    0.99    0.77
   4   0   2   25.21    1.13
   4   0  -2   30.05    1.34
  -4   0   2   26.22    1.17
   4   0   2   25.70    1.21
  -4   0   2   26.11    1.26
  -4   0   2   26.50    1.17
  -4   0  -2   27.52    1.28
  -4  -1  -2  177.11    6.69
  -4  -1  -2  187.23    6.76
  -4   1   2  177.92    6.59
   4  -1   2  168.81    6.72
   4   1  -2  170.35    6.75
   4  -1   2  165.13    6.73
  -4   1   2  181.14    6.73
   4  -1   2  166.85    6.56
  -4   1   2  171.33    6.75
  -4  -1  -2  181.82    6.59
   4  -1  -2  175.45    6.75
  -4   1  -2  175.55    6.74
  -4  -1   2  164.25    6.70
   4   1   2  172.12    6.65
  -4  -1   2  170.53    6.73
  -4   1  -2  184.16    6.60
  -4  -1   2  167.64    6.60
  -4   2   2    8.94    0.67
  -4  -2  -2   10.85    0.69
  -4  -2  -2    9.14    0.65
   4  -2   2    8.93    0.47
   4  -2   2    9.14    0.67
  -4   2   2    7.77    0.69
   4  -2   2    8.50    0.67
   4   2  -2    9.57    0.71
  -4   2   2    8.72    0.46
  -4  -2  -2   10.28    0.42
  -4  -2   2    9.28    0.64
   4   2   2    8.84    0.43
   4   2   2    8.31    0.56
  -4  -2   2    8.30    0.64
   4  -2  -2   10.78    0.70
  -4   2  -2   10.31    0.68
  -4  -2   2    8.58    0.49
   4  -3   2   80.93    3.43
   4  -3   2   81.57    3.21
  -4   3   2   84.35    3.44
   4  -3   2   78.80    3.43
  -4   3   2   81.69    3.39
  -4  -3  -2   80.23    3.34
  -4  -3  -2   83.33    3.12
   4   3  -2   77.37    3.37
  -4  -3  -2   79.28    3.40
  -4  -3   2   76.14    3.34
  -4   3  -2   82.92    3.38
  -4  -3   2   80.86    3.41
  -4  -3   2   82.03    3.21
   4  -3  -2   83.97    3.40
   4   3   2   81.91    3.25
   4  -4   2   14.27    1.03
  -4   4   2   14.98    0.78
  -4   4   2   13.58    0.98
  -4  -4  -2   17.76    1.08
  -4  -4  -2   17.09    0.77
   4  -4   2   13.90    1.01
  -4  -4  -2   16.96    0.98
   4  -4   2   14.67    0.84
   4   4  -2   16.95    1.02
   4  -4  -2   17.12    1.08
   4   4   2   14.73    0.86
   4  -4  -2   18.49    1.08
  -4  -4   2   14.37    1.01
  -4  -4   2   13.67    0.95
  -4  -4   2   15.69    0.84
  -4   4  -2   16.98    0.99
  -4  -5  -2   38.05    1.65
   4  -5   2   41.25    2.02
  -4   5   2   37.52    1.88
  -4   5   2   39.75    1.66
  -4  -5  -2   36.95    1.95
   4  -5   2   37.65    1.76
   4  -5   2   37.18    1.95
   4   5  -2   35.89    1.89
  -4  -5  -2   35.55    1.82
   4  -5  -2   36.38    1.90
  -4  -5   2   38.65    1.75
  -4  -5   2   36.42    1.86
   4  -5  -2   37.49    1.97
  -4   5  -2   37.14    1.86
  -4  -5   2   36.39    1.93
   4   5   2   40.19    1.78
   4   6  -2   21.61    1.35
  -4  -6  -2   21.32    1.38
  -4   6   2   18.96    1.26
   4  -6   2   18.30    1.33
   4  -6   2   20.71    1.36
  -4  -6  -2   22.71    1.09
  -4  -6  -2   20.94    1.22
   4  -6   2   17.66    1.13
  -4  -6   2   18.31    1.24
   4  -6  -2   19.90    1.36
  -4   6  -2   18.24    1.21
   4   6   2   20.50    1.17
   4  -6  -2   20.49    1.32
  -4  -6   2   21.13    1.16
  -4  -6   2   20.38    1.37
  -4   7   2   15.07    1.13
   4  -7   2   15.14    1.21
  -4   7   2   15.58    1.20
   4  -7   2   16.46    1.29
   4  -7   2   15.48    1.06
  -4  -7  -2   13.96    1.20
  -4  -7  -2   13.33    1.06
   4   7  -2   14.30    1.14
  -4  -7  -2   13.92    0.92
  -4  -7   2   14.17    1.09
   4  -7  -2   15.49    1.18
  -4  -7   2   16.82    1.23
  -4  -7   2   14.13    1.00
   4   7   2   15.85    1.03
  -4   7  -2   12.67    1.04
  -4  -8  -2    1.19    0.65
   4  -8   2    1.06    0.55
  -4  -8  -2    1.22    0.52
  -4   8   2    1.87    0.55
  -4   8   2    2.40    0.64
   4  -8   2    1.63    0.50
   4   8  -2    1.80    0.61
   4  -8   2    1.69    0.61
  -4  -8  -2    2.02    0.43
  -4  -8   2    1.31    0.45
  -4  -8   2    1.20    0.46
  -4   8  -2    1.20    0.53
  -4  -8   2    1.92    0.63
   4   8   2    1.72    0.45
   4  -8  -2    0.55    0.45
  -4  -9  -2   11.70    1.38
  -4  -9  -2   10.07    1.13
  -4   9   2    8.34    0.88
   4   9  -2   10.65    1.24
  -4   9   2    9.28    1.13
  -4   9   2    9.65    1.21
   4  -9   2    8.82    1.21
   4  -9   2    9.72    1.09
   4  -9   2   10.17    1.24
  -4  -9  -2    9.78    0.88
   4  -9  -2   10.31    1.23
  -4   9  -2   10.21    1.15
  -4  -9   2    8.71    1.05
  -4  -9   2   11.56    0.98
   4   9   2    9.87    0.94
  -4  -9   2    9.41    1.20
   4 -10   2    4.50    0.80
  -4  10   2    2.60    0.72
  -4 -10  -2    4.09    0.79
   4  10  -2    2.50    0.71
  -4  10   2    2.33    0.56
   4 -10   2    2.37    0.80
  -4  10   2    2.65    0.72
  -4 -10  -2    3.67    0.88
   4 -10   2    2.72    0.79
   4 -10  -2    2.68    0.74
  -4 -10   2    3.42    0.89
  -4 -10   2    3.53    0.76
  -4 -10   2    3.48    0.70
  -4  10  -2    3.05    0.72
   4  10   2    3.19    0.64
  -4 -11  -2   14.06    1.28
   4 -11   2    9.84    1.25
   4 -11   2    9.40    1.32
   4  11  -2   11.78    1.06
  -4 -11  -2   10.40    1.43
  -4  11   2   12.30    1.36
   4  11  -2   11.13    1.38
  -4  11   2    9.07    1.35
   4  11   2    9.17    1.13
  -4  11  -2   12.89    1.37
  -4 -11   2   11.94    1.36
  -4 -11   2    9.64    1.30
  -4  11  -2    9.71    1.34
   4 -11  -2   10.23    1.38
   4 -12   2    1.44    0.71
   4  12  -2    0.83    0.68
   4 -12   2    3.32    0.91
  -4  12   2    3.24    0.89
  -4 -12  -2    3.38    0.83
  -4 -12  -2    1.86    0.88
  -4  12   2    2.72    0.75
  -4 -12   2    1.63    0.85
  -4  12  -2    2.68    0.74
  -4  12  -2    2.33    0.82
   4  12   2    3.71    0.78
   4 -12  -2    2.16    0.89
  -4 -12   2    1.92    0.69
  -4 -13  -2    1.96    0.91
   4  13  -2    1.35    0.80
  -4 -13  -2    1.64    1.19
   4 -13   2    1.65    0.83
   4 -13   2    1.25    0.74
  -4  13   2    1.69    0.79
  -4  13  -2    1.31    0.68
  -4  13  -2    2.22    0.81
  -4 -13   2    0.42    0.70
  -4 -13   2    0.57    0.84
   4 -13  -2    1.71    0.78
   4 -14   2   -1.57    1.00
   4  14  -2    0.82    0.72
  -4 -14  -2   -1.10    0.70
  -4  14   2    0.18    0.65
  -4  14  -2    0.25    0.61
  -4 -14   2    0.50    0.88
  -4  14  -2    1.43    0.70
   4 -14  -2    0.88    0.75
  -4   0   3    8.57    0.59
   4   0   3    9.94    0.69
   4   0  -3   11.49    0.95
  -4   0   3   10.24    0.79
  -4   0   3   10.75    0.69
   4   0   3    8.03    0.56
  -4   0  -3    8.76    0.52
  -4   0  -3    8.14    0.74
  -4  -1  -3   26.61    1.28
  -4  -1  -3   26.60    1.19
   4  -1   3   24.95    1.02
   4  -1   3   23.07    1.22
  -4   1   3   26.40    1.08
  -4   1   3   24.97    1.25
   4  -1   3   25.17    1.01
  -4   1   3   25.04    1.28
   4   1  -3   26.75    1.39
   4  -1   3   24.85    1.27
  -4   1  -3   27.19    1.30
  -4  -1   3   25.21    1.28
  -4  -1   3   24.86    1.23
  -4  -1   3   25.43    1.17
   4   1   3   25.59    1.09
   4   1   3   24.26    1.23
   4  -1  -3   29.88    1.33
   4  -2   3   43.66    2.08
  -4  -2  -3   46.51    2.06
  -4   2   3   50.05    2.13
   4   2  -3   41.00    2.07
  -4  -2  -3   46.38    2.07
  -4   2   3   48.28    1.78
   4  -2   3   48.13    1.80
  -4   2   3   50.43    2.12
   4  -2   3   50.45    2.15
   4   2   3   44.83    2.01
  -4  -2   3   47.68    2.10
  -4  -2   3   48.26    2.09
  -4   2  -3   44.52    2.08
   4  -2  -3   47.92    2.11
  -4   2  -3   45.82    1.80
   4  -2  -3   45.81    1.78
  -4  -2   3   46.83    1.95
   4  -3   3   30.38    1.27
  -4   3   3   31.16    1.18
   4  -3   3   30.41    1.59
  -4   3   3   28.26    1.48
  -4   3   3   29.21    1.54
  -4   3   3   29.71    1.17
   4  -3   3   29.96    1.55
  -4  -3  -3   29.82    1.53
   4   3  -3   33.06    1.56
  -4  -3  -3   32.33    1.48
  -4  -3   3   28.68    1.53
   4  -3  -3   29.75    1.54
  -4   3  -3   29.88    1.52
  -4  -3   3   30.30    1.52
  -4  -3   3   31.57    1.38
   4   3   3   29.23    1.42
  -4   4   3   20.37    1.19
  -4  -4  -3   19.70    1.24
  -4   4   3   20.39    1.25
   4   4  -3   20.60    1.21
   4  -4   3   21.23    0.99
   4  -4   3   22.59    1.30
  -4   4   3   17.65    0.88
   4  -4   3   20.51    1.25
  -4  -4  -3   21.25    1.15
  -4  -4   3   20.83    1.26
  -4   4  -3   22.35    1.26
  -4  -4   3   20.29    1.19
   4   4   3   20.89    1.12
   4  -4  -3   21.91    1.26
  -4  -4   3   19.89    1.05
  -4  -5  -3   17.08    1.07
  -4  -5  -3   16.35    1.19
   4  -5   3   19.32    1.25
  -4   5   3   16.69    1.12
  -4   5   3   19.13    0.87
  -4   5   3   18.90    1.22
   4  -5   3   17.84    0.97
   4   5  -3   16.64    1.16
   4  -5   3   18.49    1.27
   4  -5  -3   19.26    1.22
  -4  -5   3   16.18    1.18
  -4  -5   3   17.85    1.02
  -4   5  -3   15.71    1.14
  -4  -5   3   18.90    1.19
   4   5   3   17.17    1.06
  -4  -6  -3   10.91    0.83
  -4   6   3    8.96    0.99
   4  -6   3   10.38    0.76
  -4   6   3    8.65    0.84
  -4   6   3    9.87    0.62
   4   6  -3    9.01    0.86
   4  -6   3    7.57    0.96
  -4  -6  -3    6.65    0.88
   4  -6   3    8.41    0.97
  -4   6  -3    8.74    0.84
  -4  -6   3    8.82    0.98
   4   6   3   10.51    0.81
  -4  -6   3    9.84    0.90
   4  -6  -3    9.38    0.89
  -4  -6   3   10.26    0.77
   4   7  -3    4.47    0.74
   4  -7   3    3.79    0.72
   4  -7   3    3.65    0.72
   4  -7   3    4.34    0.59
  -4   7   3    3.92    0.65
  -4  -7  -3    4.83    0.84
  -4  -7  -3    5.49    0.70
  -4   7   3    3.49    0.70
   4   7   3    3.55    0.59
  -4   7  -3    4.76    0.77
  -4  -7   3    4.01    0.59
   4  -7  -3    4.57    0.76
  -4  -7   3    3.45    0.65
  -4  -7   3    2.84    0.67
  -4   8   3    7.82    0.93
  -4  -8  -3    8.24    1.13
   4  -8   3   10.87    1.23
  -4   8   3    9.20    0.73
   4  -8   3    8.29    1.08
  -4   8   3    7.61    1.04
  -4  -8  -3    8.38    0.94
   4   8  -3    8.19    1.00
   4  -8   3    7.58    0.87
  -4   8  -3    8.94    1.03
   4   8   3    9.21    0.70
   4   8   3    8.16    0.91
   4  -8  -3    8.92    1.07
  -4  -8   3    9.04    0.94
  -4  -8   3    8.18    1.09
  -4  -8   3    7.31    0.97
  -4   9   3    0.42    0.34
  -4   9   3   -0.16    0.43
  -4  -9  -3    0.18    0.41
   4  -9   3   -0.42    0.46
  -4  -9  -3   -0.73    0.42
   4   9  -3   -0.04    0.42
   4  -9   3    0.66    0.43
  -4   9   3    0.46    0.44
   4  -9   3   -0.57    0.48
  -4  -9   3    0.71    0.42
  -4  -9   3    0.28    0.56
   4  -9  -3    0.21    0.48
   4   9   3    0.06    0.28
  -4   9  -3    0.26    0.45
   4   9   3    0.49    0.43
  -4  -9   3   -0.03    0.47
   4 -10   3   15.86    1.66
[truncated: 1,493,184 more chars]
