# Supplementary material for: Bis(dicarbollide) Complexes of Transition Metals as a Platform for Molecular Switches. Study of Complexation of 8,8′-Bis(methylsulfanyl) Derivatives of Cobalt and Iron Bis(dicarbollides)
Source: Molecules. 2020 Dec 5;25(23):5745. doi: 10.3390/molecules25235745 (PMC7730339; doi:10.3390/molecules25235745)
Supplement: Supplementary file 1 [file molecules-25-05745-s001.zip › molecules-1028383-supplementary/Complex6-cif.cif]

 
data_t284
 
_audit_creation_method            SHELXL-2014/6
_chemical_name_systematic         ?
_chemical_name_common             ?
_chemical_melting_point           ?
_chemical_formula_moiety          
 'C14 H38 B18 Co Rh S2, C H CL3' 
_chemical_formula_sum
 'C15 H39 B18 Cl3 Co Rh S2' 
_chemical_formula_weight          746.35

loop_
 _atom_type_symbol
 _atom_type_description
 _atom_type_scat_dispersion_real
 _atom_type_scat_dispersion_imag
 _atom_type_scat_source
 'C'  'C'   0.0033   0.0016
 'International Tables Vol C Tables 4.2.6.8 and 6.1.1.4'
 'H'  'H'   0.0000   0.0000
 'International Tables Vol C Tables 4.2.6.8 and 6.1.1.4'
 'B'  'B'   0.0013   0.0007
 'International Tables Vol C Tables 4.2.6.8 and 6.1.1.4'
 'S'  'S'   0.1246   0.1234
 'International Tables Vol C Tables 4.2.6.8 and 6.1.1.4'
 'Co'  'Co'   0.3494   0.9721
 'International Tables Vol C Tables 4.2.6.8 and 6.1.1.4'
 'Rh'  'Rh'  -1.1178   0.9187
 'International Tables Vol C Tables 4.2.6.8 and 6.1.1.4'
 'Cl'  'Cl'   0.1484   0.1585
 'International Tables Vol C Tables 4.2.6.8 and 6.1.1.4'
 
_space_group_crystal_system       monoclinic
_space_group_IT_number            14
_space_group_name_H-M_alt         'P 21/c'
_space_group_name_Hall            '-P 2ybc'
 
_shelx_space_group_comment
;
The symmetry employed for this shelxl refinement is uniquely defined
by the following loop, which should always be used as a source of
symmetry information in preference to the above space-group names.
They are only intended as comments.
;
 
loop_
 _space_group_symop_operation_xyz
 'x, y, z'
 '-x, y+1/2, -z+1/2'
 '-x, -y, -z'
 'x, -y-1/2, z-1/2'
 
_cell_length_a                    14.5739(14)
_cell_length_b                    33.265(3)
_cell_length_c                    13.1138(12)
_cell_angle_alpha                 90
_cell_angle_beta                  99.296(2)
_cell_angle_gamma                 90
_cell_volume                      6274.0(10)
_cell_formula_units_Z             8
_cell_measurement_temperature     120(2)
_cell_measurement_reflns_used     4031
_cell_measurement_theta_min       2.29
_cell_measurement_theta_max       23.07
 
_exptl_crystal_description        plate
_exptl_crystal_colour             red
_exptl_crystal_density_meas       ?
_exptl_crystal_density_method     ?
_exptl_crystal_density_diffrn     1.580          
_exptl_crystal_F_000              2992
_exptl_transmission_factor_min    ?
_exptl_transmission_factor_max    ?
_exptl_crystal_size_max           0.12
_exptl_crystal_size_mid           0.08
_exptl_crystal_size_min           0.03
_exptl_absorpt_coefficient_mu     1.455
_shelx_estimated_absorpt_T_min    ?
_shelx_estimated_absorpt_T_max    ?
_exptl_absorpt_correction_type    'multi-scan'
_exptl_absorpt_correction_T_min   0.831
_exptl_absorpt_correction_T_max   0.957
_exptl_absorpt_process_details    'SADABS-2014/5 (Bruker,2014/5)' 
_exptl_absorpt_special_details    ?
_diffrn_ambient_temperature       120(2)
_diffrn_radiation_wavelength      0.71073
_diffrn_radiation_type            MoK\a
_diffrn_source                    'sealed tube'
_diffrn_measurement_device_type   'Bruker APEX-II CCD' 
_diffrn_measurement_method        '\f and \w scans' 
_diffrn_detector_area_resol_mean  ?
_diffrn_reflns_number             89196
_diffrn_reflns_av_unetI/netI      0.1171
_diffrn_reflns_av_R_equivalents   0.1888
_diffrn_reflns_limit_h_min        -18
_diffrn_reflns_limit_h_max        18
_diffrn_reflns_limit_k_min        -42
_diffrn_reflns_limit_k_max        42
_diffrn_reflns_limit_l_min        -16
_diffrn_reflns_limit_l_max        16
_diffrn_reflns_theta_min          1.543
_diffrn_reflns_theta_max          27.129
_diffrn_reflns_theta_full         25.242
_diffrn_measured_fraction_theta_max   0.998
_diffrn_measured_fraction_theta_full  1.000
_diffrn_reflns_Laue_measured_fraction_max    0.998
_diffrn_reflns_Laue_measured_fraction_full   1.000
_diffrn_reflns_point_group_measured_fraction_max   0.998
_diffrn_reflns_point_group_measured_fraction_full  1.000
_reflns_number_total              13854
_reflns_number_gt                 8164
_reflns_threshold_expression      'I > 2\s(I)'
_reflns_Friedel_coverage          0.000
_reflns_Friedel_fraction_max      .
_reflns_Friedel_fraction_full     .
 
_reflns_special_details
;
 Reflections were merged by SHELXL according to the crystal
 class for the calculation of statistics and refinement.
 
 _reflns_Friedel_fraction is defined as the number of unique
 Friedel pairs measured divided by the number that would be
 possible theoretically, ignoring centric projections and
 systematic absences.
;
 
_computing_data_collection        'APEX (Bruker, 2014)' 
_computing_cell_refinement        'SAINT (Bruker, 2014)' 
_computing_data_reduction         'SAINT (Bruker, 2014)'
_computing_structure_solution   'SHELXL-2014/6 (Sheldrick, 2014)'
_computing_structure_refinement 'SHELXL-2014/6 (Sheldrick, 2014)'
_computing_molecular_graphics   'SHELXL-2014/6 (Sheldrick, 2014)'
_computing_publication_material   
'SHELXL-2014/6 (Sheldrick, 2014) and PLATON (Spek, 2015)'
_refine_special_details           ?
_refine_ls_structure_factor_coef  Fsqd
_refine_ls_matrix_type            full
_refine_ls_weighting_scheme       calc
_refine_ls_weighting_details
'w=1/[\s^2^(Fo^2^)+(0.0496P)^2^] where P=(Fo^2^+2Fc^2^)/3'
_atom_sites_solution_primary      direct
_atom_sites_solution_secondary    difmap
_atom_sites_solution_hydrogens    geom
_refine_ls_hydrogen_treatment     constr
_refine_ls_extinction_method      none
_refine_ls_extinction_coef        .
_refine_ls_number_reflns          13854
_refine_ls_number_parameters      747
_refine_ls_number_restraints      8
_refine_ls_R_factor_all           0.1240
_refine_ls_R_factor_gt            0.0568
_refine_ls_wR_factor_ref          0.1327
_refine_ls_wR_factor_gt           0.1084
_refine_ls_goodness_of_fit_ref    1.009
_refine_ls_restrained_S_all       1.017
_refine_ls_shift/su_max           0.001
_refine_ls_shift/su_mean          0.000
 
loop_
 _atom_site_label
 _atom_site_type_symbol
 _atom_site_fract_x
 _atom_site_fract_y
 _atom_site_fract_z
 _atom_site_U_iso_or_equiv
 _atom_site_adp_type
 _atom_site_occupancy
 _atom_site_site_symmetry_order  
 _atom_site_calc_flag
 _atom_site_refinement_flags_posn
 _atom_site_refinement_flags_adp
 _atom_site_refinement_flags_occupancy
 _atom_site_disorder_assembly
 _atom_site_disorder_group
Rh1 Rh 0.96252(3) 0.13449(2) 0.96419(3) 0.01968(12) Uani 1 1 d . . . . .
Rh2 Rh 0.43919(3) 0.11156(2) 1.56997(4) 0.02103(12) Uani 1 1 d . . . . .
Co1 Co 0.80548(5) 0.17149(2) 1.21356(6) 0.01664(17) Uani 1 1 d . . . . .
Co2 Co 0.33475(5) 0.16939(2) 1.26589(6) 0.01753(18) Uani 1 1 d . . . . .
S1 S 0.98737(10) 0.18912(4) 1.07940(11) 0.0199(3) Uani 1 1 d . . . . .
S1' S 0.92316(10) 0.09610(5) 1.10398(11) 0.0204(3) Uani 1 1 d . . . . .
S1A S 0.28734(10) 0.11731(5) 1.47806(11) 0.0206(3) Uani 1 1 d . . . . .
S1B S 0.49220(10) 0.10344(5) 1.40902(11) 0.0231(3) Uani 1 1 d . . . . .
C1 C 0.6819(4) 0.18520(17) 1.1231(4) 0.0194(13) Uani 1 1 d . . . . .
H1 H 0.6320 0.1633 1.1411 0.023 Uiso 1 1 d R U . . .
C2 C 0.7202(4) 0.22070(17) 1.2035(4) 0.0204(13) Uani 1 1 d . . . . .
H2 H 0.6970 0.2236 1.2774 0.024 Uiso 1 1 d R U . . .
B4 B 0.7627(4) 0.1696(2) 1.0530(5) 0.0175(14) Uani 1 1 d . . . . .
H4 H 0.7691 0.1385 1.0220 0.021 Uiso 1 1 calc R U . . .
B5 B 0.6673(4) 0.2013(2) 0.9986(5) 0.0194(14) Uani 1 1 d . . . . .
H5 H 0.6127 0.1906 0.9344 0.023 Uiso 1 1 calc R U . . .
B6 B 0.6388(5) 0.2330(2) 1.0976(5) 0.0246(16) Uani 1 1 d . . . . .
H6 H 0.5656 0.2428 1.0999 0.029 Uiso 1 1 calc R U . . .
B7 B 0.8321(5) 0.2331(2) 1.1965(5) 0.0188(14) Uani 1 1 d . . . . .
H7 H 0.8850 0.2446 1.2615 0.023 Uiso 1 1 calc R U . . .
B8 B 0.8623(5) 0.2017(2) 1.0944(5) 0.0209(15) Uani 1 1 d . . . . .
B9 B 0.7824(5) 0.2133(2) 0.9804(5) 0.0219(15) Uani 1 1 d . . . . .
H9 H 0.8040 0.2108 0.9025 0.026 Uiso 1 1 calc R U . . .
B10 B 0.7059(5) 0.2524(2) 1.0083(5) 0.0212(15) Uani 1 1 d . . . . .
H10 H 0.6778 0.2756 0.9496 0.025 Uiso 1 1 calc R U . . .
B11 B 0.7361(5) 0.2642(2) 1.1416(5) 0.0185(14) Uani 1 1 d . . . . .
H11 H 0.7267 0.2951 1.1721 0.022 Uiso 1 1 calc R U . . .
B12 B 0.8247(5) 0.25208(19) 1.0699(5) 0.0183(14) Uani 1 1 d . . . . .
H12 H 0.8748 0.2755 1.0517 0.022 Uiso 1 1 calc R U . . .
C1' C 0.8424(4) 0.17356(18) 1.3703(4) 0.0208(13) Uani 1 1 d . . . . .
H1' H 0.8343 0.2043 1.3937 0.025 Uiso 1 1 d R U . . .
C2' C 0.7526(4) 0.14486(17) 1.3343(4) 0.0212(13) Uani 1 1 d . . . . .
H2' H 0.6826 0.1559 1.3319 0.025 Uiso 1 1 d R U . . .
B4' B 0.9334(5) 0.1622(2) 1.3068(5) 0.0204(15) Uani 1 1 d . . . . .
H4' H 0.9875 0.1835 1.2874 0.024 Uiso 1 1 calc R U . . .
B5' B 0.9312(5) 0.1469(2) 1.4376(5) 0.0229(15) Uani 1 1 d . . . . .
H5' H 0.9831 0.1594 1.5022 0.028 Uiso 1 1 calc R U . . .
B6' B 0.8147(5) 0.1371(2) 1.4556(5) 0.0250(16) Uani 1 1 d . . . . .
H6' H 0.7888 0.1430 1.5301 0.030 Uiso 1 1 calc R U . . .
B7' B 0.7729(5) 0.1116(2) 1.2440(5) 0.0218(15) Uani 1 1 d . . . . .
H7' H 0.7189 0.0992 1.1813 0.026 Uiso 1 1 calc R U . . .
B8' B 0.8899(5) 0.1199(2) 1.2251(5) 0.0207(15) Uani 1 1 d . . . . .
B9' B 0.9622(5) 0.1123(2) 1.3492(5) 0.0198(14) Uani 1 1 d . . . . .
H9' H 1.0354 0.1011 1.3548 0.024 Uiso 1 1 calc R U . . .
B10' B 0.8904(5) 0.0970(2) 1.4404(6) 0.0278(17) Uani 1 1 d . . . . .
H10' H 0.9159 0.0758 1.5052 0.033 Uiso 1 1 calc R U . . .
B11' B 0.7724(5) 0.0970(2) 1.3752(5) 0.0230(15) Uani 1 1 d . . . . .
H11' H 0.7183 0.0762 1.3969 0.028 Uiso 1 1 calc R U . . .
B12' B 0.8635(5) 0.0802(2) 1.3094(5) 0.0230(15) Uani 1 1 d . . . . .
H12' H 0.8708 0.0479 1.2887 0.028 Uiso 1 1 calc R U . . .
C3 C 1.0248(4) 0.23399(18) 1.0204(5) 0.0279(15) Uani 1 1 d . . . . .
H3A H 1.0346 0.2556 1.0718 0.042 Uiso 1 1 calc R U . . .
H3B H 0.9770 0.2422 0.9628 0.042 Uiso 1 1 calc R U . . .
H3C H 1.0831 0.2286 0.9947 0.042 Uiso 1 1 calc R U . . .
C3' C 1.0296(4) 0.0694(2) 1.1522(5) 0.0330(16) Uani 1 1 d . . . . .
H3'A H 1.0192 0.0516 1.2087 0.050 Uiso 1 1 calc R U . . .
H3'B H 1.0786 0.0888 1.1777 0.050 Uiso 1 1 calc R U . . .
H3'C H 1.0485 0.0534 1.0963 0.050 Uiso 1 1 calc R U . . .
C4 C 0.8748(4) 0.09788(18) 0.8551(4) 0.0251(14) Uani 1 1 d . . . . .
H4E H 0.8250 0.0836 0.8850 0.030 Uiso 1 1 calc R U . . .
C5 C 0.9607(4) 0.07900(18) 0.8749(5) 0.0266(14) Uani 1 1 d . . . . .
H5E H 0.9613 0.0540 0.9173 0.032 Uiso 1 1 calc R U . . .
C6 C 1.0319(4) 0.07914(19) 0.8021(5) 0.0300(15) Uani 1 1 d . . . . .
H6E H 0.9994 0.0821 0.7301 0.036 Uiso 1 1 calc R U . . .
H6F H 1.0652 0.0531 0.8074 0.036 Uiso 1 1 calc R U . . .
C7 C 1.1022(4) 0.11340(19) 0.8273(5) 0.0286(15) Uani 1 1 d . . . . .
H7E H 1.1541 0.1040 0.8801 0.034 Uiso 1 1 calc R U . . .
H7F H 1.1283 0.1203 0.7643 0.034 Uiso 1 1 calc R U . . .
C8 C 1.0609(4) 0.15058(18) 0.8665(5) 0.0236(14) Uani 1 1 d . . . . .
H8E H 1.1082 0.1707 0.8980 0.028 Uiso 1 1 calc R U . . .
C9 C 0.9749(4) 0.16773(18) 0.8239(4) 0.0219(13) Uani 1 1 d . . . . .
H9E H 0.9720 0.1976 0.8311 0.026 Uiso 1 1 calc R U . . .
C10 C 0.9121(4) 0.15087(19) 0.7290(4) 0.0265(14) Uani 1 1 d . . . . .
H10E H 0.8813 0.1733 0.6870 0.032 Uiso 1 1 calc R U . . .
H10F H 0.9502 0.1358 0.6859 0.032 Uiso 1 1 calc R U . . .
C11 C 0.8385(4) 0.12307(19) 0.7609(5) 0.0299(15) Uani 1 1 d . . . . .
H11E H 0.7855 0.1395 0.7758 0.036 Uiso 1 1 calc R U . . .
H11F H 0.8151 0.1050 0.7025 0.036 Uiso 1 1 calc R U . . .
C1A C 0.3682(4) 0.22834(18) 1.3008(4) 0.0228(13) Uani 1 1 d . . . . .
H1A H 0.4210 0.2374 1.2564 0.027 Uiso 1 1 d R U . . .
C2A C 0.2597(4) 0.22146(17) 1.2484(4) 0.0197(13) Uani 1 1 d . . . . .
H2A H 0.2380 0.2257 1.1664 0.024 Uiso 1 1 d R U . . .
B4A B 0.3983(5) 0.1961(2) 1.4052(5) 0.0197(14) Uani 1 1 d . . . . .
H4A H 0.4693 0.1836 1.4332 0.024 Uiso 1 1 calc R U . . .
B5A B 0.3736(4) 0.2485(2) 1.4200(5) 0.0190(14) Uani 1 1 d . . . . .
H5A H 0.4295 0.2697 1.4554 0.023 Uiso 1 1 calc R U . . .
B6A B 0.2864(5) 0.2644(2) 1.3188(5) 0.0247(16) Uani 1 1 d . . . . .
H6A H 0.2840 0.2957 1.2868 0.030 Uiso 1 1 calc R U . . .
B7A B 0.2074(4) 0.1851(2) 1.3080(5) 0.0192(14) Uani 1 1 d . . . . .
H7A H 0.1506 0.1649 1.2700 0.023 Uiso 1 1 calc R U . . .
B8A B 0.2923(5) 0.1683(2) 1.4137(5) 0.0205(15) Uani 1 1 d . . . . .
B9A B 0.3245(5) 0.2113(2) 1.4945(5) 0.0210(15) Uani 1 1 d . . . . .
H9A H 0.3469 0.2080 1.5799 0.025 Uiso 1 1 calc R U . . .
B10A B 0.2574(5) 0.2530(2) 1.4394(6) 0.0239(16) Uani 1 1 d . . . . .
H10A H 0.2356 0.2771 1.4900 0.029 Uiso 1 1 calc R U . . .
B11A B 0.1837(5) 0.2373(2) 1.3251(5) 0.0256(16) Uani 1 1 d . . . . .
H11A H 0.1135 0.2507 1.2977 0.031 Uiso 1 1 calc R U . . .
B12A B 0.2066(5) 0.2045(2) 1.4336(5) 0.0225(15) Uani 1 1 d . . . . .
H12A H 0.1504 0.1965 1.4791 0.027 Uiso 1 1 calc R U . . .
C1B C 0.2754(4) 0.14395(18) 1.1284(4) 0.0232(14) Uani 1 1 d . . . . .
H1B H 0.2066 0.1567 1.1091 0.028 Uiso 1 1 d R U . . .
C2B C 0.3685(4) 0.16987(18) 1.1191(4) 0.0195(13) Uani 1 1 d . . . . .
H2B H 0.3647 0.2007 1.0932 0.023 Uiso 1 1 d R U . . .
B4B B 0.2945(5) 0.1098(2) 1.2274(5) 0.0226(15) Uani 1 1 d . . . . .
H4B H 0.2421 0.0983 1.2741 0.027 Uiso 1 1 calc R U . . .
B5B B 0.2875(5) 0.0961(2) 1.0939(5) 0.0234(16) Uani 1 1 d . . . . .
H5B H 0.2293 0.0769 1.0544 0.028 Uiso 1 1 calc R U . . .
B6B B 0.3325(5) 0.1348(2) 1.0263(5) 0.0245(16) Uani 1 1 d . . . . .
H6B H 0.3046 0.1416 0.9434 0.029 Uiso 1 1 calc R U . . .
B7B B 0.4592(5) 0.1565(2) 1.2102(5) 0.0230(16) Uani 1 1 d . . . . .
H7B H 0.5169 0.1767 1.2458 0.028 Uiso 1 1 calc R U . . .
B8B B 0.4173(5) 0.1168(2) 1.2806(5) 0.0199(14) Uani 1 1 d . . . . .
B9B B 0.3785(5) 0.0775(2) 1.1893(5) 0.0239(16) Uani 1 1 d . . . . .
H9B H 0.3815 0.0452 1.2141 0.029 Uiso 1 1 calc R U . . .
B10B B 0.4019(5) 0.0920(2) 1.0651(6) 0.0289(17) Uani 1 1 d . . . . .
H10B H 0.4209 0.0694 1.0086 0.035 Uiso 1 1 calc R U . . .
B11B B 0.4505(5) 0.1412(2) 1.0777(5) 0.0258(16) Uani 1 1 d . . . . .
H11B H 0.5012 0.1520 1.0280 0.031 Uiso 1 1 calc R U . . .
B12B B 0.4804(5) 0.1059(2) 1.1779(5) 0.0246(16) Uani 1 1 d . . . . .
H12B H 0.5518 0.0925 1.1943 0.030 Uiso 1 1 calc R U . . .
C3A C 0.1997(4) 0.12341(19) 1.5607(5) 0.0288(15) Uani 1 1 d . . . . .
H3AA H 0.1383 0.1259 1.5179 0.043 Uiso 1 1 calc R U . . .
H3AB H 0.2130 0.1477 1.6028 0.043 Uiso 1 1 calc R U . . .
H3AC H 0.2004 0.0999 1.6060 0.043 Uiso 1 1 calc R U . . .
C3B C 0.5039(5) 0.04983(19) 1.4012(5) 0.0340(16) Uani 1 1 d . . . . .
H3BA H 0.5324 0.0430 1.3407 0.051 Uiso 1 1 calc R U . . .
H3BB H 0.4424 0.0373 1.3948 0.051 Uiso 1 1 calc R U . . .
H3BC H 0.5433 0.0400 1.4638 0.051 Uiso 1 1 calc R U . . .
C4A C 0.4028(4) 0.0855(2) 1.7063(4) 0.0268(14) Uani 1 1 d . . . . .
H4AA H 0.3387 0.0738 1.6967 0.032 Uiso 1 1 calc R U . . .
C5A C 0.4053(4) 0.12701(19) 1.7209(4) 0.0263(15) Uani 1 1 d . . . . .
H5AB H 0.3427 0.1397 1.7185 0.032 Uiso 1 1 calc R U . . .
C6A C 0.4836(4) 0.1495(2) 1.7867(5) 0.0296(15) Uani 1 1 d . . . . .
H6AA H 0.5142 0.1316 1.8422 0.035 Uiso 1 1 calc R U . . .
H6AB H 0.4576 0.1727 1.8197 0.035 Uiso 1 1 calc R U . . .
C7A C 0.5556(4) 0.1645(2) 1.7240(5) 0.0320(16) Uani 1 1 d . . . . .
H7AB H 0.5357 0.1910 1.6939 0.038 Uiso 1 1 calc R U . . .
H7AC H 0.6155 0.1683 1.7707 0.038 Uiso 1 1 calc R U . . .
C8A C 0.5703(4) 0.1363(2) 1.6380(4) 0.0278(15) Uani 1 1 d . . . . .
H8AA H 0.6063 0.1483 1.5868 0.033 Uiso 1 1 calc R U . . .
C9A C 0.5779(4) 0.0951(2) 1.6460(5) 0.0320(16) Uani 1 1 d . . . . .
H9AA H 0.6171 0.0831 1.5979 0.038 Uiso 1 1 calc R U . . .
C10A C 0.5773(5) 0.0703(2) 1.7430(5) 0.0368(17) Uani 1 1 d . . . . .
H10G H 0.6035 0.0865 1.8042 0.044 Uiso 1 1 calc R U . . .
H10H H 0.6173 0.0464 1.7409 0.044 Uiso 1 1 calc R U . . .
C11A C 0.4783(5) 0.0566(2) 1.7540(5) 0.0393(18) Uani 1 1 d . . . . .
H11G H 0.4665 0.0300 1.7208 0.047 Uiso 1 1 calc R U . . .
H11H H 0.4747 0.0534 1.8283 0.047 Uiso 1 1 calc R U . . .
C1S C 0.7420(6) 0.0184(2) 1.0760(6) 0.051(2) Uani 1 1 d D . . . .
H1SA H 0.7748 0.0407 1.1108 0.061 Uiso 0.734(9) 1 d R U P A 1
H1SB H 0.7614 0.0422 1.1148 0.061 Uiso 0.266(9) 1 d R U P A 2
Cl1 Cl 0.73489(15) -0.02002(6) 1.16340(16) 0.0554(6) Uani 1 1 d . . . B 1
Cl2 Cl 0.6180(3) 0.03281(11) 1.0298(4) 0.0752(16) Uani 0.734(9) 1 d . . P A 1
Cl3 Cl 0.7887(4) 0.00653(11) 0.9704(4) 0.084(2) Uani 0.734(9) 1 d . U P A 1
Cl2' Cl 0.6609(8) 0.0304(3) 0.9883(8) 0.065(3) Uiso 0.266(9) 1 d D . P A 2
Cl3' Cl 0.8446(6) -0.0007(3) 1.0194(7) 0.047(3) Uiso 0.266(9) 1 d D . P A 2
C2S C 0.1899(5) 0.0195(2) 1.4019(6) 0.051(2) Uani 1 1 d . . . . .
H2SA H 0.2010 0.0468 1.3830 0.061 Uiso 0.876(9) 1 d R U P C 1
H2SB H 0.1952 0.0472 1.3827 0.061 Uiso 0.124(9) 1 d R U P C 2
Cl4 Cl 0.2815(3) 0.00576(9) 1.5004(3) 0.0776(14) Uani 0.876(9) 1 d . . P C 1
Cl5 Cl 0.1916(3) -0.01011(9) 1.2923(3) 0.0864(13) Uani 0.876(9) 1 d . . P C 1
Cl6 Cl 0.0856(3) 0.01865(12) 1.4432(4) 0.0843(17) Uani 0.876(9) 1 d . . P C 1
Cl4' Cl 0.234(2) 0.0102(7) 1.5407(19) 0.072(8) Uiso 0.124(9) 1 d . . P C 2
Cl5' Cl 0.239(2) -0.0086(8) 1.339(2) 0.081(9) Uiso 0.124(9) 1 d . . P C 2
Cl6' Cl 0.0664(15) 0.0030(8) 1.3955(17) 0.053(6) Uiso 0.124(9) 1 d . . P C 2
 
loop_
 _atom_site_aniso_label
 _atom_site_aniso_U_11
 _atom_site_aniso_U_22
 _atom_site_aniso_U_33
 _atom_site_aniso_U_23
 _atom_site_aniso_U_13
 _atom_site_aniso_U_12
Rh1 0.0185(2) 0.0238(3) 0.0167(2) -0.0004(2) 0.00304(19) -0.0004(2)
Rh2 0.0169(2) 0.0279(3) 0.0179(2) 0.0001(2) 0.00148(19) 0.0015(2)
Co1 0.0150(4) 0.0205(4) 0.0140(4) -0.0005(3) 0.0010(3) -0.0010(3)
Co2 0.0136(4) 0.0226(4) 0.0160(4) -0.0012(3) 0.0011(3) -0.0011(3)
S1 0.0163(7) 0.0237(8) 0.0200(8) -0.0007(6) 0.0042(6) -0.0013(6)
S1' 0.0197(8) 0.0235(8) 0.0181(8) 0.0000(6) 0.0038(6) 0.0012(6)
S1A 0.0174(7) 0.0252(8) 0.0190(8) 0.0006(6) 0.0030(6) -0.0014(6)
S1B 0.0197(8) 0.0291(9) 0.0204(8) -0.0011(6) 0.0027(6) 0.0040(6)
C1 0.020(3) 0.021(3) 0.017(3) 0.004(2) 0.003(2) -0.003(2)
C2 0.020(3) 0.024(3) 0.017(3) -0.006(2) 0.002(2) 0.001(2)
B4 0.019(3) 0.019(4) 0.015(3) 0.000(3) 0.004(3) -0.001(3)
B5 0.013(3) 0.029(4) 0.014(3) 0.002(3) -0.006(3) 0.001(3)
B6 0.029(4) 0.028(4) 0.017(4) 0.002(3) 0.005(3) 0.005(3)
B7 0.019(3) 0.025(4) 0.013(3) -0.001(3) 0.003(3) 0.003(3)
B8 0.024(4) 0.018(4) 0.021(4) -0.003(3) 0.004(3) -0.005(3)
B9 0.018(4) 0.029(4) 0.019(4) -0.002(3) 0.003(3) 0.003(3)
B10 0.019(3) 0.029(4) 0.017(3) 0.003(3) 0.004(3) 0.005(3)
B11 0.019(3) 0.017(3) 0.019(3) 0.000(3) 0.001(3) 0.002(3)
B12 0.018(3) 0.016(3) 0.021(4) 0.005(3) 0.002(3) -0.001(3)
C1' 0.019(3) 0.023(3) 0.022(3) 0.000(3) 0.007(3) -0.002(2)
C2' 0.018(3) 0.024(3) 0.022(3) 0.001(3) 0.004(3) -0.003(2)
B4' 0.020(4) 0.035(4) 0.006(3) -0.002(3) 0.004(3) 0.003(3)
B5' 0.027(4) 0.023(4) 0.018(4) 0.002(3) -0.001(3) 0.005(3)
B6' 0.031(4) 0.022(4) 0.022(4) 0.002(3) 0.005(3) -0.003(3)
B7' 0.020(3) 0.029(4) 0.018(3) 0.007(3) 0.006(3) -0.002(3)
B8' 0.023(4) 0.021(4) 0.018(3) 0.004(3) 0.006(3) 0.007(3)
B9' 0.018(3) 0.021(4) 0.019(3) -0.001(3) 0.000(3) 0.002(3)
B10' 0.022(4) 0.036(4) 0.025(4) 0.004(3) 0.005(3) 0.004(3)
B11' 0.021(4) 0.018(4) 0.030(4) 0.003(3) 0.005(3) -0.004(3)
B12' 0.029(4) 0.017(4) 0.025(4) -0.001(3) 0.011(3) 0.005(3)
C3 0.021(3) 0.027(4) 0.038(4) 0.002(3) 0.010(3) -0.002(3)
C3' 0.025(4) 0.047(4) 0.026(4) 0.004(3) 0.001(3) 0.013(3)
C4 0.031(4) 0.022(3) 0.022(3) -0.009(3) 0.004(3) -0.003(3)
C5 0.032(4) 0.020(3) 0.027(4) -0.001(3) 0.002(3) 0.000(3)
C6 0.032(4) 0.034(4) 0.024(3) 0.000(3) 0.006(3) 0.008(3)
C7 0.020(3) 0.037(4) 0.030(4) -0.001(3) 0.010(3) 0.003(3)
C8 0.022(3) 0.024(3) 0.025(3) 0.002(3) 0.006(3) -0.003(3)
C9 0.023(3) 0.026(3) 0.018(3) 0.006(3) 0.009(3) 0.002(3)
C10 0.028(4) 0.032(4) 0.017(3) 0.002(3) -0.003(3) 0.002(3)
C11 0.026(3) 0.037(4) 0.025(3) -0.005(3) -0.003(3) 0.002(3)
C1A 0.012(3) 0.034(4) 0.023(3) 0.000(3) 0.002(2) 0.002(3)
C2A 0.017(3) 0.024(3) 0.018(3) 0.000(2) 0.000(2) -0.002(2)
B4A 0.016(3) 0.023(4) 0.021(4) -0.002(3) 0.003(3) 0.001(3)
B5A 0.013(3) 0.023(4) 0.020(4) 0.000(3) -0.001(3) 0.002(3)
B6A 0.025(4) 0.024(4) 0.026(4) -0.002(3) 0.006(3) -0.002(3)
B7A 0.015(3) 0.024(4) 0.019(3) 0.003(3) 0.006(3) 0.003(3)
B8A 0.017(3) 0.027(4) 0.017(3) -0.004(3) 0.000(3) 0.004(3)
B9A 0.021(4) 0.026(4) 0.014(3) -0.007(3) -0.002(3) -0.002(3)
B10A 0.017(4) 0.027(4) 0.028(4) -0.003(3) 0.005(3) 0.000(3)
B11A 0.025(4) 0.026(4) 0.026(4) -0.001(3) 0.004(3) 0.003(3)
B12A 0.014(3) 0.029(4) 0.025(4) 0.002(3) 0.004(3) -0.004(3)
C1B 0.012(3) 0.032(4) 0.024(3) 0.001(3) -0.003(2) -0.003(3)
C2B 0.017(3) 0.028(3) 0.014(3) 0.002(2) 0.004(2) -0.004(2)
B4B 0.017(3) 0.031(4) 0.018(3) 0.000(3) -0.003(3) -0.006(3)
B5B 0.021(4) 0.027(4) 0.021(4) -0.005(3) 0.002(3) -0.007(3)
B6B 0.019(4) 0.033(4) 0.021(4) -0.004(3) 0.000(3) -0.004(3)
B7B 0.016(3) 0.030(4) 0.021(4) -0.001(3) -0.001(3) 0.004(3)
B8B 0.017(3) 0.024(4) 0.020(4) 0.000(3) 0.007(3) 0.000(3)
B9B 0.019(4) 0.033(4) 0.019(4) -0.009(3) 0.001(3) -0.001(3)
B10B 0.020(4) 0.041(5) 0.026(4) -0.006(3) 0.002(3) -0.002(3)
B11B 0.024(4) 0.036(4) 0.019(4) -0.004(3) 0.008(3) -0.001(3)
B12B 0.021(4) 0.034(4) 0.017(4) -0.005(3) -0.002(3) 0.002(3)
C3A 0.025(3) 0.037(4) 0.026(3) 0.005(3) 0.009(3) -0.003(3)
C3B 0.039(4) 0.036(4) 0.026(4) 0.002(3) 0.002(3) 0.009(3)
C4A 0.026(3) 0.037(4) 0.017(3) 0.005(3) 0.003(3) -0.003(3)
C5A 0.023(3) 0.041(4) 0.017(3) -0.005(3) 0.007(3) 0.004(3)
C6A 0.025(3) 0.042(4) 0.021(3) -0.010(3) 0.000(3) 0.002(3)
C7A 0.022(3) 0.043(4) 0.029(4) -0.006(3) 0.001(3) -0.014(3)
C8A 0.015(3) 0.048(4) 0.018(3) 0.001(3) -0.003(2) -0.007(3)
C9A 0.021(3) 0.055(5) 0.020(3) 0.004(3) 0.002(3) 0.009(3)
C10A 0.028(4) 0.050(5) 0.030(4) 0.007(3) -0.003(3) 0.013(3)
C11A 0.043(4) 0.035(4) 0.038(4) 0.009(3) 0.000(3) 0.005(3)
C1S 0.069(6) 0.044(5) 0.039(5) -0.002(4) 0.010(4) -0.008(4)
Cl1 0.0506(12) 0.0556(13) 0.0572(13) 0.0164(10) 0.0006(10) -0.0101(10)
Cl2 0.068(3) 0.070(2) 0.073(3) -0.0126(18) -0.031(2) 0.0241(19)
Cl3 0.138(5) 0.048(2) 0.086(3) -0.0298(19) 0.075(3) -0.038(2)
C2S 0.044(5) 0.041(5) 0.068(6) 0.000(4) 0.007(4) -0.003(4)
Cl4 0.067(2) 0.0577(18) 0.097(3) 0.0329(16) -0.020(2) 0.0016(15)
Cl5 0.107(3) 0.065(2) 0.083(2) -0.0295(17) 0.002(2) 0.0247(18)
Cl6 0.065(2) 0.060(2) 0.142(4) 0.045(3) 0.059(3) 0.0311(18)
 
_geom_special_details
;
 All esds (except the esd in the dihedral angle between two l.s. planes)
 are estimated using the full covariance matrix.  The cell esds are taken
 into account individually in the estimation of esds in distances, angles
 and torsion angles; correlations between esds in cell parameters are only
 used when they are defined by crystal symmetry.  An approximate (isotropic)
 treatment of cell esds is used for estimating esds involving l.s. planes.
;
 
loop_
 _geom_bond_atom_site_label_1
 _geom_bond_atom_site_label_2
 _geom_bond_distance
 _geom_bond_site_symmetry_2
 _geom_bond_publ_flag
Rh1 C4 2.138(6) . ?
Rh1 C8 2.139(6) . ?
Rh1 C9 2.179(5) . ?
Rh1 C5 2.184(6) . ?
Rh1 S1 2.3536(15) . ?
Rh1 S1' 2.3790(15) . ?
Rh2 C4A 2.130(6) . ?
Rh2 C8A 2.138(6) . ?
Rh2 C9A 2.175(6) . ?
Rh2 C5A 2.178(6) . ?
Rh2 S1A 2.3506(15) . ?
Rh2 S1B 2.3773(16) . ?
Co1 C1' 2.040(6) . ?
Co1 C1 2.042(6) . ?
Co1 C2 2.047(6) . ?
Co1 C2' 2.069(6) . ?
Co1 B4' 2.081(7) . ?
Co1 B4 2.098(6) . ?
Co1 B7' 2.102(7) . ?
Co1 B8' 2.103(7) . ?
Co1 B7 2.106(7) . ?
Co1 B8 2.134(7) . ?
Co2 C2A 2.042(6) . ?
Co2 C1B 2.052(6) . ?
Co2 C1A 2.055(6) . ?
Co2 C2B 2.062(5) . ?
Co2 B7A 2.086(6) . ?
Co2 B7B 2.106(7) . ?
Co2 B4B 2.106(7) . ?
Co2 B4A 2.107(7) . ?
Co2 B8B 2.115(7) . ?
Co2 B8A 2.128(7) . ?
S1 C3 1.805(6) . ?
S1 B8 1.911(7) . ?
S1' C3' 1.810(6) . ?
S1' B8' 1.906(7) . ?
S1A C3A 1.815(6) . ?
S1A B8A 1.902(7) . ?
S1B C3B 1.796(7) . ?
S1B B8B 1.905(7) . ?
C1 C2 1.622(8) . ?
C1 B4 1.689(8) . ?
C1 B5 1.700(8) . ?
C1 B6 1.723(9) . ?
C1 H1 1.0801 . ?
C2 B11 1.693(9) . ?
C2 B7 1.699(9) . ?
C2 B6 1.724(9) . ?
C2 H2 1.0800 . ?
B4 B9 1.788(9) . ?
B4 B5 1.800(9) . ?
B4 B8 1.814(9) . ?
B4 H4 1.1200 . ?
B5 B6 1.773(9) . ?
B5 B9 1.776(9) . ?
B5 B10 1.787(10) . ?
B5 H5 1.1200 . ?
B6 B10 1.765(10) . ?
B6 B11 1.776(10) . ?
B6 H6 1.1200 . ?
B7 B12 1.763(9) . ?
B7 B11 1.793(9) . ?
B7 B8 1.809(9) . ?
B7 H7 1.1200 . ?
B8 B12 1.776(9) . ?
B8 B9 1.782(9) . ?
B9 B12 1.785(9) . ?
B9 B10 1.789(9) . ?
B9 H9 1.1200 . ?
B10 B11 1.775(9) . ?
B10 B12 1.788(9) . ?
B10 H10 1.1200 . ?
B11 B12 1.762(9) . ?
B11 H11 1.1200 . ?
B12 H12 1.1200 . ?
C1' C2' 1.626(8) . ?
C1' B5' 1.695(9) . ?
C1' B4' 1.719(8) . ?
C1' B6' 1.742(9) . ?
C1' H1' 1.0798 . ?
C2' B7' 1.682(9) . ?
C2' B11' 1.688(9) . ?
C2' B6' 1.718(9) . ?
C2' H2' 1.0800 . ?
B4' B9' 1.779(9) . ?
B4' B5' 1.795(9) . ?
B4' B8' 1.819(10) . ?
B4' H4' 1.1200 . ?
B5' B9' 1.745(9) . ?
B5' B10' 1.766(10) . ?
B5' B6' 1.783(10) . ?
B5' H5' 1.1200 . ?
B6' B11' 1.748(10) . ?
B6' B10' 1.763(10) . ?
B6' H6' 1.1200 . ?
B7' B8' 1.783(9) . ?
B7' B11' 1.788(9) . ?
B7' B12' 1.789(10) . ?
B7' H7' 1.1200 . ?
B8' B12' 1.802(9) . ?
B8' B9' 1.808(9) . ?
B9' B10' 1.785(10) . ?
B9' B12' 1.799(10) . ?
B9' H9' 1.1200 . ?
B10' B12' 1.788(10) . ?
B10' B11' 1.793(10) . ?
B10' H10' 1.1200 . ?
B11' B12' 1.786(10) . ?
B11' H11' 1.1200 . ?
B12' H12' 1.1200 . ?
C3 H3A 0.9800 . ?
C3 H3B 0.9800 . ?
C3 H3C 0.9800 . ?
C3' H3'A 0.9800 . ?
C3' H3'B 0.9800 . ?
C3' H3'C 0.9800 . ?
C4 C5 1.387(8) . ?
C4 C11 1.516(8) . ?
C4 H4E 1.0000 . ?
C5 C6 1.519(8) . ?
C5 H5E 1.0000 . ?
C6 C7 1.533(9) . ?
C6 H6E 0.9900 . ?
C6 H6F 0.9900 . ?
C7 C8 1.503(8) . ?
C7 H7E 0.9900 . ?
C7 H7F 0.9900 . ?
C8 C9 1.408(8) . ?
C8 H8E 1.0000 . ?
C9 C10 1.527(8) . ?
C9 H9E 1.0000 . ?
C10 C11 1.525(9) . ?
C10 H10E 0.9900 . ?
C10 H10F 0.9900 . ?
C11 H11E 0.9900 . ?
C11 H11F 0.9900 . ?
C1A C2A 1.636(8) . ?
C1A B5A 1.691(9) . ?
C1A B6A 1.735(9) . ?
C1A B4A 1.738(9) . ?
C1A H1A 1.0799 . ?
C2A B7A 1.687(9) . ?
C2A B11A 1.697(9) . ?
C2A B6A 1.712(9) . ?
C2A H2A 1.0800 . ?
B4A B9A 1.786(9) . ?
B4A B5A 1.796(9) . ?
B4A B8A 1.819(9) . ?
B4A H4A 1.1200 . ?
B5A B10A 1.759(9) . ?
B5A B6A 1.764(9) . ?
B5A B9A 1.794(10) . ?
B5A H5A 1.1200 . ?
B6A B10A 1.744(10) . ?
B6A B11A 1.762(10) . ?
B6A H6A 1.1200 . ?
B7A B12A 1.770(9) . ?
B7A B8A 1.791(9) . ?
B7A B11A 1.792(10) . ?
B7A H7A 1.1200 . ?
B8A B12A 1.782(9) . ?
B8A B9A 1.797(9) . ?
B9A B10A 1.780(10) . ?
B9A B12A 1.789(9) . ?
B9A H9A 1.1200 . ?
B10A B12A 1.772(10) . ?
B10A B11A 1.775(10) . ?
B10A H10A 1.1200 . ?
B11A B12A 1.783(10) . ?
B11A H11A 1.1200 . ?
B12A H12A 1.1200 . ?
C1B C2B 1.629(8) . ?
C1B B5B 1.671(9) . ?
C1B B4B 1.714(9) . ?
C1B B6B 1.715(9) . ?
C1B H1B 1.0800 . ?
C2B B11B 1.686(9) . ?
C2B B7B 1.691(8) . ?
C2B B6B 1.707(9) . ?
C2B H2B 1.0799 . ?
B4B B9B 1.761(10) . ?
B4B B5B 1.795(9) . ?
B4B B8B 1.828(9) . ?
B4B H4B 1.1200 . ?
B5B B6B 1.748(10) . ?
B5B B10B 1.773(10) . ?
B5B B9B 1.782(10) . ?
B5B H5B 1.1200 . ?
B6B B11B 1.757(10) . ?
B6B B10B 1.773(11) . ?
B6B H6B 1.1200 . ?
B7B B12B 1.775(10) . ?
B7B B8B 1.776(10) . ?
B7B B11B 1.795(9) . ?
B7B H7B 1.1200 . ?
B8B B12B 1.786(9) . ?
B8B B9B 1.801(9) . ?
B9B B10B 1.785(10) . ?
B9B B12B 1.787(10) . ?
B9B H9B 1.1200 . ?
B10B B12B 1.779(10) . ?
B10B B11B 1.782(11) . ?
B10B H10B 1.1200 . ?
B11B B12B 1.765(10) . ?
B11B H11B 1.1200 . ?
B12B H12B 1.1200 . ?
C3A H3AA 0.9800 . ?
C3A H3AB 0.9800 . ?
C3A H3AC 0.9800 . ?
C3B H3BA 0.9800 . ?
C3B H3BB 0.9800 . ?
C3B H3BC 0.9800 . ?
C4A C5A 1.393(9) . ?
C4A C11A 1.518(9) . ?
C4A H4AA 1.0000 . ?
C5A C6A 1.514(8) . ?
C5A H5AB 1.0000 . ?
C6A C7A 1.518(8) . ?
C6A H6AA 0.9900 . ?
C6A H6AB 0.9900 . ?
C7A C8A 1.510(8) . ?
C7A H7AB 0.9900 . ?
C7A H7AC 0.9900 . ?
C8A C9A 1.378(9) . ?
C8A H8AA 1.0000 . ?
C9A C10A 1.517(9) . ?
C9A H9AA 1.0000 . ?
C10A C11A 1.541(9) . ?
C10A H10G 0.9900 . ?
C10A H10H 0.9900 . ?
C11A H11G 0.9900 . ?
C11A H11H 0.9900 . ?
C1S Cl2' 1.561(11) . ?
C1S Cl3 1.685(8) . ?
C1S Cl1 1.730(8) . ?
C1S Cl2 1.874(9) . ?
C1S Cl3' 1.884(10) . ?
C1S H1SA 0.9599 . ?
C1S H1SB 0.9599 . ?
C2S Cl5' 1.50(3) . ?
C2S Cl6 1.694(8) . ?
C2S Cl5 1.747(9) . ?
C2S Cl4 1.761(8) . ?
C2S Cl4' 1.86(2) . ?
C2S Cl6' 1.87(2) . ?
C2S H2SA 0.9598 . ?
C2S H2SB 0.9598 . ?
 
loop_
 _geom_angle_atom_site_label_1
 _geom_angle_atom_site_label_2
 _geom_angle_atom_site_label_3
 _geom_angle
 _geom_angle_site_symmetry_1
 _geom_angle_site_symmetry_3
 _geom_angle_publ_flag
C4 Rh1 C8 97.3(2) . . ?
C4 Rh1 C9 81.1(2) . . ?
C8 Rh1 C9 38.0(2) . . ?
C4 Rh1 C5 37.4(2) . . ?
C8 Rh1 C5 80.9(2) . . ?
C9 Rh1 C5 88.4(2) . . ?
C4 Rh1 S1 151.96(17) . . ?
C8 Rh1 S1 98.21(17) . . ?
C9 Rh1 S1 97.20(17) . . ?
C5 Rh1 S1 169.76(17) . . ?
C4 Rh1 S1' 91.00(17) . . ?
C8 Rh1 S1' 149.78(16) . . ?
C9 Rh1 S1' 170.45(16) . . ?
C5 Rh1 S1' 88.63(17) . . ?
S1 Rh1 S1' 87.19(5) . . ?
C4A Rh2 C8A 97.7(2) . . ?
C4A Rh2 C9A 81.5(2) . . ?
C8A Rh2 C9A 37.3(2) . . ?
C4A Rh2 C5A 37.7(2) . . ?
C8A Rh2 C5A 81.3(2) . . ?
C9A Rh2 C5A 88.5(2) . . ?
C4A Rh2 S1A 97.00(17) . . ?
C8A Rh2 S1A 152.44(19) . . ?
C9A Rh2 S1A 169.7(2) . . ?
C5A Rh2 S1A 96.54(17) . . ?
C4A Rh2 S1B 149.31(18) . . ?
C8A Rh2 S1B 91.00(17) . . ?
C9A Rh2 S1B 88.12(17) . . ?
C5A Rh2 S1B 171.05(17) . . ?
S1A Rh2 S1B 88.17(5) . . ?
C1' Co1 C1 129.9(2) . . ?
C1' Co1 C2 95.5(2) . . ?
C1 Co1 C2 46.7(2) . . ?
C1' Co1 C2' 46.6(2) . . ?
C1 Co1 C2' 97.9(2) . . ?
C2 Co1 C2' 95.4(2) . . ?
C1' Co1 B4' 49.3(2) . . ?
C1 Co1 B4' 175.7(3) . . ?
C2 Co1 B4' 129.4(2) . . ?
C2' Co1 B4' 84.0(2) . . ?
C1' Co1 B4 178.0(2) . . ?
C1 Co1 B4 48.1(2) . . ?
C2 Co1 B4 83.2(2) . . ?
C2' Co1 B4 131.9(2) . . ?
B4' Co1 B4 132.7(2) . . ?
C1' Co1 B7' 82.6(2) . . ?
C1 Co1 B7' 96.7(2) . . ?
C2 Co1 B7' 128.1(2) . . ?
C2' Co1 B7' 47.6(2) . . ?
B4' Co1 B7' 87.5(3) . . ?
B4 Co1 B7' 97.0(3) . . ?
C1' Co1 B8' 84.2(2) . . ?
C1 Co1 B8' 132.4(3) . . ?
C2 Co1 B8' 178.3(3) . . ?
C2' Co1 B8' 83.2(2) . . ?
B4' Co1 B8' 51.5(3) . . ?
B4 Co1 B8' 97.1(3) . . ?
B7' Co1 B8' 50.2(3) . . ?
C1' Co1 B7 92.9(2) . . ?
C1 Co1 B7 83.2(2) . . ?
C2 Co1 B7 48.3(2) . . ?
C2' Co1 B7 126.6(2) . . ?
B4' Co1 B7 92.6(3) . . ?
B4 Co1 B7 87.3(3) . . ?
B7' Co1 B7 174.1(2) . . ?
B8' Co1 B7 133.4(3) . . ?
C1' Co1 B8 130.7(2) . . ?
C1 Co1 B8 83.1(2) . . ?
C2 Co1 B8 83.1(3) . . ?
C2' Co1 B8 176.9(2) . . ?
B4' Co1 B8 94.8(3) . . ?
B4 Co1 B8 50.7(2) . . ?
B7' Co1 B8 135.4(3) . . ?
B8' Co1 B8 98.4(3) . . ?
B7 Co1 B8 50.5(2) . . ?
C2A Co2 C1B 96.2(2) . . ?
C2A Co2 C1A 47.1(2) . . ?
C1B Co2 C1A 129.8(2) . . ?
C2A Co2 C2B 95.3(2) . . ?
C1B Co2 C2B 46.7(2) . . ?
C1A Co2 C2B 96.7(2) . . ?
C2A Co2 B7A 48.2(2) . . ?
C1B Co2 B7A 94.0(3) . . ?
C1A Co2 B7A 83.7(2) . . ?
C2B Co2 B7A 127.0(2) . . ?
C2A Co2 B7B 127.6(3) . . ?
C1B Co2 B7B 82.9(2) . . ?
C1A Co2 B7B 94.9(3) . . ?
C2B Co2 B7B 47.9(2) . . ?
B7A Co2 B7B 174.5(3) . . ?
C2A Co2 B4B 130.4(2) . . ?
C1B Co2 B4B 48.7(2) . . ?
C1A Co2 B4B 177.5(2) . . ?
C2B Co2 B4B 83.3(2) . . ?
B7A Co2 B4B 94.3(3) . . ?
B7B Co2 B4B 87.0(3) . . ?
C2A Co2 B4A 83.8(2) . . ?
C1B Co2 B4A 178.6(3) . . ?
C1A Co2 B4A 49.4(2) . . ?
C2B Co2 B4A 131.9(2) . . ?
B7A Co2 B4A 87.1(3) . . ?
B7B Co2 B4A 96.0(3) . . ?
B4B Co2 B4A 132.2(3) . . ?
C2A Co2 B8B 177.3(2) . . ?
C1B Co2 B8B 83.8(3) . . ?
C1A Co2 B8B 131.2(2) . . ?
C2B Co2 B8B 82.7(2) . . ?
B7A Co2 B8B 134.5(3) . . ?
B7B Co2 B8B 49.8(3) . . ?
B4B Co2 B8B 51.3(3) . . ?
B4A Co2 B8B 96.1(3) . . ?
C2A Co2 B8A 83.5(2) . . ?
C1B Co2 B8A 130.5(2) . . ?
C1A Co2 B8A 84.6(3) . . ?
C2B Co2 B8A 176.9(2) . . ?
B7A Co2 B8A 50.3(2) . . ?
B7B Co2 B8A 134.9(3) . . ?
B4B Co2 B8A 95.3(3) . . ?
B4A Co2 B8A 50.9(3) . . ?
B8B Co2 B8A 98.5(3) . . ?
C3 S1 B8 102.8(3) . . ?
C3 S1 Rh1 112.9(2) . . ?
B8 S1 Rh1 100.6(2) . . ?
C3' S1' B8' 103.4(3) . . ?
C3' S1' Rh1 103.5(2) . . ?
B8' S1' Rh1 123.0(2) . . ?
C3A S1A B8A 104.2(3) . . ?
C3A S1A Rh2 113.5(2) . . ?
B8A S1A Rh2 101.5(2) . . ?
C3B S1B B8B 103.1(3) . . ?
C3B S1B Rh2 102.2(2) . . ?
B8B S1B Rh2 122.4(2) . . ?
C2 C1 B4 112.4(4) . . ?
C2 C1 B5 111.8(5) . . ?
B4 C1 B5 64.2(4) . . ?
C2 C1 B6 62.0(4) . . ?
B4 C1 B6 116.3(5) . . ?
B5 C1 B6 62.4(4) . . ?
C2 C1 Co1 66.8(3) . . ?
B4 C1 Co1 67.7(3) . . ?
B5 C1 Co1 126.1(4) . . ?
B6 C1 Co1 125.4(4) . . ?
C2 C1 H1 121.4 . . ?
B4 C1 H1 117.7 . . ?
B5 C1 H1 116.0 . . ?
B6 C1 H1 115.3 . . ?
Co1 C1 H1 106.5 . . ?
C1 C2 B11 111.7(4) . . ?
C1 C2 B7 112.0(4) . . ?
B11 C2 B7 63.8(4) . . ?
C1 C2 B6 61.9(4) . . ?
B11 C2 B6 62.6(4) . . ?
B7 C2 B6 116.1(5) . . ?
C1 C2 Co1 66.5(3) . . ?
B11 C2 Co1 125.8(4) . . ?
B7 C2 Co1 67.7(3) . . ?
B6 C2 Co1 125.0(4) . . ?
C1 C2 H2 121.6 . . ?
B11 C2 H2 116.1 . . ?
B7 C2 H2 117.9 . . ?
B6 C2 H2 115.3 . . ?
Co1 C2 H2 106.8 . . ?
C1 B4 B9 103.0(5) . . ?
C1 B4 B5 58.2(3) . . ?
B9 B4 B5 59.3(4) . . ?
C1 B4 B8 104.5(5) . . ?
B9 B4 B8 59.3(4) . . ?
B5 B4 B8 107.6(5) . . ?
C1 B4 Co1 64.2(3) . . ?
B9 B4 Co1 117.5(4) . . ?
B5 B4 Co1 117.8(4) . . ?
B8 B4 Co1 65.7(3) . . ?
C1 B4 H4 126.0 . . ?
B9 B4 H4 121.9 . . ?
B5 B4 H4 120.2 . . ?
B8 B4 H4 122.9 . . ?
Co1 B4 H4 111.3 . . ?
C1 B5 B6 59.4(4) . . ?
C1 B5 B9 103.1(4) . . ?
B6 B5 B9 107.7(5) . . ?
C1 B5 B10 104.0(5) . . ?
B6 B5 B10 59.4(4) . . ?
B9 B5 B10 60.3(4) . . ?
C1 B5 B4 57.6(3) . . ?
B6 B5 B4 108.4(4) . . ?
B9 B5 B4 60.0(4) . . ?
B10 B5 B4 108.4(5) . . ?
C1 B5 H5 125.7 . . ?
B6 B5 H5 121.2 . . ?
B9 B5 H5 122.9 . . ?
B10 B5 H5 122.4 . . ?
B4 B5 H5 121.3 . . ?
C1 B6 C2 56.1(3) . . ?
C1 B6 B10 104.0(5) . . ?
C2 B6 B10 103.8(5) . . ?
C1 B6 B5 58.2(4) . . ?
C2 B6 B5 103.7(5) . . ?
B10 B6 B5 60.7(4) . . ?
C1 B6 B11 103.2(5) . . ?
C2 B6 B11 57.8(4) . . ?
B10 B6 B11 60.2(4) . . ?
B5 B6 B11 108.3(5) . . ?
C1 B6 H6 125.6 . . ?
C2 B6 H6 125.6 . . ?
B10 B6 H6 122.9 . . ?
B5 B6 H6 121.9 . . ?
B11 B6 H6 122.4 . . ?
C2 B7 B12 103.0(5) . . ?
C2 B7 B11 57.9(4) . . ?
B12 B7 B11 59.4(4) . . ?
C2 B7 B8 104.5(5) . . ?
B12 B7 B8 59.6(4) . . ?
B11 B7 B8 107.6(5) . . ?
C2 B7 Co1 64.1(3) . . ?
B12 B7 Co1 117.6(4) . . ?
B11 B7 Co1 117.3(4) . . ?
B8 B7 Co1 65.6(3) . . ?
C2 B7 H7 126.2 . . ?
B12 B7 H7 121.6 . . ?
B11 B7 H7 120.4 . . ?
B8 B7 H7 122.7 . . ?
Co1 B7 H7 111.6 . . ?
B12 B8 B9 60.2(4) . . ?
B12 B8 B7 58.9(4) . . ?
B9 B8 B7 106.9(5) . . ?
B12 B8 B4 107.1(5) . . ?
B9 B8 B4 59.6(4) . . ?
B7 B8 B4 106.4(5) . . ?
B12 B8 S1 117.3(4) . . ?
B9 B8 S1 117.8(4) . . ?
B7 B8 S1 123.6(4) . . ?
B4 B8 S1 124.8(4) . . ?
B12 B8 Co1 115.6(4) . . ?
B9 B8 Co1 116.0(4) . . ?
B7 B8 Co1 63.9(3) . . ?
B4 B8 Co1 63.6(3) . . ?
S1 B8 Co1 117.5(3) . . ?
B5 B9 B8 110.0(5) . . ?
B5 B9 B12 107.9(5) . . ?
B8 B9 B12 59.7(4) . . ?
B5 B9 B4 60.7(4) . . ?
B8 B9 B4 61.1(4) . . ?
B12 B9 B4 107.8(5) . . ?
B5 B9 B10 60.2(4) . . ?
B8 B9 B10 109.3(5) . . ?
B12 B9 B10 60.1(4) . . ?
B4 B9 B10 108.9(5) . . ?
B5 B9 H9 121.1 . . ?
B8 B9 H9 120.5 . . ?
B12 B9 H9 122.4 . . ?
B4 B9 H9 121.2 . . ?
B10 B9 H9 121.2 . . ?
B6 B10 B11 60.2(4) . . ?
B6 B10 B5 59.9(4) . . ?
B11 B10 B5 107.8(5) . . ?
B6 B10 B12 107.4(5) . . ?
B11 B10 B12 59.3(4) . . ?
B5 B10 B12 107.3(5) . . ?
B6 B10 B9 107.5(5) . . ?
B11 B10 B9 107.3(5) . . ?
B5 B10 B9 59.6(4) . . ?
B12 B10 B9 59.9(4) . . ?
B6 B10 H10 121.8 . . ?
B11 B10 H10 122.0 . . ?
B5 B10 H10 122.0 . . ?
B12 B10 H10 122.3 . . ?
B9 B10 H10 122.1 . . ?
C2 B11 B12 103.3(4) . . ?
C2 B11 B10 104.6(5) . . ?
B12 B11 B10 60.7(4) . . ?
C2 B11 B6 59.5(4) . . ?
B12 B11 B6 108.0(5) . . ?
B10 B11 B6 59.6(4) . . ?
C2 B11 B7 58.2(3) . . ?
B12 B11 B7 59.5(4) . . ?
B10 B11 B7 108.8(5) . . ?
B6 B11 B7 108.9(5) . . ?
C2 B11 H11 125.3 . . ?
B12 B11 H11 122.9 . . ?
B10 B11 H11 122.0 . . ?
B6 B11 H11 120.9 . . ?
B7 B11 H11 121.2 . . ?
B11 B12 B7 61.2(4) . . ?
B11 B12 B8 110.5(5) . . ?
B7 B12 B8 61.5(4) . . ?
B11 B12 B9 108.1(5) . . ?
B7 B12 B9 108.8(5) . . ?
B8 B12 B9 60.1(4) . . ?
B11 B12 B10 60.0(4) . . ?
B7 B12 B10 109.6(5) . . ?
B8 B12 B10 109.6(5) . . ?
B9 B12 B10 60.1(4) . . ?
B11 B12 H12 120.9 . . ?
B7 B12 H12 120.4 . . ?
B8 B12 H12 120.2 . . ?
B9 B12 H12 122.1 . . ?
B10 B12 H12 121.1 . . ?
C2' C1' B5' 110.8(5) . . ?
C2' C1' B4' 112.2(5) . . ?
B5' C1' B4' 63.4(4) . . ?
C2' C1' B6' 61.2(4) . . ?
B5' C1' B6' 62.5(4) . . ?
B4' C1' B6' 115.8(5) . . ?
C2' C1' Co1 67.6(3) . . ?
B5' C1' Co1 124.2(4) . . ?
B4' C1' Co1 66.6(3) . . ?
B6' C1' Co1 125.0(4) . . ?
C2' C1' H1' 121.3 . . ?
B5' C1' H1' 117.1 . . ?
B4' C1' H1' 118.3 . . ?
B6' C1' H1' 115.5 . . ?
Co1 C1' H1' 107.2 . . ?
C1' C2' B7' 111.5(4) . . ?
C1' C2' B11' 111.9(5) . . ?
B7' C2' B11' 64.1(4) . . ?
C1' C2' B6' 62.7(4) . . ?
B7' C2' B6' 115.3(5) . . ?
B11' C2' B6' 61.8(4) . . ?
C1' C2' Co1 65.7(3) . . ?
B7' C2' Co1 67.3(3) . . ?
B11' C2' Co1 125.5(4) . . ?
B6' C2' Co1 124.6(4) . . ?
C1' C2' H2' 121.4 . . ?
B7' C2' H2' 118.4 . . ?
B11' C2' H2' 116.2 . . ?
B6' C2' H2' 115.6 . . ?
Co1 C2' H2' 107.4 . . ?
C1' B4' B9' 102.5(5) . . ?
C1' B4' B5' 57.6(3) . . ?
B9' B4' B5' 58.5(4) . . ?
C1' B4' B8' 103.4(5) . . ?
B9' B4' B8' 60.3(4) . . ?
B5' B4' B8' 106.6(5) . . ?
C1' B4' Co1 64.1(3) . . ?
B9' B4' Co1 117.8(4) . . ?
B5' B4' Co1 116.8(4) . . ?
B8' B4' Co1 64.9(3) . . ?
C1' B4' H4' 126.6 . . ?
B9' B4' H4' 121.5 . . ?
B5' B4' H4' 121.2 . . ?
B8' B4' H4' 123.3 . . ?
Co1 B4' H4' 111.7 . . ?
C1' B5' B9' 104.9(5) . . ?
C1' B5' B10' 105.7(5) . . ?
B9' B5' B10' 61.1(4) . . ?
C1' B5' B6' 60.0(4) . . ?
B9' B5' B6' 108.7(5) . . ?
B10' B5' B6' 59.6(4) . . ?
C1' B5' B4' 58.9(4) . . ?
B9' B5' B4' 60.3(4) . . ?
B10' B5' B4' 110.1(5) . . ?
B6' B5' B4' 110.0(5) . . ?
C1' B5' H5' 124.4 . . ?
B9' B5' H5' 122.1 . . ?
B10' B5' H5' 121.5 . . ?
B6' B5' H5' 120.7 . . ?
B4' B5' H5' 120.2 . . ?
C2' B6' C1' 56.1(3) . . ?
C2' B6' B11' 58.3(4) . . ?
C1' B6' B11' 103.8(5) . . ?
C2' B6' B10' 104.8(5) . . ?
C1' B6' B10' 103.9(5) . . ?
B11' B6' B10' 61.4(4) . . ?
C2' B6' B5' 102.7(5) . . ?
C1' B6' B5' 57.5(4) . . ?
B11' B6' B5' 108.1(5) . . ?
B10' B6' B5' 59.7(4) . . ?
C2' B6' H6' 125.5 . . ?
C1' B6' H6' 125.7 . . ?
B11' B6' H6' 121.7 . . ?
B10' B6' H6' 122.5 . . ?
B5' B6' H6' 123.0 . . ?
C2' B7' B8' 106.0(5) . . ?
C2' B7' B11' 58.1(4) . . ?
B8' B7' B11' 109.1(5) . . ?
C2' B7' B12' 104.2(5) . . ?
B8' B7' B12' 60.6(4) . . ?
B11' B7' B12' 59.9(4) . . ?
C2' B7' Co1 65.2(3) . . ?
B8' B7' Co1 64.9(3) . . ?
B11' B7' Co1 118.4(4) . . ?
B12' B7' Co1 118.1(4) . . ?
C2' B7' H7' 125.1 . . ?
B8' B7' H7' 121.9 . . ?
B11' B7' H7' 119.7 . . ?
B12' B7' H7' 121.0 . . ?
Co1 B7' H7' 111.2 . . ?
B7' B8' B12' 59.9(4) . . ?
B7' B8' B9' 106.6(5) . . ?
B12' B8' B9' 59.8(4) . . ?
B7' B8' B4' 106.8(5) . . ?
B12' B8' B4' 107.1(5) . . ?
B9' B8' B4' 58.7(4) . . ?
B7' B8' S1' 115.4(4) . . ?
B12' B8' S1' 108.4(4) . . ?
B9' B8' S1' 120.1(4) . . ?
B4' B8' S1' 134.4(4) . . ?
B7' B8' Co1 64.9(3) . . ?
B12' B8' Co1 117.5(4) . . ?
B9' B8' Co1 115.3(4) . . ?
B4' B8' Co1 63.6(3) . . ?
S1' B8' Co1 120.2(3) . . ?
B5' B9' B4' 61.2(4) . . ?
B5' B9' B10' 60.0(4) . . ?
B4' B9' B10' 109.9(5) . . ?
B5' B9' B12' 107.6(5) . . ?
B4' B9' B12' 109.0(5) . . ?
B10' B9' B12' 59.8(4) . . ?
B5' B9' B8' 109.3(5) . . ?
B4' B9' B8' 60.9(4) . . ?
B10' B9' B8' 108.8(5) . . ?
B12' B9' B8' 59.9(4) . . ?
B5' B9' H9' 121.4 . . ?
B4' B9' H9' 120.2 . . ?
B10' B9' H9' 121.2 . . ?
B12' B9' H9' 122.1 . . ?
B8' B9' H9' 121.0 . . ?
B6' B10' B5' 60.7(4) . . ?
B6' B10' B9' 107.8(5) . . ?
B5' B10' B9' 58.9(4) . . ?
B6' B10' B12' 107.5(5) . . ?
B5' B10' B12' 107.2(5) . . ?
B9' B10' B12' 60.5(4) . . ?
B6' B10' B11' 58.9(4) . . ?
B5' B10' B11' 106.9(5) . . ?
B9' B10' B11' 107.5(5) . . ?
B12' B10' B11' 59.8(4) . . ?
B6' B10' H10' 121.8 . . ?
B5' B10' H10' 122.3 . . ?
B9' B10' H10' 121.9 . . ?
B12' B10' H10' 121.8 . . ?
B11' B10' H10' 122.5 . . ?
C2' B11' B6' 60.0(4) . . ?
C2' B11' B12' 104.1(5) . . ?
B6' B11' B12' 108.2(5) . . ?
C2' B11' B7' 57.8(4) . . ?
B6' B11' B7' 108.6(5) . . ?
B12' B11' B7' 60.1(4) . . ?
C2' B11' B10' 104.7(5) . . ?
B6' B11' B10' 59.7(4) . . ?
B12' B11' B10' 59.9(4) . . ?
B7' B11' B10' 107.8(5) . . ?
C2' B11' H11' 124.9 . . ?
B6' B11' H11' 120.8 . . ?
B12' B11' H11' 122.5 . . ?
B7' B11' H11' 121.6 . . ?
B10' B11' H11' 122.6 . . ?
B11' B12' B10' 60.2(4) . . ?
B11' B12' B7' 60.0(4) . . ?
B10' B12' B7' 108.0(5) . . ?
B11' B12' B9' 107.3(5) . . ?
B10' B12' B9' 59.7(4) . . ?
B7' B12' B9' 106.7(5) . . ?
B11' B12' B8' 108.4(5) . . ?
B10' B12' B8' 109.0(5) . . ?
B7' B12' B8' 59.6(4) . . ?
B9' B12' B8' 60.3(4) . . ?
B11' B12' H12' 121.7 . . ?
B10' B12' H12' 121.2 . . ?
B7' B12' H12' 122.4 . . ?
B9' B12' H12' 122.5 . . ?
B8' B12' H12' 121.1 . . ?
S1 C3 H3A 109.5 . . ?
S1 C3 H3B 109.5 . . ?
H3A C3 H3B 109.5 . . ?
S1 C3 H3C 109.5 . . ?
H3A C3 H3C 109.5 . . ?
H3B C3 H3C 109.5 . . ?
S1' C3' H3'A 109.5 . . ?
S1' C3' H3'B 109.5 . . ?
H3'A C3' H3'B 109.5 . . ?
S1' C3' H3'C 109.5 . . ?
H3'A C3' H3'C 109.5 . . ?
H3'B C3' H3'C 109.5 . . ?
C5 C4 C11 126.1(6) . . ?
C5 C4 Rh1 73.1(4) . . ?
C11 C4 Rh1 108.8(4) . . ?
C5 C4 H4E 113.7 . . ?
C11 C4 H4E 113.7 . . ?
Rh1 C4 H4E 113.7 . . ?
C4 C5 C6 124.6(6) . . ?
C4 C5 Rh1 69.5(3) . . ?
C6 C5 Rh1 112.6(4) . . ?
C4 C5 H5E 114.0 . . ?
C6 C5 H5E 114.0 . . ?
Rh1 C5 H5E 114.0 . . ?
C5 C6 C7 111.5(5) . . ?
C5 C6 H6E 109.3 . . ?
C7 C6 H6E 109.3 . . ?
C5 C6 H6F 109.3 . . ?
C7 C6 H6F 109.3 . . ?
H6E C6 H6F 108.0 . . ?
C8 C7 C6 113.2(5) . . ?
C8 C7 H7E 108.9 . . ?
C6 C7 H7E 108.9 . . ?
C8 C7 H7F 108.9 . . ?
C6 C7 H7F 108.9 . . ?
H7E C7 H7F 107.7 . . ?
C9 C8 C7 125.3(6) . . ?
C9 C8 Rh1 72.5(3) . . ?
C7 C8 Rh1 110.1(4) . . ?
C9 C8 H8E 113.8 . . ?
C7 C8 H8E 113.8 . . ?
Rh1 C8 H8E 113.8 . . ?
C8 C9 C10 123.5(6) . . ?
C8 C9 Rh1 69.4(3) . . ?
C10 C9 Rh1 112.4(4) . . ?
C8 C9 H9E 114.4 . . ?
C10 C9 H9E 114.4 . . ?
Rh1 C9 H9E 114.4 . . ?
C11 C10 C9 110.7(5) . . ?
C11 C10 H10E 109.5 . . ?
C9 C10 H10E 109.5 . . ?
C11 C10 H10F 109.5 . . ?
C9 C10 H10F 109.5 . . ?
H10E C10 H10F 108.1 . . ?
C4 C11 C10 112.9(5) . . ?
C4 C11 H11E 109.0 . . ?
C10 C11 H11E 109.0 . . ?
C4 C11 H11F 109.0 . . ?
C10 C11 H11F 109.0 . . ?
H11E C11 H11F 107.8 . . ?
C2A C1A B5A 110.0(4) . . ?
C2A C1A B6A 61.0(4) . . ?
B5A C1A B6A 62.0(4) . . ?
C2A C1A B4A 110.4(4) . . ?
B5A C1A B4A 63.1(4) . . ?
B6A C1A B4A 114.3(5) . . ?
C2A C1A Co2 66.1(3) . . ?
B5A C1A Co2 123.9(4) . . ?
B6A C1A Co2 123.2(4) . . ?
B4A C1A Co2 66.9(3) . . ?
C2A C1A H1A 122.5 . . ?
B5A C1A H1A 117.2 . . ?
B6A C1A H1A 116.5 . . ?
B4A C1A H1A 119.0 . . ?
Co2 C1A H1A 108.0 . . ?
C1A C2A B7A 112.6(5) . . ?
C1A C2A B11A 112.8(5) . . ?
B7A C2A B11A 64.0(4) . . ?
C1A C2A B6A 62.4(4) . . ?
B7A C2A B6A 115.4(5) . . ?
B11A C2A B6A 62.2(4) . . ?
C1A C2A Co2 66.9(3) . . ?
B7A C2A Co2 67.3(3) . . ?
B11A C2A Co2 125.9(4) . . ?
B6A C2A Co2 125.2(4) . . ?
C1A C2A H2A 120.5 . . ?
B7A C2A H2A 118.3 . . ?
B11A C2A H2A 115.8 . . ?
B6A C2A H2A 115.6 . . ?
Co2 C2A H2A 106.7 . . ?
C1A B4A B9A 103.9(5) . . ?
C1A B4A B5A 57.1(4) . . ?
B9A B4A B5A 60.1(4) . . ?
C1A B4A B8A 104.6(4) . . ?
B9A B4A B8A 59.8(4) . . ?
B5A B4A B8A 107.4(5) . . ?
C1A B4A Co2 63.7(3) . . ?
B9A B4A Co2 117.5(4) . . ?
B5A B4A Co2 115.8(4) . . ?
B8A B4A Co2 65.2(3) . . ?
C1A B4A H4A 126.0 . . ?
B9A B4A H4A 120.8 . . ?
B5A B4A H4A 121.0 . . ?
B8A B4A H4A 122.7 . . ?
Co2 B4A H4A 112.4 . . ?
C1A B5A B10A 105.4(5) . . ?
C1A B5A B6A 60.2(4) . . ?
B10A B5A B6A 59.3(4) . . ?
C1A B5A B9A 105.5(5) . . ?
B10A B5A B9A 60.1(4) . . ?
B6A B5A B9A 108.4(5) . . ?
C1A B5A B4A 59.7(4) . . ?
B10A B5A B4A 108.2(5) . . ?
B6A B5A B4A 110.1(5) . . ?
B9A B5A B4A 59.7(4) . . ?
C1A B5A H5A 123.7 . . ?
B10A B5A H5A 122.7 . . ?
B6A B5A H5A 120.6 . . ?
B9A B5A H5A 122.4 . . ?
B4A B5A H5A 120.7 . . ?
C2A B6A C1A 56.6(3) . . ?
C2A B6A B10A 103.8(5) . . ?
C1A B6A B10A 104.1(5) . . ?
C2A B6A B11A 58.4(4) . . ?
C1A B6A B11A 105.1(5) . . ?
B10A B6A B11A 60.8(4) . . ?
C2A B6A B5A 103.2(5) . . ?
C1A B6A B5A 57.8(4) . . ?
B10A B6A B5A 60.2(4) . . ?
B11A B6A B5A 108.9(5) . . ?
C2A B6A H6A 125.7 . . ?
C1A B6A H6A 125.0 . . ?
B10A B6A H6A 123.0 . . ?
B11A B6A H6A 121.2 . . ?
B5A B6A H6A 122.4 . . ?
C2A B7A B12A 104.0(5) . . ?
C2A B7A B8A 106.0(5) . . ?
B12A B7A B8A 60.0(4) . . ?
C2A B7A B11A 58.3(4) . . ?
B12A B7A B11A 60.1(4) . . ?
B8A B7A B11A 109.2(5) . . ?
C2A B7A Co2 64.5(3) . . ?
B12A B7A Co2 118.5(4) . . ?
B8A B7A Co2 66.1(3) . . ?
B11A B7A Co2 118.3(4) . . ?
C2A B7A H7A 125.5 . . ?
B12A B7A H7A 121.1 . . ?
B8A B7A H7A 121.7 . . ?
B11A B7A H7A 119.6 . . ?
Co2 B7A H7A 110.9 . . ?
B12A B8A B7A 59.4(4) . . ?
B12A B8A B9A 60.0(4) . . ?
B7A B8A B9A 106.9(5) . . ?
B12A B8A B4A 106.8(5) . . ?
B7A B8A B4A 106.3(5) . . ?
B9A B8A B4A 59.2(4) . . ?
B12A B8A S1A 117.3(4) . . ?
B7A B8A S1A 123.4(4) . . ?
B9A B8A S1A 118.3(4) . . ?
B4A B8A S1A 125.0(4) . . ?
B12A B8A Co2 115.8(4) . . ?
B7A B8A Co2 63.6(3) . . ?
B9A B8A Co2 115.9(4) . . ?
B4A B8A Co2 64.0(3) . . ?
S1A B8A Co2 117.1(3) . . ?
B10A B9A B4A 107.7(5) . . ?
B10A B9A B12A 59.5(4) . . ?
B4A B9A B12A 107.9(5) . . ?
B10A B9A B5A 58.9(4) . . ?
B4A B9A B5A 60.2(4) . . ?
B12A B9A B5A 106.5(5) . . ?
B10A B9A B8A 107.8(5) . . ?
B4A B9A B8A 61.0(4) . . ?
B12A B9A B8A 59.6(4) . . ?
B5A B9A B8A 108.5(5) . . ?
B10A B9A H9A 122.3 . . ?
B4A B9A H9A 121.2 . . ?
B12A B9A H9A 122.5 . . ?
B5A B9A H9A 122.3 . . ?
B8A B9A H9A 121.2 . . ?
B6A B10A B5A 60.5(4) . . ?
B6A B10A B12A 108.8(5) . . ?
B5A B10A B12A 108.8(5) . . ?
B6A B10A B11A 60.1(4) . . ?
B5A B10A B11A 108.6(5) . . ?
B12A B10A B11A 60.3(4) . . ?
B6A B10A B9A 109.9(5) . . ?
B5A B10A B9A 60.9(4) . . ?
B12A B10A B9A 60.5(4) . . ?
B11A B10A B9A 109.4(5) . . ?
B6A B10A H10A 121.0 . . ?
B5A B10A H10A 121.2 . . ?
B12A B10A H10A 121.4 . . ?
B11A B10A H10A 121.3 . . ?
B9A B10A H10A 120.4 . . ?
C2A B11A B6A 59.3(4) . . ?
C2A B11A B10A 103.1(5) . . ?
B6A B11A B10A 59.1(4) . . ?
C2A B11A B12A 103.1(5) . . ?
B6A B11A B12A 107.5(5) . . ?
B10A B11A B12A 59.8(4) . . ?
C2A B11A B7A 57.8(4) . . ?
B6A B11A B7A 107.9(5) . . ?
B10A B11A B7A 106.7(5) . . ?
B12A B11A B7A 59.4(4) . . ?
C2A B11A H11A 125.6 . . ?
B6A B11A H11A 121.3 . . ?
B10A B11A H11A 123.4 . . ?
B12A B11A H11A 123.0 . . ?
B7A B11A H11A 122.1 . . ?
B7A B12A B10A 107.7(5) . . ?
B7A B12A B8A 60.6(4) . . ?
B10A B12A B8A 108.8(5) . . ?
B7A B12A B11A 60.6(4) . . ?
B10A B12A B11A 59.9(4) . . ?
B8A B12A B11A 110.0(5) . . ?
B7A B12A B9A 108.1(5) . . ?
B10A B12A B9A 60.0(4) . . ?
B8A B12A B9A 60.4(4) . . ?
B11A B12A B9A 108.7(5) . . ?
B7A B12A H12A 121.7 . . ?
B10A B12A H12A 121.9 . . ?
B8A B12A H12A 120.5 . . ?
B11A B12A H12A 120.8 . . ?
B9A B12A H12A 121.6 . . ?
C2B C1B B5B 110.9(5) . . ?
C2B C1B B4B 111.9(4) . . ?
B5B C1B B4B 64.1(4) . . ?
C2B C1B B6B 61.3(4) . . ?
B5B C1B B6B 62.2(4) . . ?
B4B C1B B6B 115.7(5) . . ?
C2B C1B Co2 67.0(3) . . ?
B5B C1B Co2 125.6(4) . . ?
B4B C1B Co2 67.3(3) . . ?
B6B C1B Co2 124.8(4) . . ?
C2B C1B H1B 121.8 . . ?
B5B C1B H1B 116.4 . . ?
B4B C1B H1B 118.0 . . ?
B6B C1B H1B 115.8 . . ?
Co2 C1B H1B 106.7 . . ?
C1B C2B B11B 111.6(5) . . ?
C1B C2B B7B 111.9(5) . . ?
B11B C2B B7B 64.2(4) . . ?
C1B C2B B6B 61.8(4) . . ?
B11B C2B B6B 62.4(4) . . ?
B7B C2B B6B 116.0(5) . . ?
C1B C2B Co2 66.3(3) . . ?
B11B C2B Co2 125.8(4) . . ?
B7B C2B Co2 67.4(3) . . ?
B6B C2B Co2 124.6(4) . . ?
C1B C2B H2B 121.7 . . ?
B11B C2B H2B 116.0 . . ?
B7B C2B H2B 117.8 . . ?
B6B C2B H2B 115.5 . . ?
Co2 C2B H2B 107.1 . . ?
C1B B4B B9B 103.0(5) . . ?
C1B B4B B5B 56.8(4) . . ?
B9B B4B B5B 60.1(4) . . ?
C1B B4B B8B 103.5(5) . . ?
B9B B4B B8B 60.2(4) . . ?
B5B B4B B8B 107.6(5) . . ?
C1B B4B Co2 64.0(3) . . ?
B9B B4B Co2 117.6(4) . . ?
B5B B4B Co2 116.2(4) . . ?
B8B B4B Co2 64.6(3) . . ?
C1B B4B H4B 126.8 . . ?
B9B B4B H4B 120.9 . . ?
B5B B4B H4B 120.7 . . ?
B8B B4B H4B 123.1 . . ?
Co2 B4B H4B 112.2 . . ?
C1B B5B B6B 60.1(4) . . ?
C1B B5B B10B 106.0(5) . . ?
B6B B5B B10B 60.4(4) . . ?
C1B B5B B9B 103.9(5) . . ?
B6B B5B B9B 108.4(5) . . ?
B10B B5B B9B 60.3(4) . . ?
C1B B5B B4B 59.1(4) . . ?
B6B B5B B4B 110.0(5) . . ?
B10B B5B B4B 108.7(5) . . ?
B9B B5B B4B 59.0(4) . . ?
C1B B5B H5B 124.3 . . ?
B6B B5B H5B 120.2 . . ?
B10B B5B H5B 121.7 . . ?
B9B B5B H5B 123.2 . . ?
B4B B5B H5B 121.0 . . ?
C2B B6B C1B 56.9(3) . . ?
C2B B6B B5B 103.8(5) . . ?
C1B B6B B5B 57.7(4) . . ?
C2B B6B B11B 58.2(4) . . ?
C1B B6B B11B 104.3(5) . . ?
B5B B6B B11B 108.6(5) . . ?
C2B B6B B10B 104.4(5) . . ?
C1B B6B B10B 104.2(5) . . ?
B5B B6B B10B 60.5(4) . . ?
B11B B6B B10B 60.7(4) . . ?
C2B B6B H6B 125.2 . . ?
C1B B6B H6B 125.2 . . ?
B5B B6B H6B 122.3 . . ?
B11B B6B H6B 121.8 . . ?
B10B B6B H6B 122.7 . . ?
C2B B7B B12B 103.2(5) . . ?
C2B B7B B8B 105.6(5) . . ?
B12B B7B B8B 60.4(4) . . ?
C2B B7B B11B 57.7(4) . . ?
B12B B7B B11B 59.3(4) . . ?
B8B B7B B11B 108.5(5) . . ?
C2B B7B Co2 64.7(3) . . ?
B12B B7B Co2 118.0(4) . . ?
B8B B7B Co2 65.4(3) . . ?
B11B B7B Co2 117.6(4) . . ?
C2B B7B H7B 125.8 . . ?
B12B B7B H7B 121.5 . . ?
B8B B7B H7B 121.9 . . ?
B11B B7B H7B 120.3 . . ?
Co2 B7B H7B 111.3 . . ?
B7B B8B B12B 59.8(4) . . ?
B7B B8B B9B 107.0(5) . . ?
B12B B8B B9B 59.8(4) . . ?
B7B B8B B4B 107.1(5) . . ?
B12B B8B B4B 106.1(5) . . ?
B9B B8B B4B 58.1(4) . . ?
B7B B8B S1B 115.9(4) . . ?
B12B B8B S1B 109.2(4) . . ?
B9B B8B S1B 119.5(4) . . ?
B4B B8B S1B 133.9(4) . . ?
B7B B8B Co2 64.8(3) . . ?
B12B B8B Co2 117.0(4) . . ?
B9B B8B Co2 115.3(4) . . ?
B4B B8B Co2 64.1(3) . . ?
S1B B8B Co2 120.6(3) . . ?
B4B B9B B5B 60.9(4) . . ?
B4B B9B B10B 109.7(5) . . ?
B5B B9B B10B 59.6(4) . . ?
B4B B9B B12B 109.0(5) . . ?
B5B B9B B12B 106.9(5) . . ?
B10B B9B B12B 59.7(4) . . ?
B4B B9B B8B 61.8(4) . . ?
B5B B9B B8B 109.4(5) . . ?
B10B B9B B8B 108.9(5) . . ?
B12B B9B B8B 59.7(4) . . ?
B4B B9B H9B 120.0 . . ?
B5B B9B H9B 121.9 . . ?
B10B B9B H9B 121.3 . . ?
B12B B9B H9B 122.4 . . ?
B8B B9B H9B 120.6 . . ?
B6B B10B B5B 59.1(4) . . ?
B6B B10B B12B 106.9(5) . . ?
B5B B10B B12B 107.6(5) . . ?
B6B B10B B11B 59.2(4) . . ?
B5B B10B B11B 106.4(5) . . ?
B12B B10B B11B 59.4(4) . . ?
B6B B10B B9B 107.2(5) . . ?
B5B B10B B9B 60.1(4) . . ?
B12B B10B B9B 60.2(4) . . ?
B11B B10B B9B 107.2(5) . . ?
B6B B10B H10B 122.6 . . ?
B5B B10B H10B 122.3 . . ?
B12B B10B H10B 121.9 . . ?
B11B B10B H10B 122.7 . . ?
B9B B10B H10B 121.7 . . ?
C2B B11B B6B 59.4(4) . . ?
C2B B11B B12B 103.8(5) . . ?
B6B B11B B12B 108.2(5) . . ?
C2B B11B B10B 104.9(5) . . ?
B6B B11B B10B 60.1(4) . . ?
B12B B11B B10B 60.2(4) . . ?
C2B B11B B7B 58.0(4) . . ?
B6B B11B B7B 108.5(5) . . ?
B12B B11B B7B 59.8(4) . . ?
B10B B11B B7B 108.3(5) . . ?
C2B B11B H11B 125.1 . . ?
B6B B11B H11B 120.9 . . ?
B12B B11B H11B 122.7 . . ?
B10B B11B H11B 122.1 . . ?
B7B B11B H11B 121.5 . . ?
B11B B12B B7B 60.9(4) . . ?
B11B B12B B10B 60.4(4) . . ?
B7B B12B B10B 109.3(5) . . ?
B11B B12B B8B 109.3(5) . . ?
B7B B12B B8B 59.8(4) . . ?
B10B B12B B8B 109.8(5) . . ?
B11B B12B B9B 107.9(5) . . ?
B7B B12B B9B 107.6(5) . . ?
B10B B12B B9B 60.1(4) . . ?
B8B B12B B9B 60.5(4) . . ?
B11B B12B H12B 121.2 . . ?
B7B B12B H12B 121.5 . . ?
B10B B12B H12B 120.7 . . ?
B8B B12B H12B 120.7 . . ?
B9B B12B H12B 122.2 . . ?
S1A C3A H3AA 109.5 . . ?
S1A C3A H3AB 109.5 . . ?
H3AA C3A H3AB 109.5 . . ?
S1A C3A H3AC 109.5 . . ?
H3AA C3A H3AC 109.5 . . ?
H3AB C3A H3AC 109.5 . . ?
S1B C3B H3BA 109.5 . . ?
S1B C3B H3BB 109.5 . . ?
H3BA C3B H3BB 109.5 . . ?
S1B C3B H3BC 109.5 . . ?
H3BA C3B H3BC 109.5 . . ?
H3BB C3B H3BC 109.5 . . ?
C5A C4A C11A 124.7(6) . . ?
C5A C4A Rh2 73.0(3) . . ?
C11A C4A Rh2 109.9(4) . . ?
C5A C4A H4AA 114.0 . . ?
C11A C4A H4AA 114.0 . . ?
Rh2 C4A H4AA 114.0 . . ?
C4A C5A C6A 124.7(6) . . ?
C4A C5A Rh2 69.3(3) . . ?
C6A C5A Rh2 111.9(4) . . ?
C4A C5A H5AB 114.2 . . ?
C6A C5A H5AB 114.2 . . ?
Rh2 C5A H5AB 114.2 . . ?
C5A C6A C7A 112.2(5) . . ?
C5A C6A H6AA 109.2 . . ?
C7A C6A H6AA 109.2 . . ?
C5A C6A H6AB 109.2 . . ?
C7A C6A H6AB 109.2 . . ?
H6AA C6A H6AB 107.9 . . ?
C8A C7A C6A 113.2(5) . . ?
C8A C7A H7AB 108.9 . . ?
C6A C7A H7AB 108.9 . . ?
C8A C7A H7AC 108.9 . . ?
C6A C7A H7AC 108.9 . . ?
H7AB C7A H7AC 107.8 . . ?
C9A C8A C7A 125.6(6) . . ?
C9A C8A Rh2 72.8(4) . . ?
C7A C8A Rh2 109.0(4) . . ?
C9A C8A H8AA 113.9 . . ?
C7A C8A H8AA 113.9 . . ?
Rh2 C8A H8AA 113.9 . . ?
C8A C9A C10A 126.4(6) . . ?
C8A C9A Rh2 69.9(3) . . ?
C10A C9A Rh2 113.0(4) . . ?
C8A C9A H9AA 113.2 . . ?
C10A C9A H9AA 113.2 . . ?
Rh2 C9A H9AA 113.2 . . ?
C9A C10A C11A 111.7(5) . . ?
C9A C10A H10G 109.3 . . ?
C11A C10A H10G 109.3 . . ?
C9A C10A H10H 109.3 . . ?
C11A C10A H10H 109.3 . . ?
H10G C10A H10H 107.9 . . ?
C4A C11A C10A 113.7(6) . . ?
C4A C11A H11G 108.8 . . ?
C10A C11A H11G 108.8 . . ?
C4A C11A H11H 108.8 . . ?
C10A C11A H11H 108.8 . . ?
H11G C11A H11H 107.7 . . ?
Cl3 C1S Cl1 116.6(5) . . ?
Cl3 C1S Cl2 106.9(5) . . ?
Cl1 C1S Cl2 104.2(4) . . ?
Cl2' C1S Cl3' 110.5(6) . . ?
Cl3 C1S H1SA 109.6 . . ?
Cl1 C1S H1SA 109.6 . . ?
Cl2 C1S H1SA 109.6 . . ?
Cl2' C1S H1SB 107.6 . . ?
Cl3' C1S H1SB 107.6 . . ?
Cl6 C2S Cl5 112.7(5) . . ?
Cl6 C2S Cl4 112.0(5) . . ?
Cl5 C2S Cl4 110.3(5) . . ?
Cl5' C2S Cl4' 108.1(13) . . ?
Cl5' C2S Cl6' 109.5(13) . . ?
Cl4' C2S Cl6' 100.1(12) . . ?
Cl6 C2S H2SA 107.2 . . ?
Cl5 C2S H2SA 107.2 . . ?
Cl4 C2S H2SA 107.2 . . ?
Cl5' C2S H2SB 112.8 . . ?
Cl4' C2S H2SB 112.8 . . ?
Cl6' C2S H2SB 112.8 . . ?
 
loop_
 _geom_torsion_atom_site_label_1
 _geom_torsion_atom_site_label_2
 _geom_torsion_atom_site_label_3
 _geom_torsion_atom_site_label_4
 _geom_torsion
 _geom_torsion_site_symmetry_1
 _geom_torsion_site_symmetry_2
 _geom_torsion_site_symmetry_3
 _geom_torsion_site_symmetry_4
 _geom_torsion_publ_flag
B4 C1 C2 B11 69.5(6) . . . . ?
B5 C1 C2 B11 -0.4(6) . . . . ?
B6 C1 C2 B11 -39.4(5) . . . . ?
Co1 C1 C2 B11 120.9(4) . . . . ?
B4 C1 C2 B7 0.1(6) . . . . ?
B5 C1 C2 B7 -69.9(6) . . . . ?
B6 C1 C2 B7 -108.8(5) . . . . ?
Co1 C1 C2 B7 51.5(4) . . . . ?
B4 C1 C2 B6 108.9(5) . . . . ?
B5 C1 C2 B6 39.0(5) . . . . ?
Co1 C1 C2 B6 160.3(4) . . . . ?
B4 C1 C2 Co1 -51.4(4) . . . . ?
B5 C1 C2 Co1 -121.3(4) . . . . ?
B6 C1 C2 Co1 -160.3(4) . . . . ?
C2 C1 B4 B9 -63.6(5) . . . . ?
B5 C1 B4 B9 40.6(4) . . . . ?
B6 C1 B4 B9 5.1(6) . . . . ?
Co1 C1 B4 B9 -114.5(4) . . . . ?
C2 C1 B4 B5 -104.3(5) . . . . ?
B6 C1 B4 B5 -35.5(5) . . . . ?
Co1 C1 B4 B5 -155.2(4) . . . . ?
C2 C1 B4 B8 -2.4(6) . . . . ?
B5 C1 B4 B8 101.9(5) . . . . ?
B6 C1 B4 B8 66.3(6) . . . . ?
Co1 C1 B4 B8 -53.3(3) . . . . ?
C2 C1 B4 Co1 50.9(4) . . . . ?
B5 C1 B4 Co1 155.2(4) . . . . ?
B6 C1 B4 Co1 119.6(5) . . . . ?
C2 C1 B5 B6 -38.8(5) . . . . ?
B4 C1 B5 B6 -144.0(5) . . . . ?
Co1 C1 B5 B6 -115.3(5) . . . . ?
C2 C1 B5 B9 64.2(6) . . . . ?
B4 C1 B5 B9 -41.0(4) . . . . ?
B6 C1 B5 B9 103.0(5) . . . . ?
Co1 C1 B5 B9 -12.3(6) . . . . ?
C2 C1 B5 B10 2.1(6) . . . . ?
B4 C1 B5 B10 -103.2(5) . . . . ?
B6 C1 B5 B10 40.8(4) . . . . ?
Co1 C1 B5 B10 -74.4(6) . . . . ?
C2 C1 B5 B4 105.2(5) . . . . ?
B6 C1 B5 B4 144.0(5) . . . . ?
Co1 C1 B5 B4 28.7(4) . . . . ?
B9 B4 B5 C1 -132.5(5) . . . . ?
B8 B4 B5 C1 -96.5(5) . . . . ?
Co1 B4 B5 C1 -25.3(4) . . . . ?
C1 B4 B5 B6 32.2(4) . . . . ?
B9 B4 B5 B6 -100.2(5) . . . . ?
B8 B4 B5 B6 -64.3(6) . . . . ?
Co1 B4 B5 B6 7.0(6) . . . . ?
C1 B4 B5 B9 132.5(5) . . . . ?
B8 B4 B5 B9 35.9(4) . . . . ?
Co1 B4 B5 B9 107.2(5) . . . . ?
C1 B4 B5 B10 95.2(5) . . . . ?
B9 B4 B5 B10 -37.2(4) . . . . ?
B8 B4 B5 B10 -1.3(6) . . . . ?
Co1 B4 B5 B10 70.0(5) . . . . ?
B4 C1 B6 C2 -102.6(5) . . . . ?
B5 C1 B6 C2 -138.8(5) . . . . ?
Co1 C1 B6 C2 -22.3(4) . . . . ?
C2 C1 B6 B10 97.4(5) . . . . ?
B4 C1 B6 B10 -5.3(6) . . . . ?
B5 C1 B6 B10 -41.4(4) . . . . ?
Co1 C1 B6 B10 75.0(5) . . . . ?
C2 C1 B6 B5 138.8(5) . . . . ?
B4 C1 B6 B5 36.2(5) . . . . ?
Co1 C1 B6 B5 116.4(5) . . . . ?
C2 C1 B6 B11 35.3(4) . . . . ?
B4 C1 B6 B11 -67.4(6) . . . . ?
B5 C1 B6 B11 -103.5(5) . . . . ?
Co1 C1 B6 B11 12.9(6) . . . . ?
B11 C2 B6 C1 138.4(5) . . . . ?
B7 C2 B6 C1 102.2(5) . . . . ?
Co1 C2 B6 C1 22.2(4) . . . . ?
C1 C2 B6 B10 -97.8(5) . . . . ?
B11 C2 B6 B10 40.6(4) . . . . ?
B7 C2 B6 B10 4.4(6) . . . . ?
Co1 C2 B6 B10 -75.6(6) . . . . ?
C1 C2 B6 B5 -35.2(4) . . . . ?
B11 C2 B6 B5 103.2(5) . . . . ?
B7 C2 B6 B5 67.0(6) . . . . ?
Co1 C2 B6 B5 -13.0(6) . . . . ?
C1 C2 B6 B11 -138.4(5) . . . . ?
B7 C2 B6 B11 -36.2(5) . . . . ?
Co1 C2 B6 B11 -116.2(5) . . . . ?
B9 B5 B6 C1 -95.0(5) . . . . ?
B10 B5 B6 C1 -132.6(5) . . . . ?
B4 B5 B6 C1 -31.5(4) . . . . ?
C1 B5 B6 C2 34.3(4) . . . . ?
B9 B5 B6 C2 -60.7(6) . . . . ?
B10 B5 B6 C2 -98.3(5) . . . . ?
B4 B5 B6 C2 2.7(6) . . . . ?
C1 B5 B6 B10 132.6(5) . . . . ?
B9 B5 B6 B10 37.6(4) . . . . ?
B4 B5 B6 B10 101.0(5) . . . . ?
C1 B5 B6 B11 94.5(5) . . . . ?
B9 B5 B6 B11 -0.5(6) . . . . ?
B10 B5 B6 B11 -38.1(4) . . . . ?
B4 B5 B6 B11 62.9(6) . . . . ?
C1 C2 B7 B12 63.8(6) . . . . ?
B11 C2 B7 B12 -40.4(4) . . . . ?
B6 C2 B7 B12 -4.6(6) . . . . ?
Co1 C2 B7 B12 114.6(4) . . . . ?
C1 C2 B7 B11 104.2(5) . . . . ?
B6 C2 B7 B11 35.8(5) . . . . ?
Co1 C2 B7 B11 155.0(4) . . . . ?
C1 C2 B7 B8 2.2(6) . . . . ?
B11 C2 B7 B8 -101.9(5) . . . . ?
B6 C2 B7 B8 -66.2(6) . . . . ?
Co1 C2 B7 B8 53.1(3) . . . . ?
C1 C2 B7 Co1 -50.8(4) . . . . ?
B11 C2 B7 Co1 -155.0(4) . . . . ?
B6 C2 B7 Co1 -119.3(4) . . . . ?
C2 B7 B8 B12 96.8(5) . . . . ?
B11 B7 B8 B12 36.4(4) . . . . ?
Co1 B7 B8 B12 148.9(4) . . . . ?
C2 B7 B8 B9 59.0(5) . . . . ?
B12 B7 B8 B9 -37.8(4) . . . . ?
B11 B7 B8 B9 -1.4(6) . . . . ?
Co1 B7 B8 B9 111.1(4) . . . . ?
C2 B7 B8 B4 -3.5(6) . . . . ?
B12 B7 B8 B4 -100.3(5) . . . . ?
B11 B7 B8 B4 -64.0(6) . . . . ?
Co1 B7 B8 B4 48.6(3) . . . . ?
C2 B7 B8 S1 -159.1(4) . . . . ?
B12 B7 B8 S1 104.1(5) . . . . ?
B11 B7 B8 S1 140.5(5) . . . . ?
Co1 B7 B8 S1 -107.0(5) . . . . ?
C2 B7 B8 Co1 -52.2(3) . . . . ?
B12 B7 B8 Co1 -148.9(4) . . . . ?
B11 B7 B8 Co1 -112.6(4) . . . . ?
C1 B4 B8 B12 -58.2(5) . . . . ?
B9 B4 B8 B12 38.5(4) . . . . ?
B5 B4 B8 B12 2.6(6) . . . . ?
Co1 B4 B8 B12 -110.6(4) . . . . ?
C1 B4 B8 B9 -96.7(5) . . . . ?
B5 B4 B8 B9 -36.0(4) . . . . ?
Co1 B4 B8 B9 -149.1(4) . . . . ?
C1 B4 B8 B7 3.6(6) . . . . ?
B9 B4 B8 B7 100.3(5) . . . . ?
B5 B4 B8 B7 64.3(5) . . . . ?
Co1 B4 B8 B7 -48.8(4) . . . . ?
C1 B4 B8 S1 158.8(4) . . . . ?
B9 B4 B8 S1 -104.5(5) . . . . ?
B5 B4 B8 S1 -140.5(5) . . . . ?
Co1 B4 B8 S1 106.4(5) . . . . ?
C1 B4 B8 Co1 52.4(3) . . . . ?
B9 B4 B8 Co1 149.1(4) . . . . ?
B5 B4 B8 Co1 113.1(4) . . . . ?
C1 B5 B9 B8 2.4(6) . . . . ?
B6 B5 B9 B8 64.1(6) . . . . ?
B10 B5 B9 B8 101.3(5) . . . . ?
B4 B5 B9 B8 -37.3(4) . . . . ?
C1 B5 B9 B12 -61.1(6) . . . . ?
B6 B5 B9 B12 0.6(6) . . . . ?
B10 B5 B9 B12 37.8(4) . . . . ?
B4 B5 B9 B12 -100.8(5) . . . . ?
C1 B5 B9 B4 39.8(4) . . . . ?
B6 B5 B9 B4 101.5(5) . . . . ?
B10 B5 B9 B4 138.6(5) . . . . ?
C1 B5 B9 B10 -98.9(5) . . . . ?
B6 B5 B9 B10 -37.2(4) . . . . ?
B4 B5 B9 B10 -138.6(5) . . . . ?
B12 B8 B9 B5 -99.5(5) . . . . ?
B7 B8 B9 B5 -62.3(6) . . . . ?
B4 B8 B9 B5 37.1(4) . . . . ?
S1 B8 B9 B5 153.2(4) . . . . ?
Co1 B8 B9 B5 6.4(6) . . . . ?
B7 B8 B9 B12 37.2(4) . . . . ?
B4 B8 B9 B12 136.7(5) . . . . ?
S1 B8 B9 B12 -107.3(5) . . . . ?
Co1 B8 B9 B12 105.9(5) . . . . ?
B12 B8 B9 B4 -136.7(5) . . . . ?
B7 B8 B9 B4 -99.5(5) . . . . ?
S1 B8 B9 B4 116.1(5) . . . . ?
Co1 B8 B9 B4 -30.8(4) . . . . ?
B12 B8 B9 B10 -35.2(5) . . . . ?
B7 B8 B9 B10 2.0(6) . . . . ?
B4 B8 B9 B10 101.4(5) . . . . ?
S1 B8 B9 B10 -142.5(4) . . . . ?
Co1 B8 B9 B10 70.7(6) . . . . ?
C1 B4 B9 B5 -40.1(4) . . . . ?
B8 B4 B9 B5 -139.4(5) . . . . ?
Co1 B4 B9 B5 -107.6(5) . . . . ?
C1 B4 B9 B8 99.3(5) . . . . ?
B5 B4 B9 B8 139.4(5) . . . . ?
Co1 B4 B9 B8 31.8(4) . . . . ?
C1 B4 B9 B12 60.8(5) . . . . ?
B5 B4 B9 B12 100.9(5) . . . . ?
B8 B4 B9 B12 -38.5(4) . . . . ?
Co1 B4 B9 B12 -6.6(6) . . . . ?
C1 B4 B9 B10 -2.8(6) . . . . ?
B5 B4 B9 B10 37.3(4) . . . . ?
B8 B4 B9 B10 -102.1(5) . . . . ?
Co1 B4 B9 B10 -70.3(5) . . . . ?
C1 B6 B10 B11 -97.4(5) . . . . ?
C2 B6 B10 B11 -39.4(4) . . . . ?
B5 B6 B10 B11 -137.6(5) . . . . ?
C1 B6 B10 B5 40.2(4) . . . . ?
C2 B6 B10 B5 98.2(5) . . . . ?
B11 B6 B10 B5 137.6(5) . . . . ?
C1 B6 B10 B12 -60.1(6) . . . . ?
C2 B6 B10 B12 -2.1(6) . . . . ?
B5 B6 B10 B12 -100.3(5) . . . . ?
B11 B6 B10 B12 37.3(4) . . . . ?
C1 B6 B10 B9 3.0(6) . . . . ?
C2 B6 B10 B9 60.9(6) . . . . ?
B5 B6 B10 B9 -37.2(4) . . . . ?
B11 B6 B10 B9 100.4(5) . . . . ?
C1 B5 B10 B6 -40.8(4) . . . . ?
B9 B5 B10 B6 -138.0(5) . . . . ?
B4 B5 B10 B6 -100.9(5) . . . . ?
C1 B5 B10 B11 -2.9(6) . . . . ?
B6 B5 B10 B11 38.0(4) . . . . ?
B9 B5 B10 B11 -100.1(5) . . . . ?
B4 B5 B10 B11 -63.0(6) . . . . ?
C1 B5 B10 B12 59.6(5) . . . . ?
B6 B5 B10 B12 100.4(5) . . . . ?
B9 B5 B10 B12 -37.6(4) . . . . ?
B4 B5 B10 B12 -0.5(6) . . . . ?
C1 B5 B10 B9 97.2(5) . . . . ?
B6 B5 B10 B9 138.0(5) . . . . ?
B4 B5 B10 B9 37.1(4) . . . . ?
B5 B9 B10 B6 37.4(4) . . . . ?
B8 B9 B10 B6 -65.2(6) . . . . ?
B12 B9 B10 B6 -100.3(5) . . . . ?
B4 B9 B10 B6 -0.1(6) . . . . ?
B5 B9 B10 B11 100.8(5) . . . . ?
B8 B9 B10 B11 -1.7(6) . . . . ?
B12 B9 B10 B11 -36.8(4) . . . . ?
B4 B9 B10 B11 63.3(6) . . . . ?
B8 B9 B10 B5 -102.5(5) . . . . ?
B12 B9 B10 B5 -137.6(5) . . . . ?
B4 B9 B10 B5 -37.5(4) . . . . ?
B5 B9 B10 B12 137.6(5) . . . . ?
B8 B9 B10 B12 35.1(4) . . . . ?
B4 B9 B10 B12 100.1(5) . . . . ?
C1 C2 B11 B12 -64.2(5) . . . . ?
B7 C2 B11 B12 40.5(4) . . . . ?
B6 C2 B11 B12 -103.3(5) . . . . ?
Co1 C2 B11 B12 11.7(6) . . . . ?
C1 C2 B11 B10 -1.5(6) . . . . ?
B7 C2 B11 B10 103.3(5) . . . . ?
B6 C2 B11 B10 -40.5(4) . . . . ?
Co1 C2 B11 B10 74.5(5) . . . . ?
C1 C2 B11 B6 39.1(4) . . . . ?
B7 C2 B11 B6 143.8(5) . . . . ?
Co1 C2 B11 B6 115.0(5) . . . . ?
C1 C2 B11 B7 -104.7(5) . . . . ?
B6 C2 B11 B7 -143.8(5) . . . . ?
Co1 C2 B11 B7 -28.8(4) . . . . ?
B6 B10 B11 C2 40.5(4) . . . . ?
B5 B10 B11 C2 2.7(6) . . . . ?
B12 B10 B11 C2 -97.3(5) . . . . ?
B9 B10 B11 C2 -60.1(6) . . . . ?
B6 B10 B11 B12 137.7(5) . . . . ?
B5 B10 B11 B12 99.9(5) . . . . ?
B9 B10 B11 B12 37.1(4) . . . . ?
B5 B10 B11 B6 -37.8(4) . . . . ?
B12 B10 B11 B6 -137.7(5) . . . . ?
B9 B10 B11 B6 -100.6(5) . . . . ?
B6 B10 B11 B7 101.4(5) . . . . ?
B5 B10 B11 B7 63.6(6) . . . . ?
B12 B10 B11 B7 -36.3(4) . . . . ?
B9 B10 B11 B7 0.8(6) . . . . ?
C1 B6 B11 C2 -34.5(4) . . . . ?
B10 B6 B11 C2 -133.2(5) . . . . ?
B5 B6 B11 C2 -94.9(5) . . . . ?
C1 B6 B11 B12 60.6(5) . . . . ?
C2 B6 B11 B12 95.1(5) . . . . ?
B10 B6 B11 B12 -38.1(4) . . . . ?
B5 B6 B11 B12 0.2(6) . . . . ?
C1 B6 B11 B10 98.7(5) . . . . ?
C2 B6 B11 B10 133.2(5) . . . . ?
B5 B6 B11 B10 38.3(4) . . . . ?
C1 B6 B11 B7 -2.4(6) . . . . ?
C2 B6 B11 B7 32.1(4) . . . . ?
B10 B6 B11 B7 -101.1(5) . . . . ?
B5 B6 B11 B7 -62.9(6) . . . . ?
B12 B7 B11 C2 132.8(5) . . . . ?
B8 B7 B11 C2 96.3(5) . . . . ?
Co1 B7 B11 C2 25.3(4) . . . . ?
C2 B7 B11 B12 -132.8(5) . . . . ?
B8 B7 B11 B12 -36.5(4) . . . . ?
Co1 B7 B11 B12 -107.5(5) . . . . ?
C2 B7 B11 B10 -95.9(5) . . . . ?
B12 B7 B11 B10 36.9(4) . . . . ?
B8 B7 B11 B10 0.4(6) . . . . ?
Co1 B7 B11 B10 -70.7(5) . . . . ?
C2 B7 B11 B6 -32.6(4) . . . . ?
B12 B7 B11 B6 100.2(5) . . . . ?
B8 B7 B11 B6 63.8(6) . . . . ?
Co1 B7 B11 B6 -7.3(6) . . . . ?
C2 B11 B12 B7 -39.9(4) . . . . ?
B10 B11 B12 B7 -139.4(5) . . . . ?
B6 B11 B12 B7 -101.8(5) . . . . ?
C2 B11 B12 B8 -1.9(6) . . . . ?
B10 B11 B12 B8 -101.4(5) . . . . ?
B6 B11 B12 B8 -63.8(6) . . . . ?
B7 B11 B12 B8 38.0(5) . . . . ?
C2 B11 B12 B9 62.1(5) . . . . ?
B10 B11 B12 B9 -37.4(4) . . . . ?
B6 B11 B12 B9 0.2(6) . . . . ?
B7 B11 B12 B9 102.0(5) . . . . ?
C2 B11 B12 B10 99.5(5) . . . . ?
B6 B11 B12 B10 37.6(4) . . . . ?
B7 B11 B12 B10 139.4(5) . . . . ?
C2 B7 B12 B11 39.6(4) . . . . ?
B8 B7 B12 B11 139.0(5) . . . . ?
Co1 B7 B12 B11 106.9(5) . . . . ?
C2 B7 B12 B8 -99.3(5) . . . . ?
B11 B7 B12 B8 -139.0(5) . . . . ?
Co1 B7 B12 B8 -32.0(4) . . . . ?
C2 B7 B12 B9 -61.1(5) . . . . ?
B11 B7 B12 B9 -100.8(5) . . . . ?
B8 B7 B12 B9 38.2(4) . . . . ?
Co1 B7 B12 B9 6.2(6) . . . . ?
C2 B7 B12 B10 2.9(6) . . . . ?
B11 B7 B12 B10 -36.7(4) . . . . ?
B8 B7 B12 B10 102.2(5) . . . . ?
Co1 B7 B12 B10 70.2(5) . . . . ?
B9 B8 B12 B11 99.6(5) . . . . ?
B7 B8 B12 B11 -37.9(4) . . . . ?
B4 B8 B12 B11 61.4(6) . . . . ?
S1 B8 B12 B11 -152.4(4) . . . . ?
Co1 B8 B12 B11 -7.0(6) . . . . ?
B9 B8 B12 B7 137.5(5) . . . . ?
B4 B8 B12 B7 99.2(5) . . . . ?
S1 B8 B12 B7 -114.5(5) . . . . ?
Co1 B8 B12 B7 30.9(4) . . . . ?
B7 B8 B12 B9 -137.5(5) . . . . ?
B4 B8 B12 B9 -38.3(4) . . . . ?
S1 B8 B12 B9 108.0(5) . . . . ?
Co1 B8 B12 B9 -106.6(5) . . . . ?
B9 B8 B12 B10 35.3(4) . . . . ?
B7 B8 B12 B10 -102.2(5) . . . . ?
B4 B8 B12 B10 -2.9(6) . . . . ?
S1 B8 B12 B10 143.3(4) . . . . ?
Co1 B8 B12 B10 -71.3(5) . . . . ?
B5 B9 B12 B11 -0.5(6) . . . . ?
B8 B9 B12 B11 -103.7(5) . . . . ?
B4 B9 B12 B11 -64.6(6) . . . . ?
B10 B9 B12 B11 37.3(4) . . . . ?
B5 B9 B12 B7 64.3(6) . . . . ?
B8 B9 B12 B7 -38.8(4) . . . . ?
B4 B9 B12 B7 0.3(6) . . . . ?
B10 B9 B12 B7 102.2(5) . . . . ?
B5 B9 B12 B8 103.2(5) . . . . ?
B4 B9 B12 B8 39.1(4) . . . . ?
B10 B9 B12 B8 141.1(5) . . . . ?
B5 B9 B12 B10 -37.9(4) . . . . ?
B8 B9 B12 B10 -141.1(5) . . . . ?
B4 B9 B12 B10 -102.0(5) . . . . ?
B6 B10 B12 B11 -37.7(4) . . . . ?
B5 B10 B12 B11 -100.8(5) . . . . ?
B9 B10 B12 B11 -138.3(5) . . . . ?
B6 B10 B12 B7 -0.5(6) . . . . ?
B11 B10 B12 B7 37.2(4) . . . . ?
B5 B10 B12 B7 -63.5(6) . . . . ?
B9 B10 B12 B7 -101.0(5) . . . . ?
B6 B10 B12 B8 65.2(6) . . . . ?
B11 B10 B12 B8 102.9(5) . . . . ?
B5 B10 B12 B8 2.2(6) . . . . ?
B9 B10 B12 B8 -35.3(5) . . . . ?
B6 B10 B12 B9 100.5(5) . . . . ?
B11 B10 B12 B9 138.3(5) . . . . ?
B5 B10 B12 B9 37.5(4) . . . . ?
B5' C1' C2' B7' -68.9(6) . . . . ?
B4' C1' C2' B7' -0.1(6) . . . . ?
B6' C1' C2' B7' -108.2(5) . . . . ?
Co1 C1' C2' B7' 50.7(4) . . . . ?
B5' C1' C2' B11' 0.8(6) . . . . ?
B4' C1' C2' B11' 69.5(6) . . . . ?
B6' C1' C2' B11' -38.6(5) . . . . ?
Co1 C1' C2' B11' 120.4(4) . . . . ?
B5' C1' C2' B6' 39.4(5) . . . . ?
B4' C1' C2' B6' 108.2(5) . . . . ?
Co1 C1' C2' B6' 159.0(4) . . . . ?
B5' C1' C2' Co1 -119.6(4) . . . . ?
B4' C1' C2' Co1 -50.8(4) . . . . ?
B6' C1' C2' Co1 -159.0(4) . . . . ?
C2' C1' B4' B9' -63.7(5) . . . . ?
B5' C1' B4' B9' 39.3(4) . . . . ?
B6' C1' B4' B9' 3.9(6) . . . . ?
Co1 C1' B4' B9' -115.1(4) . . . . ?
C2' C1' B4' B5' -103.0(5) . . . . ?
B6' C1' B4' B5' -35.4(5) . . . . ?
Co1 C1' B4' B5' -154.3(4) . . . . ?
C2' C1' B4' B8' -1.7(6) . . . . ?
B5' C1' B4' B8' 101.3(5) . . . . ?
B6' C1' B4' B8' 66.0(6) . . . . ?
Co1 C1' B4' B8' -53.0(3) . . . . ?
C2' C1' B4' Co1 51.4(4) . . . . ?
B5' C1' B4' Co1 154.3(4) . . . . ?
B6' C1' B4' Co1 119.0(5) . . . . ?
C2' C1' B5' B9' 64.5(6) . . . . ?
B4' C1' B5' B9' -40.7(4) . . . . ?
B6' C1' B5' B9' 103.3(5) . . . . ?
Co1 C1' B5' B9' -12.0(6) . . . . ?
C2' C1' B5' B10' 0.9(6) . . . . ?
B4' C1' B5' B10' -104.3(5) . . . . ?
B6' C1' B5' B10' 39.7(5) . . . . ?
Co1 C1' B5' B10' -75.6(6) . . . . ?
C2' C1' B5' B6' -38.8(4) . . . . ?
B4' C1' B5' B6' -144.0(5) . . . . ?
Co1 C1' B5' B6' -115.3(5) . . . . ?
C2' C1' B5' B4' 105.2(5) . . . . ?
B6' C1' B5' B4' 144.0(5) . . . . ?
Co1 C1' B5' B4' 28.7(4) . . . . ?
B9' B4' B5' C1' -133.5(5) . . . . ?
B8' B4' B5' C1' -95.6(5) . . . . ?
Co1 B4' B5' C1' -25.9(4) . . . . ?
C1' B4' B5' B9' 133.5(5) . . . . ?
B8' B4' B5' B9' 37.9(4) . . . . ?
Co1 B4' B5' B9' 107.6(5) . . . . ?
C1' B4' B5' B10' 96.7(5) . . . . ?
B9' B4' B5' B10' -36.9(5) . . . . ?
B8' B4' B5' B10' 1.0(6) . . . . ?
Co1 B4' B5' B10' 70.8(6) . . . . ?
C1' B4' B5' B6' 32.8(5) . . . . ?
B9' B4' B5' B6' -100.7(5) . . . . ?
B8' B4' B5' B6' -62.8(6) . . . . ?
Co1 B4' B5' B6' 7.0(6) . . . . ?
B7' C2' B6' C1' 102.2(5) . . . . ?
B11' C2' B6' C1' 138.9(5) . . . . ?
Co1 C2' B6' C1' 23.4(4) . . . . ?
C1' C2' B6' B11' -138.9(5) . . . . ?
B7' C2' B6' B11' -36.7(5) . . . . ?
Co1 C2' B6' B11' -115.5(5) . . . . ?
C1' C2' B6' B10' -97.0(5) . . . . ?
B7' C2' B6' B10' 5.2(6) . . . . ?
B11' C2' B6' B10' 41.9(5) . . . . ?
Co1 C2' B6' B10' -73.6(6) . . . . ?
C1' C2' B6' B5' -35.3(4) . . . . ?
B7' C2' B6' B5' 66.9(6) . . . . ?
B11' C2' B6' B5' 103.6(5) . . . . ?
Co1 C2' B6' B5' -11.9(6) . . . . ?
B5' C1' B6' C2' -138.0(5) . . . . ?
B4' C1' B6' C2' -102.3(5) . . . . ?
Co1 C1' B6' C2' -23.9(4) . . . . ?
C2' C1' B6' B11' 35.2(4) . . . . ?
B5' C1' B6' B11' -102.9(5) . . . . ?
B4' C1' B6' B11' -67.1(6) . . . . ?
Co1 C1' B6' B11' 11.3(6) . . . . ?
C2' C1' B6' B10' 98.6(5) . . . . ?
B5' C1' B6' B10' -39.4(5) . . . . ?
B4' C1' B6' B10' -3.7(6) . . . . ?
Co1 C1' B6' B10' 74.8(6) . . . . ?
C2' C1' B6' B5' 138.0(5) . . . . ?
B4' C1' B6' B5' 35.7(5) . . . . ?
Co1 C1' B6' B5' 114.1(5) . . . . ?
C1' B5' B6' C2' 34.7(4) . . . . ?
B9' B5' B6' C2' -62.1(6) . . . . ?
B10' B5' B6' C2' -99.8(5) . . . . ?
B4' B5' B6' C2' 2.3(6) . . . . ?
B9' B5' B6' C1' -96.8(5) . . . . ?
B10' B5' B6' C1' -134.5(5) . . . . ?
B4' B5' B6' C1' -32.4(4) . . . . ?
C1' B5' B6' B11' 95.1(5) . . . . ?
B9' B5' B6' B11' -1.6(6) . . . . ?
B10' B5' B6' B11' -39.4(5) . . . . ?
B4' B5' B6' B11' 62.7(6) . . . . ?
C1' B5' B6' B10' 134.5(5) . . . . ?
B9' B5' B6' B10' 37.7(5) . . . . ?
B4' B5' B6' B10' 102.1(5) . . . . ?
C1' C2' B7' B8' 1.8(6) . . . . ?
B11' C2' B7' B8' -102.9(5) . . . . ?
B6' C2' B7' B8' -67.1(6) . . . . ?
Co1 C2' B7' B8' 51.8(4) . . . . ?
C1' C2' B7' B11' 104.7(5) . . . . ?
B6' C2' B7' B11' 35.8(5) . . . . ?
Co1 C2' B7' B11' 154.7(4) . . . . ?
C1' C2' B7' B12' 64.8(6) . . . . ?
B11' C2' B7' B12' -39.9(4) . . . . ?
B6' C2' B7' B12' -4.1(6) . . . . ?
Co1 C2' B7' B12' 114.8(4) . . . . ?
C1' C2' B7' Co1 -49.9(4) . . . . ?
B11' C2' B7' Co1 -154.7(4) . . . . ?
B6' C2' B7' Co1 -118.9(4) . . . . ?
C2' B7' B8' B12' 97.6(5) . . . . ?
B11' B7' B8' B12' 36.4(5) . . . . ?
Co1 B7' B8' B12' 149.5(4) . . . . ?
C2' B7' B8' B9' 58.8(6) . . . . ?
B11' B7' B8' B9' -2.4(6) . . . . ?
B12' B7' B8' B9' -38.8(4) . . . . ?
Co1 B7' B8' B9' 110.7(4) . . . . ?
C2' B7' B8' B4' -2.8(6) . . . . ?
B11' B7' B8' B4' -64.0(6) . . . . ?
B12' B7' B8' B4' -100.3(5) . . . . ?
Co1 B7' B8' B4' 49.1(3) . . . . ?
C2' B7' B8' S1' -165.0(4) . . . . ?
B11' B7' B8' S1' 133.8(4) . . . . ?
B12' B7' B8' S1' 97.4(5) . . . . ?
Co1 B7' B8' S1' -113.1(4) . . . . ?
C2' B7' B8' Co1 -51.9(4) . . . . ?
B11' B7' B8' Co1 -113.1(5) . . . . ?
B12' B7' B8' Co1 -149.5(4) . . . . ?
C1' B4' B8' B7' 2.7(6) . . . . ?
B9' B4' B8' B7' 99.5(5) . . . . ?
B5' B4' B8' B7' 62.5(6) . . . . ?
Co1 B4' B8' B7' -49.9(4) . . . . ?
C1' B4' B8' B12' -60.2(5) . . . . ?
B9' B4' B8' B12' 36.6(4) . . . . ?
B5' B4' B8' B12' -0.4(6) . . . . ?
Co1 B4' B8' B12' -112.7(4) . . . . ?
C1' B4' B8' B9' -96.8(5) . . . . ?
B5' B4' B8' B9' -37.0(4) . . . . ?
Co1 B4' B8' B9' -149.4(4) . . . . ?
C1' B4' B8' S1' 160.0(5) . . . . ?
B9' B4' B8' S1' -103.2(6) . . . . ?
B5' B4' B8' S1' -140.2(5) . . . . ?
Co1 B4' B8' S1' 107.5(6) . . . . ?
C1' B4' B8' Co1 52.5(3) . . . . ?
B9' B4' B8' Co1 149.4(4) . . . . ?
B5' B4' B8' Co1 112.3(4) . . . . ?
C1' B5' B9' B4' 40.0(4) . . . . ?
B10' B5' B9' B4' 140.0(5) . . . . ?
B6' B5' B9' B4' 102.9(5) . . . . ?
C1' B5' B9' B10' -100.0(5) . . . . ?
B6' B5' B9' B10' -37.1(5) . . . . ?
B4' B5' B9' B10' -140.0(5) . . . . ?
C1' B5' B9' B12' -62.4(6) . . . . ?
B10' B5' B9' B12' 37.6(5) . . . . ?
B6' B5' B9' B12' 0.5(6) . . . . ?
B4' B5' B9' B12' -102.4(5) . . . . ?
C1' B5' B9' B8' 1.2(6) . . . . ?
B10' B5' B9' B8' 101.1(5) . . . . ?
B6' B5' B9' B8' 64.1(6) . . . . ?
B4' B5' B9' B8' -38.8(5) . . . . ?
C1' B4' B9' B5' -38.9(4) . . . . ?
B8' B4' B9' B5' -137.4(5) . . . . ?
Co1 B4' B9' B5' -105.9(5) . . . . ?
C1' B4' B9' B10' -2.5(6) . . . . ?
B5' B4' B9' B10' 36.3(5) . . . . ?
B8' B4' B9' B10' -101.0(5) . . . . ?
Co1 B4' B9' B10' -69.6(5) . . . . ?
C1' B4' B9' B12' 61.3(5) . . . . ?
B5' B4' B9' B12' 100.2(5) . . . . ?
B8' B4' B9' B12' -37.2(4) . . . . ?
Co1 B4' B9' B12' -5.7(6) . . . . ?
C1' B4' B9' B8' 98.5(5) . . . . ?
B5' B4' B9' B8' 137.4(5) . . . . ?
Co1 B4' B9' B8' 31.4(4) . . . . ?
B7' B8' B9' B5' -60.9(6) . . . . ?
B12' B8' B9' B5' -99.7(5) . . . . ?
B4' B8' B9' B5' 39.0(5) . . . . ?
S1' B8' B9' B5' 165.4(4) . . . . ?
Co1 B8' B9' B5' 8.6(6) . . . . ?
B7' B8' B9' B4' -99.9(5) . . . . ?
B12' B8' B9' B4' -138.7(5) . . . . ?
S1' B8' B9' B4' 126.4(5) . . . . ?
Co1 B8' B9' B4' -30.3(4) . . . . ?
B7' B8' B9' B10' 3.0(6) . . . . ?
B12' B8' B9' B10' -35.8(5) . . . . ?
B4' B8' B9' B10' 102.9(5) . . . . ?
S1' B8' B9' B10' -130.7(5) . . . . ?
Co1 B8' B9' B10' 72.5(6) . . . . ?
B7' B8' B9' B12' 38.8(4) . . . . ?
B4' B8' B9' B12' 138.7(5) . . . . ?
S1' B8' B9' B12' -94.9(5) . . . . ?
Co1 B8' B9' B12' 108.4(5) . . . . ?
C2' B6' B10' B5' 96.3(5) . . . . ?
C1' B6' B10' B5' 38.3(4) . . . . ?
B11' B6' B10' B5' 136.6(5) . . . . ?
C2' B6' B10' B9' 59.8(6) . . . . ?
C1' B6' B10' B9' 1.8(6) . . . . ?
B11' B6' B10' B9' 100.1(5) . . . . ?
B5' B6' B10' B9' -36.5(5) . . . . ?
C2' B6' B10' B12' -4.0(6) . . . . ?
C1' B6' B10' B12' -62.0(6) . . . . ?
B11' B6' B10' B12' 36.3(5) . . . . ?
B5' B6' B10' B12' -100.3(5) . . . . ?
C2' B6' B10' B11' -40.3(4) . . . . ?
C1' B6' B10' B11' -98.4(5) . . . . ?
B5' B6' B10' B11' -136.6(5) . . . . ?
C1' B5' B10' B6' -39.9(4) . . . . ?
B9' B5' B10' B6' -138.5(5) . . . . ?
B4' B5' B10' B6' -102.0(5) . . . . ?
C1' B5' B10' B9' 98.6(5) . . . . ?
B6' B5' B10' B9' 138.5(5) . . . . ?
B4' B5' B10' B9' 36.5(5) . . . . ?
C1' B5' B10' B12' 60.8(6) . . . . ?
B9' B5' B10' B12' -37.8(4) . . . . ?
B6' B5' B10' B12' 100.8(5) . . . . ?
B4' B5' B10' B12' -1.3(6) . . . . ?
C1' B5' B10' B11' -2.0(6) . . . . ?
B9' B5' B10' B11' -100.7(5) . . . . ?
B6' B5' B10' B11' 37.9(4) . . . . ?
B4' B5' B10' B11' -64.1(6) . . . . ?
B5' B9' B10' B6' 37.3(5) . . . . ?
B4' B9' B10' B6' 0.5(6) . . . . ?
B12' B9' B10' B6' -100.4(5) . . . . ?
B8' B9' B10' B6' -64.5(6) . . . . ?
B4' B9' B10' B5' -36.9(5) . . . . ?
B12' B9' B10' B5' -137.7(5) . . . . ?
B8' B9' B10' B5' -101.9(5) . . . . ?
B5' B9' B10' B12' 137.7(5) . . . . ?
B4' B9' B10' B12' 100.9(5) . . . . ?
B8' B9' B10' B12' 35.9(4) . . . . ?
B5' B9' B10' B11' 99.5(5) . . . . ?
B4' B9' B10' B11' 62.6(6) . . . . ?
B12' B9' B10' B11' -38.3(5) . . . . ?
B8' B9' B10' B11' -2.4(6) . . . . ?
C1' C2' B11' B6' 39.0(5) . . . . ?
B7' C2' B11' B6' 143.1(5) . . . . ?
Co1 C2' B11' B6' 114.1(5) . . . . ?
C1' C2' B11' B12' -64.1(6) . . . . ?
B7' C2' B11' B12' 40.0(4) . . . . ?
B6' C2' B11' B12' -103.1(5) . . . . ?
Co1 C2' B11' B12' 11.0(6) . . . . ?
C1' C2' B11' B7' -104.1(5) . . . . ?
B6' C2' B11' B7' -143.1(5) . . . . ?
Co1 C2' B11' B7' -29.0(4) . . . . ?
C1' C2' B11' B10' -2.0(6) . . . . ?
B7' C2' B11' B10' 102.1(5) . . . . ?
B6' C2' B11' B10' -41.0(5) . . . . ?
Co1 C2' B11' B10' 73.1(6) . . . . ?
C1' B6' B11' C2' -34.2(4) . . . . ?
B10' B6' B11' C2' -132.6(5) . . . . ?
B5' B6' B11' C2' -94.1(5) . . . . ?
C2' B6' B11' B12' 96.1(5) . . . . ?
C1' B6' B11' B12' 61.9(6) . . . . ?
B10' B6' B11' B12' -36.5(5) . . . . ?
B5' B6' B11' B12' 2.0(6) . . . . ?
C2' B6' B11' B7' 32.4(4) . . . . ?
C1' B6' B11' B7' -1.8(6) . . . . ?
B10' B6' B11' B7' -100.2(5) . . . . ?
B5' B6' B11' B7' -61.6(6) . . . . ?
C2' B6' B11' B10' 132.6(5) . . . . ?
C1' B6' B11' B10' 98.5(5) . . . . ?
B5' B6' B11' B10' 38.6(5) . . . . ?
B8' B7' B11' C2' 97.4(5) . . . . ?
B12' B7' B11' C2' 134.0(5) . . . . ?
Co1 B7' B11' C2' 26.2(4) . . . . ?
C2' B7' B11' B6' -33.3(4) . . . . ?
B8' B7' B11' B6' 64.1(6) . . . . ?
B12' B7' B11' B6' 100.8(5) . . . . ?
Co1 B7' B11' B6' -7.1(6) . . . . ?
C2' B7' B11' B12' -134.0(5) . . . . ?
B8' B7' B11' B12' -36.6(5) . . . . ?
Co1 B7' B11' B12' -107.9(5) . . . . ?
C2' B7' B11' B10' -96.4(5) . . . . ?
B8' B7' B11' B10' 0.9(6) . . . . ?
B12' B7' B11' B10' 37.6(5) . . . . ?
Co1 B7' B11' B10' -70.3(6) . . . . ?
B6' B10' B11' C2' 41.2(4) . . . . ?
B5' B10' B11' C2' 2.4(6) . . . . ?
B9' B10' B11' C2' -59.5(6) . . . . ?
B12' B10' B11' C2' -98.0(5) . . . . ?
B5' B10' B11' B6' -38.7(5) . . . . ?
B9' B10' B11' B6' -100.6(5) . . . . ?
B12' B10' B11' B6' -139.2(5) . . . . ?
B6' B10' B11' B12' 139.2(5) . . . . ?
B5' B10' B11' B12' 100.5(5) . . . . ?
B9' B10' B11' B12' 38.6(5) . . . . ?
B6' B10' B11' B7' 101.5(5) . . . . ?
B5' B10' B11' B7' 62.8(6) . . . . ?
B9' B10' B11' B7' 0.9(6) . . . . ?
B12' B10' B11' B7' -37.7(5) . . . . ?
C2' B11' B12' B10' 99.0(5) . . . . ?
B6' B11' B12' B10' 36.4(5) . . . . ?
B7' B11' B12' B10' 137.9(5) . . . . ?
C2' B11' B12' B7' -38.9(4) . . . . ?
B6' B11' B12' B7' -101.4(5) . . . . ?
B10' B11' B12' B7' -137.9(5) . . . . ?
C2' B11' B12' B9' 60.9(6) . . . . ?
B6' B11' B12' B9' -1.7(6) . . . . ?
B7' B11' B12' B9' 99.7(5) . . . . ?
B10' B11' B12' B9' -38.2(5) . . . . ?
C2' B11' B12' B8' -2.8(6) . . . . ?
B6' B11' B12' B8' -65.4(6) . . . . ?
B7' B11' B12' B8' 36.0(5) . . . . ?
B10' B11' B12' B8' -101.8(5) . . . . ?
B6' B10' B12' B11' -35.9(5) . . . . ?
B5' B10' B12' B11' -99.8(5) . . . . ?
B9' B10' B12' B11' -136.9(5) . . . . ?
B6' B10' B12' B7' 1.8(7) . . . . ?
B5' B10' B12' B7' -62.2(6) . . . . ?
B9' B10' B12' B7' -99.2(5) . . . . ?
B11' B10' B12' B7' 37.7(5) . . . . ?
B6' B10' B12' B9' 101.0(5) . . . . ?
B5' B10' B12' B9' 37.1(4) . . . . ?
B11' B10' B12' B9' 136.9(5) . . . . ?
B6' B10' B12' B8' 64.9(6) . . . . ?
B5' B10' B12' B8' 1.0(6) . . . . ?
B9' B10' B12' B8' -36.1(4) . . . . ?
B11' B10' B12' B8' 100.8(5) . . . . ?
C2' B7' B12' B11' 39.0(4) . . . . ?
B8' B7' B12' B11' 139.7(5) . . . . ?
Co1 B7' B12' B11' 108.2(5) . . . . ?
C2' B7' B12' B10' 1.3(6) . . . . ?
B8' B7' B12' B10' 101.9(5) . . . . ?
B11' B7' B12' B10' -37.8(5) . . . . ?
Co1 B7' B12' B10' 70.4(6) . . . . ?
C2' B7' B12' B9' -61.6(5) . . . . ?
B8' B7' B12' B9' 39.0(4) . . . . ?
B11' B7' B12' B9' -100.6(5) . . . . ?
Co1 B7' B12' B9' 7.6(6) . . . . ?
C2' B7' B12' B8' -100.6(5) . . . . ?
B11' B7' B12' B8' -139.7(5) . . . . ?
Co1 B7' B12' B8' -31.4(4) . . . . ?
B5' B9' B12' B11' 0.7(6) . . . . ?
B4' B9' B12' B11' -64.2(6) . . . . ?
B10' B9' B12' B11' 38.4(5) . . . . ?
B8' B9' B12' B11' -101.8(5) . . . . ?
B5' B9' B12' B10' -37.7(5) . . . . ?
B4' B9' B12' B10' -102.5(5) . . . . ?
B8' B9' B12' B10' -140.1(5) . . . . ?
B5' B9' B12' B7' 63.8(6) . . . . ?
B4' B9' B12' B7' -1.1(6) . . . . ?
B10' B9' B12' B7' 101.5(5) . . . . ?
B8' B9' B12' B7' -38.7(4) . . . . ?
B5' B9' B12' B8' 102.5(5) . . . . ?
B4' B9' B12' B8' 37.6(4) . . . . ?
B10' B9' B12' B8' 140.1(5) . . . . ?
B7' B8' B12' B11' -36.2(5) . . . . ?
B9' B8' B12' B11' 99.8(5) . . . . ?
B4' B8' B12' B11' 63.6(6) . . . . ?
S1' B8' B12' B11' -145.5(4) . . . . ?
Co1 B8' B12' B11' -5.0(7) . . . . ?
B7' B8' B12' B10' -100.2(5) . . . . ?
B9' B8' B12' B10' 35.8(4) . . . . ?
B4' B8' B12' B10' -0.4(6) . . . . ?
S1' B8' B12' B10' 150.6(4) . . . . ?
Co1 B8' B12' B10' -69.0(6) . . . . ?
B9' B8' B12' B7' 136.0(5) . . . . ?
B4' B8' B12' B7' 99.8(5) . . . . ?
S1' B8' B12' B7' -109.2(5) . . . . ?
Co1 B8' B12' B7' 31.2(4) . . . . ?
B7' B8' B12' B9' -136.0(5) . . . . ?
B4' B8' B12' B9' -36.2(4) . . . . ?
S1' B8' B12' B9' 114.7(4) . . . . ?
Co1 B8' B12' B9' -104.8(5) . . . . ?
C11 C4 C5 C6 -2.6(10) . . . . ?
Rh1 C4 C5 C6 -103.9(6) . . . . ?
C11 C4 C5 Rh1 101.3(6) . . . . ?
C4 C5 C6 C7 93.5(7) . . . . ?
Rh1 C5 C6 C7 13.5(6) . . . . ?
C5 C6 C7 C8 -33.9(7) . . . . ?
C6 C7 C8 C9 -44.5(8) . . . . ?
C6 C7 C8 Rh1 37.8(6) . . . . ?
C7 C8 C9 C10 -1.3(9) . . . . ?
Rh1 C8 C9 C10 -103.9(5) . . . . ?
C7 C8 C9 Rh1 102.6(6) . . . . ?
C8 C9 C10 C11 95.2(7) . . . . ?
Rh1 C9 C10 C11 15.7(6) . . . . ?
C5 C4 C11 C10 -41.5(8) . . . . ?
Rh1 C4 C11 C10 40.9(6) . . . . ?
C9 C10 C11 C4 -37.4(7) . . . . ?
B5A C1A C2A B7A -68.5(6) . . . . ?
B6A C1A C2A B7A -107.9(5) . . . . ?
B4A C1A C2A B7A -0.7(6) . . . . ?
Co2 C1A C2A B7A 50.8(4) . . . . ?
B5A C1A C2A B11A 1.6(6) . . . . ?
B6A C1A C2A B11A -37.8(5) . . . . ?
B4A C1A C2A B11A 69.4(6) . . . . ?
Co2 C1A C2A B11A 120.8(4) . . . . ?
B5A C1A C2A B6A 39.4(5) . . . . ?
B4A C1A C2A B6A 107.2(5) . . . . ?
Co2 C1A C2A B6A 158.6(4) . . . . ?
B5A C1A C2A Co2 -119.2(4) . . . . ?
B6A C1A C2A Co2 -158.6(4) . . . . ?
B4A C1A C2A Co2 -51.5(4) . . . . ?
C2A C1A B4A B9A -63.1(5) . . . . ?
B5A C1A B4A B9A 39.6(4) . . . . ?
B6A C1A B4A B9A 3.3(6) . . . . ?
Co2 C1A B4A B9A -114.1(4) . . . . ?
C2A C1A B4A B5A -102.7(5) . . . . ?
B6A C1A B4A B5A -36.3(5) . . . . ?
Co2 C1A B4A B5A -153.7(4) . . . . ?
C2A C1A B4A B8A -1.2(6) . . . . ?
B5A C1A B4A B8A 101.5(5) . . . . ?
B6A C1A B4A B8A 65.2(6) . . . . ?
Co2 C1A B4A B8A -52.2(3) . . . . ?
C2A C1A B4A Co2 51.0(4) . . . . ?
B5A C1A B4A Co2 153.7(4) . . . . ?
B6A C1A B4A Co2 117.4(4) . . . . ?
C2A C1A B5A B10A 1.0(6) . . . . ?
B6A C1A B5A B10A 40.0(4) . . . . ?
B4A C1A B5A B10A -102.4(5) . . . . ?
Co2 C1A B5A B10A -73.0(5) . . . . ?
C2A C1A B5A B6A -38.9(4) . . . . ?
B4A C1A B5A B6A -142.3(5) . . . . ?
Co2 C1A B5A B6A -112.9(5) . . . . ?
C2A C1A B5A B9A 63.6(5) . . . . ?
B6A C1A B5A B9A 102.6(5) . . . . ?
B4A C1A B5A B9A -39.8(4) . . . . ?
Co2 C1A B5A B9A -10.3(6) . . . . ?
C2A C1A B5A B4A 103.4(5) . . . . ?
B6A C1A B5A B4A 142.3(5) . . . . ?
Co2 C1A B5A B4A 29.4(4) . . . . ?
B9A B4A B5A C1A -134.4(5) . . . . ?
B8A B4A B5A C1A -96.5(5) . . . . ?
Co2 B4A B5A C1A -26.2(4) . . . . ?
C1A B4A B5A B10A 97.5(5) . . . . ?
B9A B4A B5A B10A -36.9(4) . . . . ?
B8A B4A B5A B10A 1.0(6) . . . . ?
Co2 B4A B5A B10A 71.3(5) . . . . ?
C1A B4A B5A B6A 34.4(4) . . . . ?
B9A B4A B5A B6A -100.1(5) . . . . ?
B8A B4A B5A B6A -62.1(6) . . . . ?
Co2 B4A B5A B6A 8.2(6) . . . . ?
C1A B4A B5A B9A 134.4(5) . . . . ?
B8A B4A B5A B9A 38.0(4) . . . . ?
Co2 B4A B5A B9A 108.3(5) . . . . ?
B7A C2A B6A C1A 103.3(5) . . . . ?
B11A C2A B6A C1A 140.3(5) . . . . ?
Co2 C2A B6A C1A 24.2(4) . . . . ?
C1A C2A B6A B10A -98.0(5) . . . . ?
B7A C2A B6A B10A 5.3(6) . . . . ?
B11A C2A B6A B10A 42.3(5) . . . . ?
Co2 C2A B6A B10A -73.8(6) . . . . ?
C1A C2A B6A B11A -140.3(5) . . . . ?
B7A C2A B6A B11A -36.9(5) . . . . ?
Co2 C2A B6A B11A -116.1(5) . . . . ?
C1A C2A B6A B5A -36.0(4) . . . . ?
B7A C2A B6A B5A 67.4(6) . . . . ?
B11A C2A B6A B5A 104.3(5) . . . . ?
Co2 C2A B6A B5A -11.7(6) . . . . ?
B5A C1A B6A C2A -137.5(5) . . . . ?
B4A C1A B6A C2A -100.8(5) . . . . ?
Co2 C1A B6A C2A -23.4(4) . . . . ?
C2A C1A B6A B10A 97.4(5) . . . . ?
B5A C1A B6A B10A -40.1(4) . . . . ?
B4A C1A B6A B10A -3.4(6) . . . . ?
Co2 C1A B6A B10A 74.0(6) . . . . ?
C2A C1A B6A B11A 34.3(4) . . . . ?
B5A C1A B6A B11A -103.2(5) . . . . ?
B4A C1A B6A B11A -66.5(6) . . . . ?
Co2 C1A B6A B11A 10.9(6) . . . . ?
C2A C1A B6A B5A 137.5(5) . . . . ?
B4A C1A B6A B5A 36.7(5) . . . . ?
Co2 C1A B6A B5A 114.1(5) . . . . ?
C1A B5A B6A C2A 35.4(4) . . . . ?
B10A B5A B6A C2A -98.5(5) . . . . ?
B9A B5A B6A C2A -62.3(5) . . . . ?
B4A B5A B6A C2A 1.3(6) . . . . ?
B10A B5A B6A C1A -134.0(5) . . . . ?
B9A B5A B6A C1A -97.7(5) . . . . ?
B4A B5A B6A C1A -34.2(4) . . . . ?
C1A B5A B6A B10A 134.0(5) . . . . ?
B9A B5A B6A B10A 36.2(5) . . . . ?
B4A B5A B6A B10A 99.8(5) . . . . ?
C1A B5A B6A B11A 96.2(5) . . . . ?
B10A B5A B6A B11A -37.7(5) . . . . ?
B9A B5A B6A B11A -1.5(6) . . . . ?
B4A B5A B6A B11A 62.0(6) . . . . ?
C1A C2A B7A B12A 64.7(5) . . . . ?
B11A C2A B7A B12A -40.6(4) . . . . ?
B6A C2A B7A B12A -4.3(6) . . . . ?
Co2 C2A B7A B12A 115.2(4) . . . . ?
C1A C2A B7A B8A 2.3(6) . . . . ?
B11A C2A B7A B8A -103.0(5) . . . . ?
B6A C2A B7A B8A -66.7(6) . . . . ?
Co2 C2A B7A B8A 52.9(4) . . . . ?
C1A C2A B7A B11A 105.3(5) . . . . ?
B6A C2A B7A B11A 36.3(5) . . . . ?
Co2 C2A B7A B11A 155.8(4) . . . . ?
C1A C2A B7A Co2 -50.6(4) . . . . ?
B11A C2A B7A Co2 -155.8(4) . . . . ?
B6A C2A B7A Co2 -119.5(5) . . . . ?
C2A B7A B8A B12A 97.2(5) . . . . ?
B11A B7A B8A B12A 35.9(5) . . . . ?
Co2 B7A B8A B12A 149.2(4) . . . . ?
C2A B7A B8A B9A 59.1(6) . . . . ?
B12A B7A B8A B9A -38.1(4) . . . . ?
B11A B7A B8A B9A -2.2(6) . . . . ?
Co2 B7A B8A B9A 111.1(4) . . . . ?
C2A B7A B8A B4A -2.9(6) . . . . ?
B12A B7A B8A B4A -100.2(5) . . . . ?
B11A B7A B8A B4A -64.3(6) . . . . ?
Co2 B7A B8A B4A 49.0(4) . . . . ?
C2A B7A B8A S1A -158.3(4) . . . . ?
B12A B7A B8A S1A 104.4(5) . . . . ?
B11A B7A B8A S1A 140.3(5) . . . . ?
Co2 B7A B8A S1A -106.4(4) . . . . ?
C2A B7A B8A Co2 -51.9(3) . . . . ?
B12A B7A B8A Co2 -149.2(4) . . . . ?
B11A B7A B8A Co2 -113.3(4) . . . . ?
C1A B4A B8A B12A -59.7(5) . . . . ?
B9A B4A B8A B12A 38.0(4) . . . . ?
B5A B4A B8A B12A -0.1(6) . . . . ?
Co2 B4A B8A B12A -111.1(4) . . . . ?
C1A B4A B8A B7A 2.5(6) . . . . ?
B9A B4A B8A B7A 100.2(5) . . . . ?
B5A B4A B8A B7A 62.1(5) . . . . ?
Co2 B4A B8A B7A -48.8(4) . . . . ?
C1A B4A B8A B9A -97.7(5) . . . . ?
B5A B4A B8A B9A -38.1(4) . . . . ?
Co2 B4A B8A B9A -149.1(4) . . . . ?
C1A B4A B8A S1A 157.4(4) . . . . ?
B9A B4A B8A S1A -104.8(5) . . . . ?
B5A B4A B8A S1A -142.9(4) . . . . ?
Co2 B4A B8A S1A 106.1(5) . . . . ?
C1A B4A B8A Co2 51.3(3) . . . . ?
B9A B4A B8A Co2 149.1(4) . . . . ?
B5A B4A B8A Co2 111.0(4) . . . . ?
C1A B4A B9A B10A -1.9(6) . . . . ?
B5A B4A B9A B10A 36.3(4) . . . . ?
B8A B4A B9A B10A -101.0(5) . . . . ?
Co2 B4A B9A B10A -69.2(5) . . . . ?
C1A B4A B9A B12A 61.0(6) . . . . ?
B5A B4A B9A B12A 99.1(5) . . . . ?
B8A B4A B9A B12A -38.1(4) . . . . ?
Co2 B4A B9A B12A -6.4(6) . . . . ?
C1A B4A B9A B5A -38.2(4) . . . . ?
B8A B4A B9A B5A -137.2(5) . . . . ?
Co2 B4A B9A B5A -105.5(5) . . . . ?
C1A B4A B9A B8A 99.1(5) . . . . ?
B5A B4A B9A B8A 137.2(5) . . . . ?
Co2 B4A B9A B8A 31.7(4) . . . . ?
C1A B5A B9A B10A -99.1(5) . . . . ?
B6A B5A B9A B10A -35.9(5) . . . . ?
B4A B5A B9A B10A -138.9(5) . . . . ?
C1A B5A B9A B4A 39.8(4) . . . . ?
B10A B5A B9A B4A 138.9(5) . . . . ?
B6A B5A B9A B4A 103.0(5) . . . . ?
C1A B5A B9A B12A -61.8(5) . . . . ?
B10A B5A B9A B12A 37.3(5) . . . . ?
B6A B5A B9A B12A 1.4(6) . . . . ?
B4A B5A B9A B12A -101.5(5) . . . . ?
C1A B5A B9A B8A 1.0(6) . . . . ?
B10A B5A B9A B8A 100.1(5) . . . . ?
B6A B5A B9A B8A 64.2(6) . . . . ?
B4A B5A B9A B8A -38.8(4) . . . . ?
B12A B8A B9A B10A -36.3(4) . . . . ?
B7A B8A B9A B10A 1.5(6) . . . . ?
B4A B8A B9A B10A 100.8(5) . . . . ?
S1A B8A B9A B10A -143.3(4) . . . . ?
Co2 B8A B9A B10A 69.9(5) . . . . ?
B12A B8A B9A B4A -137.1(5) . . . . ?
B7A B8A B9A B4A -99.3(5) . . . . ?
S1A B8A B9A B4A 116.0(5) . . . . ?
Co2 B8A B9A B4A -30.9(4) . . . . ?
B7A B8A B9A B12A 37.8(4) . . . . ?
B4A B8A B9A B12A 137.1(5) . . . . ?
S1A B8A B9A B12A -106.9(5) . . . . ?
Co2 B8A B9A B12A 106.2(5) . . . . ?
B12A B8A B9A B5A -98.7(5) . . . . ?
B7A B8A B9A B5A -60.9(6) . . . . ?
B4A B8A B9A B5A 38.4(4) . . . . ?
S1A B8A B9A B5A 154.4(4) . . . . ?
Co2 B8A B9A B5A 7.5(6) . . . . ?
C2A B6A B10A B5A 97.4(5) . . . . ?
C1A B6A B10A B5A 38.9(4) . . . . ?
B11A B6A B10A B5A 138.5(5) . . . . ?
C2A B6A B10A B12A -4.0(6) . . . . ?
C1A B6A B10A B12A -62.5(6) . . . . ?
B11A B6A B10A B12A 37.0(5) . . . . ?
B5A B6A B10A B12A -101.5(5) . . . . ?
C2A B6A B10A B11A -41.0(4) . . . . ?
C1A B6A B10A B11A -99.6(5) . . . . ?
B5A B6A B10A B11A -138.5(5) . . . . ?
C2A B6A B10A B9A 60.5(6) . . . . ?
C1A B6A B10A B9A 2.0(6) . . . . ?
B11A B6A B10A B9A 101.5(5) . . . . ?
B5A B6A B10A B9A -36.9(5) . . . . ?
C1A B5A B10A B6A -40.4(4) . . . . ?
B9A B5A B10A B6A -139.7(5) . . . . ?
B4A B5A B10A B6A -103.0(5) . . . . ?
C1A B5A B10A B12A 61.0(6) . . . . ?
B6A B5A B10A B12A 101.4(5) . . . . ?
B9A B5A B10A B12A -38.3(4) . . . . ?
B4A B5A B10A B12A -1.6(6) . . . . ?
C1A B5A B10A B11A -3.1(6) . . . . ?
B6A B5A B10A B11A 37.3(5) . . . . ?
B9A B5A B10A B11A -102.4(5) . . . . ?
B4A B5A B10A B11A -65.7(6) . . . . ?
C1A B5A B10A B9A 99.3(5) . . . . ?
B6A B5A B10A B9A 139.7(5) . . . . ?
B4A B5A B10A B9A 36.7(4) . . . . ?
B4A B9A B10A B6A 0.0(6) . . . . ?
B12A B9A B10A B6A -100.8(5) . . . . ?
B5A B9A B10A B6A 36.8(5) . . . . ?
B8A B9A B10A B6A -64.5(6) . . . . ?
B4A B9A B10A B5A -36.8(4) . . . . ?
B12A B9A B10A B5A -137.6(5) . . . . ?
B8A B9A B10A B5A -101.2(5) . . . . ?
B4A B9A B10A B12A 100.8(5) . . . . ?
B5A B9A B10A B12A 137.6(5) . . . . ?
B8A B9A B10A B12A 36.4(4) . . . . ?
B4A B9A B10A B11A 64.2(6) . . . . ?
B12A B9A B10A B11A -36.6(5) . . . . ?
B5A B9A B10A B11A 101.0(5) . . . . ?
B8A B9A B10A B11A -0.2(6) . . . . ?
C1A C2A B11A B6A 37.9(5) . . . . ?
B7A C2A B11A B6A 142.8(5) . . . . ?
Co2 C2A B11A B6A 115.0(5) . . . . ?
C1A C2A B11A B10A -3.4(6) . . . . ?
B7A C2A B11A B10A 101.6(5) . . . . ?
B6A C2A B11A B10A -41.2(5) . . . . ?
Co2 C2A B11A B10A 73.8(6) . . . . ?
C1A C2A B11A B12A -64.9(6) . . . . ?
B7A C2A B11A B12A 40.1(4) . . . . ?
B6A C2A B11A B12A -102.8(5) . . . . ?
Co2 C2A B11A B12A 12.3(6) . . . . ?
C1A C2A B11A B7A -105.0(5) . . . . ?
B6A C2A B11A B7A -142.8(5) . . . . ?
Co2 C2A B11A B7A -27.8(5) . . . . ?
C1A B6A B11A C2A -33.6(4) . . . . ?
B10A B6A B11A C2A -131.6(5) . . . . ?
B5A B6A B11A C2A -94.1(5) . . . . ?
C2A B6A B11A B10A 131.6(5) . . . . ?
C1A B6A B11A B10A 98.0(5) . . . . ?
B5A B6A B11A B10A 37.4(5) . . . . ?
C2A B6A B11A B12A 95.1(5) . . . . ?
C1A B6A B11A B12A 61.6(6) . . . . ?
B10A B6A B11A B12A -36.5(5) . . . . ?
B5A B6A B11A B12A 1.0(6) . . . . ?
C2A B6A B11A B7A 32.5(4) . . . . ?
C1A B6A B11A B7A -1.1(6) . . . . ?
B10A B6A B11A B7A -99.1(5) . . . . ?
B5A B6A B11A B7A -61.7(6) . . . . ?
B6A B10A B11A C2A 41.4(4) . . . . ?
B5A B10A B11A C2A 3.8(6) . . . . ?
B12A B10A B11A C2A -97.6(5) . . . . ?
B9A B10A B11A C2A -61.0(6) . . . . ?
B5A B10A B11A B6A -37.5(5) . . . . ?
B12A B10A B11A B6A -139.0(5) . . . . ?
B9A B10A B11A B6A -102.4(5) . . . . ?
B6A B10A B11A B12A 139.0(5) . . . . ?
B5A B10A B11A B12A 101.5(5) . . . . ?
B9A B10A B11A B12A 36.6(5) . . . . ?
B6A B10A B11A B7A 101.2(5) . . . . ?
B5A B10A B11A B7A 63.7(6) . . . . ?
B12A B10A B11A B7A -37.8(4) . . . . ?
B9A B10A B11A B7A -1.1(6) . . . . ?
B12A B7A B11A C2A 133.2(5) . . . . ?
B8A B7A B11A C2A 97.3(5) . . . . ?
Co2 B7A B11A C2A 24.8(4) . . . . ?
C2A B7A B11A B6A -33.1(4) . . . . ?
B12A B7A B11A B6A 100.1(5) . . . . ?
B8A B7A B11A B6A 64.2(6) . . . . ?
Co2 B7A B11A B6A -8.3(6) . . . . ?
C2A B7A B11A B10A -95.3(5) . . . . ?
B12A B7A B11A B10A 38.0(4) . . . . ?
B8A B7A B11A B10A 2.1(6) . . . . ?
Co2 B7A B11A B10A -70.4(6) . . . . ?
C2A B7A B11A B12A -133.2(5) . . . . ?
B8A B7A B11A B12A -35.9(4) . . . . ?
Co2 B7A B11A B12A -108.4(5) . . . . ?
C2A B7A B12A B10A 1.4(6) . . . . ?
B8A B7A B12A B10A 102.0(5) . . . . ?
B11A B7A B12A B10A -38.3(5) . . . . ?
Co2 B7A B12A B10A 69.8(6) . . . . ?
C2A B7A B12A B8A -100.6(5) . . . . ?
B11A B7A B12A B8A -140.3(5) . . . . ?
Co2 B7A B12A B8A -32.2(4) . . . . ?
C2A B7A B12A B11A 39.7(4) . . . . ?
B8A B7A B12A B11A 140.3(5) . . . . ?
Co2 B7A B12A B11A 108.1(5) . . . . ?
C2A B7A B12A B9A -62.0(6) . . . . ?
B8A B7A B12A B9A 38.6(5) . . . . ?
B11A B7A B12A B9A -101.7(5) . . . . ?
Co2 B7A B12A B9A 6.4(6) . . . . ?
B6A B10A B12A B7A 1.7(6) . . . . ?
B5A B10A B12A B7A -62.6(6) . . . . ?
B11A B10A B12A B7A 38.6(4) . . . . ?
B9A B10A B12A B7A -101.1(5) . . . . ?
B6A B10A B12A B8A 65.8(6) . . . . ?
B5A B10A B12A B8A 1.5(6) . . . . ?
B11A B10A B12A B8A 102.8(5) . . . . ?
B9A B10A B12A B8A -37.0(4) . . . . ?
B6A B10A B12A B11A -36.9(5) . . . . ?
B5A B10A B12A B11A -101.2(5) . . . . ?
B9A B10A B12A B11A -139.7(5) . . . . ?
B6A B10A B12A B9A 102.8(5) . . . . ?
B5A B10A B12A B9A 38.5(4) . . . . ?
B11A B10A B12A B9A 139.7(5) . . . . ?
B9A B8A B12A B7A 137.0(5) . . . . ?
B4A B8A B12A B7A 99.4(5) . . . . ?
S1A B8A B12A B7A -114.5(5) . . . . ?
Co2 B8A B12A B7A 30.7(4) . . . . ?
B7A B8A B12A B10A -100.2(5) . . . . ?
B9A B8A B12A B10A 36.8(5) . . . . ?
B4A B8A B12A B10A -0.9(6) . . . . ?
S1A B8A B12A B10A 145.3(4) . . . . ?
Co2 B8A B12A B10A -69.6(5) . . . . ?
B7A B8A B12A B11A -36.3(5) . . . . ?
B9A B8A B12A B11A 100.7(5) . . . . ?
B4A B8A B12A B11A 63.0(6) . . . . ?
S1A B8A B12A B11A -150.8(4) . . . . ?
Co2 B8A B12A B11A -5.7(6) . . . . ?
B7A B8A B12A B9A -137.0(5) . . . . ?
B4A B8A B12A B9A -37.6(4) . . . . ?
S1A B8A B12A B9A 108.5(5) . . . . ?
Co2 B8A B12A B9A -106.3(5) . . . . ?
C2A B11A B12A B7A -39.3(4) . . . . ?
B6A B11A B12A B7A -100.8(5) . . . . ?
B10A B11A B12A B7A -137.0(5) . . . . ?
C2A B11A B12A B10A 97.7(5) . . . . ?
B6A B11A B12A B10A 36.2(5) . . . . ?
B7A B11A B12A B10A 137.0(5) . . . . ?
C2A B11A B12A B8A -2.9(6) . . . . ?
B6A B11A B12A B8A -64.5(6) . . . . ?
B10A B11A B12A B8A -100.7(5) . . . . ?
B7A B11A B12A B8A 36.3(5) . . . . ?
C2A B11A B12A B9A 61.5(6) . . . . ?
B6A B11A B12A B9A -0.1(6) . . . . ?
B10A B11A B12A B9A -36.2(5) . . . . ?
B7A B11A B12A B9A 100.8(5) . . . . ?
B10A B9A B12A B7A 100.4(5) . . . . ?
B4A B9A B12A B7A 0.1(6) . . . . ?
B5A B9A B12A B7A 63.4(6) . . . . ?
B8A B9A B12A B7A -38.7(5) . . . . ?
B4A B9A B12A B10A -100.4(5) . . . . ?
B5A B9A B12A B10A -37.0(4) . . . . ?
B8A B9A B12A B10A -139.1(5) . . . . ?
B10A B9A B12A B8A 139.1(5) . . . . ?
B4A B9A B12A B8A 38.7(4) . . . . ?
B5A B9A B12A B8A 102.1(5) . . . . ?
B10A B9A B12A B11A 36.2(5) . . . . ?
B4A B9A B12A B11A -64.2(6) . . . . ?
B5A B9A B12A B11A -0.8(6) . . . . ?
B8A B9A B12A B11A -102.9(5) . . . . ?
B5B C1B C2B B11B -0.1(6) . . . . ?
B4B C1B C2B B11B 69.3(6) . . . . ?
B6B C1B C2B B11B -38.9(5) . . . . ?
Co2 C1B C2B B11B 120.9(4) . . . . ?
B5B C1B C2B B7B -69.9(6) . . . . ?
B4B C1B C2B B7B -0.5(7) . . . . ?
B6B C1B C2B B7B -108.7(5) . . . . ?
Co2 C1B C2B B7B 51.1(4) . . . . ?
B5B C1B C2B B6B 38.8(5) . . . . ?
B4B C1B C2B B6B 108.3(5) . . . . ?
Co2 C1B C2B B6B 159.8(4) . . . . ?
B5B C1B C2B Co2 -121.0(4) . . . . ?
B4B C1B C2B Co2 -51.6(4) . . . . ?
B6B C1B C2B Co2 -159.8(4) . . . . ?
C2B C1B B4B B9B -63.2(6) . . . . ?
B5B C1B B4B B9B 40.3(4) . . . . ?
B6B C1B B4B B9B 4.5(6) . . . . ?
Co2 C1B B4B B9B -114.6(4) . . . . ?
C2B C1B B4B B5B -103.5(5) . . . . ?
B6B C1B B4B B5B -35.9(5) . . . . ?
Co2 C1B B4B B5B -154.9(4) . . . . ?
C2B C1B B4B B8B -1.1(6) . . . . ?
B5B C1B B4B B8B 102.3(5) . . . . ?
B6B C1B B4B B8B 66.5(6) . . . . ?
Co2 C1B B4B B8B -52.5(3) . . . . ?
C2B C1B B4B Co2 51.4(4) . . . . ?
B5B C1B B4B Co2 154.9(4) . . . . ?
B6B C1B B4B Co2 119.0(4) . . . . ?
C2B C1B B5B B6B -38.5(4) . . . . ?
B4B C1B B5B B6B -143.4(5) . . . . ?
Co2 C1B B5B B6B -114.6(5) . . . . ?
C2B C1B B5B B10B 2.4(6) . . . . ?
B4B C1B B5B B10B -102.5(5) . . . . ?
B6B C1B B5B B10B 40.8(4) . . . . ?
Co2 C1B B5B B10B -73.7(6) . . . . ?
C2B C1B B5B B9B 65.0(6) . . . . ?
B4B C1B B5B B9B -39.9(4) . . . . ?
B6B C1B B5B B9B 103.4(5) . . . . ?
Co2 C1B B5B B9B -11.1(6) . . . . ?
C2B C1B B5B B4B 104.9(5) . . . . ?
B6B C1B B5B B4B 143.4(5) . . . . ?
Co2 C1B B5B B4B 28.8(4) . . . . ?
B9B B4B B5B C1B -133.4(5) . . . . ?
B8B B4B B5B C1B -94.9(5) . . . . ?
Co2 B4B B5B C1B -25.2(4) . . . . ?
C1B B4B B5B B6B 33.4(4) . . . . ?
B9B B4B B5B B6B -100.0(5) . . . . ?
B8B B4B B5B B6B -61.5(6) . . . . ?
Co2 B4B B5B B6B 8.3(6) . . . . ?
C1B B4B B5B B10B 97.9(5) . . . . ?
B9B B4B B5B B10B -35.5(5) . . . . ?
B8B B4B B5B B10B 2.9(7) . . . . ?
Co2 B4B B5B B10B 72.7(6) . . . . ?
C1B B4B B5B B9B 133.4(5) . . . . ?
B8B B4B B5B B9B 38.4(5) . . . . ?
Co2 B4B B5B B9B 108.2(5) . . . . ?
B11B C2B B6B C1B 138.8(5) . . . . ?
B7B C2B B6B C1B 102.1(5) . . . . ?
Co2 C2B B6B C1B 22.6(4) . . . . ?
C1B C2B B6B B5B -35.2(4) . . . . ?
B11B C2B B6B B5B 103.6(5) . . . . ?
B7B C2B B6B B5B 66.9(6) . . . . ?
Co2 C2B B6B B5B -12.6(6) . . . . ?
C1B C2B B6B B11B -138.8(5) . . . . ?
B7B C2B B6B B11B -36.7(5) . . . . ?
Co2 C2B B6B B11B -116.2(5) . . . . ?
C1B C2B B6B B10B -97.7(5) . . . . ?
B11B C2B B6B B10B 41.0(5) . . . . ?
B7B C2B B6B B10B 4.3(6) . . . . ?
Co2 C2B B6B B10B -75.2(6) . . . . ?
B5B C1B B6B C2B -138.6(5) . . . . ?
B4B C1B B6B C2B -102.0(5) . . . . ?
Co2 C1B B6B C2B -22.7(4) . . . . ?
C2B C1B B6B B5B 138.6(5) . . . . ?
B4B C1B B6B B5B 36.6(5) . . . . ?
Co2 C1B B6B B5B 115.8(5) . . . . ?
C2B C1B B6B B11B 35.3(4) . . . . ?
B5B C1B B6B B11B -103.2(5) . . . . ?
B4B C1B B6B B11B -66.7(6) . . . . ?
Co2 C1B B6B B11B 12.6(7) . . . . ?
C2B C1B B6B B10B 98.1(5) . . . . ?
B5B C1B B6B B10B -40.4(4) . . . . ?
B4B C1B B6B B10B -3.9(6) . . . . ?
Co2 C1B B6B B10B 75.4(6) . . . . ?
C1B B5B B6B C2B 34.8(4) . . . . ?
B10B B5B B6B C2B -98.9(5) . . . . ?
B9B B5B B6B C2B -61.0(6) . . . . ?
B4B B5B B6B C2B 1.8(6) . . . . ?
B10B B5B B6B C1B -133.7(5) . . . . ?
B9B B5B B6B C1B -95.8(5) . . . . ?
B4B B5B B6B C1B -33.0(4) . . . . ?
C1B B5B B6B B11B 95.5(5) . . . . ?
B10B B5B B6B B11B -38.2(5) . . . . ?
B9B B5B B6B B11B -0.4(7) . . . . ?
B4B B5B B6B B11B 62.5(6) . . . . ?
C1B B5B B6B B10B 133.7(5) . . . . ?
B9B B5B B6B B10B 37.9(5) . . . . ?
B4B B5B B6B B10B 100.7(5) . . . . ?
C1B C2B B7B B12B 64.5(6) . . . . ?
B11B C2B B7B B12B -39.8(5) . . . . ?
B6B C2B B7B B12B -3.8(6) . . . . ?
Co2 C2B B7B B12B 115.0(4) . . . . ?
C1B C2B B7B B8B 1.9(6) . . . . ?
B11B C2B B7B B8B -102.3(5) . . . . ?
B6B C2B B7B B8B -66.3(6) . . . . ?
Co2 C2B B7B B8B 52.4(4) . . . . ?
C1B C2B B7B B11B 104.3(5) . . . . ?
B6B C2B B7B B11B 36.0(5) . . . . ?
Co2 C2B B7B B11B 154.8(4) . . . . ?
C1B C2B B7B Co2 -50.5(4) . . . . ?
B11B C2B B7B Co2 -154.8(4) . . . . ?
B6B C2B B7B Co2 -118.8(4) . . . . ?
C2B B7B B8B B12B 96.5(5) . . . . ?
B11B B7B B8B B12B 35.9(4) . . . . ?
Co2 B7B B8B B12B 148.6(4) . . . . ?
C2B B7B B8B B9B 58.5(6) . . . . ?
B12B B7B B8B B9B -38.1(4) . . . . ?
B11B B7B B8B B9B -2.1(6) . . . . ?
Co2 B7B B8B B9B 110.5(4) . . . . ?
C2B B7B B8B B4B -2.5(6) . . . . ?
B12B B7B B8B B4B -99.1(5) . . . . ?
B11B B7B B8B B4B -63.1(6) . . . . ?
Co2 B7B B8B B4B 49.5(4) . . . . ?
C2B B7B B8B S1B -165.5(4) . . . . ?
B12B B7B B8B S1B 98.0(5) . . . . ?
B11B B7B B8B S1B 133.9(4) . . . . ?
Co2 B7B B8B S1B -113.4(4) . . . . ?
C2B B7B B8B Co2 -52.0(4) . . . . ?
B12B B7B B8B Co2 -148.6(4) . . . . ?
B11B B7B B8B Co2 -112.6(4) . . . . ?
C1B B4B B8B B7B 2.2(6) . . . . ?
B9B B4B B8B B7B 99.7(5) . . . . ?
B5B B4B B8B B7B 61.3(6) . . . . ?
Co2 B4B B8B B7B -49.9(4) . . . . ?
C1B B4B B8B B12B -60.4(6) . . . . ?
B9B B4B B8B B12B 37.0(5) . . . . ?
B5B B4B B8B B12B -1.4(6) . . . . ?
Co2 B4B B8B B12B -112.6(4) . . . . ?
C1B B4B B8B B9B -97.5(5) . . . . ?
B5B B4B B8B B9B -38.4(5) . . . . ?
Co2 B4B B8B B9B -149.6(4) . . . . ?
C1B B4B B8B S1B 160.7(5) . . . . ?
B9B B4B B8B S1B -101.8(6) . . . . ?
B5B B4B B8B S1B -140.2(5) . . . . ?
Co2 B4B B8B S1B 108.5(6) . . . . ?
C1B B4B B8B Co2 52.2(4) . . . . ?
B9B B4B B8B Co2 149.6(4) . . . . ?
B5B B4B B8B Co2 111.2(4) . . . . ?
C1B B4B B9B B5B -38.6(4) . . . . ?
B8B B4B B9B B5B -136.9(5) . . . . ?
Co2 B4B B9B B5B -105.9(5) . . . . ?
C1B B4B B9B B10B -3.2(6) . . . . ?
B5B B4B B9B B10B 35.5(5) . . . . ?
B8B B4B B9B B10B -101.4(5) . . . . ?
Co2 B4B B9B B10B -70.4(6) . . . . ?
C1B B4B B9B B12B 60.6(6) . . . . ?
B5B B4B B9B B12B 99.2(5) . . . . ?
B8B B4B B9B B12B -37.7(4) . . . . ?
Co2 B4B B9B B12B -6.7(6) . . . . ?
C1B B4B B9B B8B 98.3(5) . . . . ?
B5B B4B B9B B8B 136.9(5) . . . . ?
Co2 B4B B9B B8B 31.0(4) . . . . ?
C1B B5B B9B B4B 40.0(4) . . . . ?
B6B B5B B9B B4B 102.7(5) . . . . ?
B10B B5B B9B B4B 140.7(5) . . . . ?
C1B B5B B9B B10B -100.7(5) . . . . ?
B6B B5B B9B B10B -38.0(5) . . . . ?
B4B B5B B9B B10B -140.7(5) . . . . ?
C1B B5B B9B B12B -62.8(6) . . . . ?
B6B B5B B9B B12B 0.0(6) . . . . ?
B10B B5B B9B B12B 37.9(5) . . . . ?
B4B B5B B9B B12B -102.8(5) . . . . ?
C1B B5B B9B B8B 0.4(6) . . . . ?
B6B B5B B9B B8B 63.1(6) . . . . ?
B10B B5B B9B B8B 101.1(5) . . . . ?
B4B B5B B9B B8B -39.6(4) . . . . ?
B7B B8B B9B B4B -99.9(5) . . . . ?
B12B B8B B9B B4B -138.0(5) . . . . ?
S1B B8B B9B B4B 125.9(5) . . . . ?
Co2 B8B B9B B4B -30.2(4) . . . . ?
B7B B8B B9B B5B -60.6(6) . . . . ?
B12B B8B B9B B5B -98.7(5) . . . . ?
B4B B8B B9B B5B 39.2(4) . . . . ?
S1B B8B B9B B5B 165.2(4) . . . . ?
Co2 B8B B9B B5B 9.1(6) . . . . ?
B7B B8B B9B B10B 2.9(6) . . . . ?
B12B B8B B9B B10B -35.2(5) . . . . ?
B4B B8B B9B B10B 102.8(5) . . . . ?
S1B B8B B9B B10B -131.3(5) . . . . ?
Co2 B8B B9B B10B 72.6(5) . . . . ?
B7B B8B B9B B12B 38.1(4) . . . . ?
B4B B8B B9B B12B 138.0(5) . . . . ?
S1B B8B B9B B12B -96.1(5) . . . . ?
Co2 B8B B9B B12B 107.8(5) . . . . ?
C2B B6B B10B B5B 97.9(5) . . . . ?
C1B B6B B10B B5B 39.0(4) . . . . ?
B11B B6B B10B B5B 137.7(5) . . . . ?
C2B B6B B10B B12B -2.9(6) . . . . ?
C1B B6B B10B B12B -61.8(6) . . . . ?
B5B B6B B10B B12B -100.8(5) . . . . ?
B11B B6B B10B B12B 36.9(5) . . . . ?
C2B B6B B10B B11B -39.8(4) . . . . ?
C1B B6B B10B B11B -98.7(5) . . . . ?
B5B B6B B10B B11B -137.7(5) . . . . ?
C2B B6B B10B B9B 60.4(6) . . . . ?
C1B B6B B10B B9B 1.5(6) . . . . ?
B5B B6B B10B B9B -37.5(5) . . . . ?
B11B B6B B10B B9B 100.2(5) . . . . ?
C1B B5B B10B B6B -40.7(4) . . . . ?
B9B B5B B10B B6B -137.8(5) . . . . ?
B4B B5B B10B B6B -102.9(5) . . . . ?
C1B B5B B10B B12B 58.8(6) . . . . ?
B6B B5B B10B B12B 99.5(6) . . . . ?
B9B B5B B10B B12B -38.3(5) . . . . ?
B4B B5B B10B B12B -3.4(7) . . . . ?
C1B B5B B10B B11B -3.6(6) . . . . ?
B6B B5B B10B B11B 37.1(5) . . . . ?
B9B B5B B10B B11B -100.8(5) . . . . ?
B4B B5B B10B B11B -65.8(6) . . . . ?
C1B B5B B10B B9B 97.2(5) . . . . ?
B6B B5B B10B B9B 137.8(5) . . . . ?
B4B B5B B10B B9B 35.0(5) . . . . ?
B4B B9B B10B B6B 1.1(6) . . . . ?
B5B B9B B10B B6B 37.1(5) . . . . ?
B12B B9B B10B B6B -100.0(5) . . . . ?
B8B B9B B10B B6B -64.8(6) . . . . ?
B4B B9B B10B B5B -36.0(5) . . . . ?
B12B B9B B10B B5B -137.1(5) . . . . ?
B8B B9B B10B B5B -101.9(5) . . . . ?
B4B B9B B10B B12B 101.1(5) . . . . ?
B5B B9B B10B B12B 137.1(5) . . . . ?
B8B B9B B10B B12B 35.2(5) . . . . ?
B4B B9B B10B B11B 63.4(6) . . . . ?
B5B B9B B10B B11B 99.4(5) . . . . ?
B12B B9B B10B B11B -37.7(5) . . . . ?
B8B B9B B10B B11B -2.5(6) . . . . ?
C1B C2B B11B B6B 38.7(5) . . . . ?
B7B C2B B11B B6B 143.4(5) . . . . ?
Co2 C2B B11B B6B 114.4(5) . . . . ?
C1B C2B B11B B12B -64.5(6) . . . . ?
B7B C2B B11B B12B 40.2(5) . . . . ?
B6B C2B B11B B12B -103.2(5) . . . . ?
Co2 C2B B11B B12B 11.2(7) . . . . ?
C1B C2B B11B B10B -2.2(6) . . . . ?
B7B C2B B11B B10B 102.5(5) . . . . ?
B6B C2B B11B B10B -40.9(5) . . . . ?
Co2 C2B B11B B10B 73.5(6) . . . . ?
C1B C2B B11B B7B -104.7(5) . . . . ?
B6B C2B B11B B7B -143.4(5) . . . . ?
Co2 C2B B11B B7B -29.0(5) . . . . ?
C1B B6B B11B C2B -34.7(4) . . . . ?
B5B B6B B11B C2B -95.0(5) . . . . ?
B10B B6B B11B C2B -133.2(5) . . . . ?
C2B B6B B11B B12B 95.6(5) . . . . ?
C1B B6B B11B B12B 60.9(6) . . . . ?
B5B B6B B11B B12B 0.6(7) . . . . ?
B10B B6B B11B B12B -37.6(5) . . . . ?
C2B B6B B11B B10B 133.2(5) . . . . ?
C1B B6B B11B B10B 98.4(5) . . . . ?
B5B B6B B11B B10B 38.2(5) . . . . ?
C2B B6B B11B B7B 32.2(5) . . . . ?
C1B B6B B11B B7B -2.5(6) . . . . ?
B5B B6B B11B B7B -62.8(6) . . . . ?
B10B B6B B11B B7B -100.9(5) . . . . ?
B6B B10B B11B C2B 40.5(4) . . . . ?
B5B B10B B11B C2B 3.5(6) . . . . ?
B12B B10B B11B C2B -97.6(5) . . . . ?
B9B B10B B11B C2B -59.6(6) . . . . ?
B5B B10B B11B B6B -37.0(5) . . . . ?
B12B B10B B11B B6B -138.1(5) . . . . ?
B9B B10B B11B B6B -100.1(5) . . . . ?
B6B B10B B11B B12B 138.1(5) . . . . ?
B5B B10B B11B B12B 101.1(5) . . . . ?
B9B B10B B11B B12B 38.1(5) . . . . ?
B6B B10B B11B B7B 101.3(5) . . . . ?
B5B B10B B11B B7B 64.2(6) . . . . ?
B12B B10B B11B B7B -36.9(5) . . . . ?
B9B B10B B11B B7B 1.2(6) . . . . ?
B12B B7B B11B C2B 133.5(5) . . . . ?
B8B B7B B11B C2B 97.1(5) . . . . ?
Co2 B7B B11B C2B 25.8(4) . . . . ?
C2B B7B B11B B6B -32.8(5) . . . . ?
B12B B7B B11B B6B 100.8(6) . . . . ?
B8B B7B B11B B6B 64.3(6) . . . . ?
Co2 B7B B11B B6B -7.0(7) . . . . ?
C2B B7B B11B B12B -133.5(5) . . . . ?
B8B B7B B11B B12B -36.4(5) . . . . ?
Co2 B7B B11B B12B -107.7(5) . . . . ?
C2B B7B B11B B10B -96.5(5) . . . . ?
B12B B7B B11B B10B 37.1(5) . . . . ?
B8B B7B B11B B10B 0.6(6) . . . . ?
Co2 B7B B11B B10B -70.7(6) . . . . ?
C2B B11B B12B B7B -39.3(4) . . . . ?
B6B B11B B12B B7B -101.2(5) . . . . ?
B10B B11B B12B B7B -138.8(5) . . . . ?
C2B B11B B12B B10B 99.4(5) . . . . ?
B6B B11B B12B B10B 37.5(5) . . . . ?
B7B B11B B12B B10B 138.8(5) . . . . ?
C2B B11B B12B B8B -2.9(6) . . . . ?
B6B B11B B12B B8B -64.8(6) . . . . ?
B10B B11B B12B B8B -102.4(5) . . . . ?
B7B B11B B12B B8B 36.4(5) . . . . ?
C2B B11B B12B B9B 61.3(6) . . . . ?
B6B B11B B12B B9B -0.6(6) . . . . ?
B10B B11B B12B B9B -38.1(5) . . . . ?
B7B B11B B12B B9B 100.6(5) . . . . ?
C2B B7B B12B B11B 39.0(4) . . . . ?
B8B B7B B12B B11B 139.6(5) . . . . ?
Co2 B7B B12B B11B 107.2(5) . . . . ?
C2B B7B B12B B10B 1.6(6) . . . . ?
B8B B7B B12B B10B 102.2(5) . . . . ?
B11B B7B B12B B10B -37.4(5) . . . . ?
Co2 B7B B12B B10B 69.8(6) . . . . ?
C2B B7B B12B B8B -100.6(5) . . . . ?
B11B B7B B12B B8B -139.6(5) . . . . ?
Co2 B7B B12B B8B -32.5(4) . . . . ?
C2B B7B B12B B9B -62.0(6) . . . . ?
B8B B7B B12B B9B 38.6(4) . . . . ?
B11B B7B B12B B9B -101.1(5) . . . . ?
Co2 B7B B12B B9B 6.1(6) . . . . ?
B6B B10B B12B B11B -36.8(5) . . . . ?
B5B B10B B12B B11B -99.0(6) . . . . ?
B9B B10B B12B B11B -137.3(5) . . . . ?
B6B B10B B12B B7B 0.8(7) . . . . ?
B5B B10B B12B B7B -61.4(6) . . . . ?
B11B B10B B12B B7B 37.6(5) . . . . ?
B9B B10B B12B B7B -99.6(5) . . . . ?
B6B B10B B12B B8B 64.7(6) . . . . ?
B5B B10B B12B B8B 2.5(7) . . . . ?
B11B B10B B12B B8B 101.5(5) . . . . ?
B9B B10B B12B B8B -35.7(5) . . . . ?
B6B B10B B12B B9B 100.5(5) . . . . ?
B5B B10B B12B B9B 38.3(5) . . . . ?
B11B B10B B12B B9B 137.3(5) . . . . ?
B7B B8B B12B B11B -36.9(5) . . . . ?
B9B B8B B12B B11B 100.1(5) . . . . ?
B4B B8B B12B B11B 63.8(6) . . . . ?
S1B B8B B12B B11B -146.3(4) . . . . ?
Co2 B8B B12B B11B -4.9(6) . . . . ?
B9B B8B B12B B7B 136.9(5) . . . . ?
B4B B8B B12B B7B 100.7(5) . . . . ?
S1B B8B B12B B7B -109.4(5) . . . . ?
Co2 B8B B12B B7B 32.0(4) . . . . ?
B7B B8B B12B B10B -101.4(6) . . . . ?
B9B B8B B12B B10B 35.6(5) . . . . ?
B4B B8B B12B B10B -0.7(7) . . . . ?
S1B B8B B12B B10B 149.2(5) . . . . ?
Co2 B8B B12B B10B -69.4(6) . . . . ?
B7B B8B B12B B9B -136.9(5) . . . . ?
B4B B8B B12B B9B -36.3(5) . . . . ?
S1B B8B B12B B9B 113.6(5) . . . . ?
Co2 B8B B12B B9B -105.0(5) . . . . ?
B4B B9B B12B B11B -64.0(6) . . . . ?
B5B B9B B12B B11B 0.4(6) . . . . ?
B10B B9B B12B B11B 38.3(5) . . . . ?
B8B B9B B12B B11B -102.6(5) . . . . ?
B4B B9B B12B B7B 0.4(6) . . . . ?
B5B B9B B12B B7B 64.7(6) . . . . ?
B10B B9B B12B B7B 102.6(5) . . . . ?
B8B B9B B12B B7B -38.3(4) . . . . ?
B4B B9B B12B B10B -102.2(5) . . . . ?
B5B B9B B12B B10B -37.9(5) . . . . ?
B8B B9B B12B B10B -140.9(5) . . . . ?
B4B B9B B12B B8B 38.6(4) . . . . ?
B5B B9B B12B B8B 103.0(5) . . . . ?
B10B B9B B12B B8B 140.9(5) . . . . ?
C11A C4A C5A C6A -0.1(10) . . . . ?
Rh2 C4A C5A C6A -102.9(6) . . . . ?
C11A C4A C5A Rh2 102.8(6) . . . . ?
C4A C5A C6A C7A 93.1(7) . . . . ?
Rh2 C5A C6A C7A 13.7(7) . . . . ?
C5A C6A C7A C8A -34.9(8) . . . . ?
C6A C7A C8A C9A -43.4(9) . . . . ?
C6A C7A C8A Rh2 38.7(7) . . . . ?
C7A C8A C9A C10A -2.9(10) . . . . ?
Rh2 C8A C9A C10A -104.3(6) . . . . ?
C7A C8A C9A Rh2 101.5(6) . . . . ?
C8A C9A C10A C11A 91.2(8) . . . . ?
Rh2 C9A C10A C11A 9.9(7) . . . . ?
C5A C4A C11A C10A -47.0(9) . . . . ?
Rh2 C4A C11A C10A 35.7(7) . . . . ?
C9A C10A C11A C4A -30.0(8) . . . . ?
 
_refine_diff_density_max    0.752
_refine_diff_density_min   -0.923
_refine_diff_density_rms    0.141

_shelxl_version_number 2014/6

_shelx_res_file
;
TITL t284 in P2(1)/c
CELL 0.71073  14.5739  33.2647  13.1138  90.000  99.296  90.000
ZERR    8.00   0.0014   0.0031   0.0012   0.000   0.002   0.000
LATT  1
SYMM -X, 0.5+Y, 0.5-Z
SFAC C H B S CO RH CL
UNIT 120 312 144 16 8 8 24
TEMP -153.000

ACTA
CONF
HTAB

L.S. 8
BOND $H
FMAP 2
PLAN 10

OMIT     0   2   0
OMIT     2   0   0
OMIT     1   0   0

DFIX 1.7 0.02 C1S CL2' C1S CL3'
ISOR 0.005 CL3

WGHT    0.049600
FVAR       0.16837   0.87642   0.73409
RH1   6    0.962519    0.134493    0.964191    11.00000    0.01852    0.02385 =
         0.01674   -0.00035    0.00304   -0.00042
RH2   6    0.439188    0.111558    1.569972    11.00000    0.01688    0.02786 =
         0.01789    0.00007    0.00148    0.00154
CO1   5    0.805476    0.171490    1.213557    11.00000    0.01497    0.02052 =
         0.01399   -0.00045    0.00101   -0.00103
CO2   5    0.334747    0.169386    1.265892    11.00000    0.01356    0.02260 =
         0.01601   -0.00116    0.00114   -0.00111
S1    4    0.987369    0.189122    1.079402    11.00000    0.01632    0.02367 =
         0.02002   -0.00073    0.00418   -0.00133
S1'   4    0.923155    0.096105    1.103977    11.00000    0.01975    0.02349 =
         0.01815   -0.00001    0.00382    0.00124
S1A   4    0.287340    0.117307    1.478055    11.00000    0.01743    0.02525 =
         0.01905    0.00056    0.00296   -0.00136
S1B   4    0.492197    0.103438    1.409023    11.00000    0.01966    0.02913 =
         0.02043   -0.00114    0.00269    0.00399
C1    1    0.681858    0.185196    1.123101    11.00000    0.01955    0.02111 =
         0.01742    0.00394    0.00251   -0.00296
AFIX   3
H1    2    0.632038    0.163346    1.141111    11.00000   -1.20000
AFIX   0
C2    1    0.720186    0.220704    1.203548    11.00000    0.02047    0.02380 =
         0.01654   -0.00607    0.00173    0.00077
AFIX   3
H2    2    0.697046    0.223624    1.277388    11.00000   -1.20000
AFIX   0
B4    3    0.762675    0.169554    1.053050    11.00000    0.01874    0.01938 =
         0.01479    0.00044    0.00436   -0.00130
AFIX 153
H4    2    0.769100    0.138486    1.022048    11.00000   -1.20000
AFIX   0
B5    3    0.667346    0.201348    0.998566    11.00000    0.01317    0.02859 =
         0.01395    0.00165   -0.00556    0.00052
AFIX 153
H5    2    0.612695    0.190569    0.934404    11.00000   -1.20000
AFIX   0
B6    3    0.638757    0.233001    1.097633    11.00000    0.02912    0.02842 =
         0.01657    0.00220    0.00489    0.00478
AFIX 153
H6    2    0.565567    0.242775    1.099857    11.00000   -1.20000
AFIX   0
B7    3    0.832061    0.233138    1.196533    11.00000    0.01897    0.02482 =
         0.01286   -0.00083    0.00294    0.00274
AFIX 153
H7    2    0.884973    0.244622    1.261512    11.00000   -1.20000
AFIX   0
B8    3    0.862287    0.201692    1.094381    11.00000    0.02408    0.01794 =
         0.02068   -0.00255    0.00351   -0.00542
B9    3    0.782380    0.213306    0.980421    11.00000    0.01811    0.02881 =
         0.01874   -0.00221    0.00292    0.00277
AFIX 153
H9    2    0.803978    0.210781    0.902493    11.00000   -1.20000
AFIX   0
B10   3    0.705885    0.252391    1.008334    11.00000    0.01855    0.02861 =
         0.01680    0.00280    0.00411    0.00478
AFIX 153
H10   2    0.677762    0.275596    0.949636    11.00000   -1.20000
AFIX   0
B11   3    0.736089    0.264168    1.141568    11.00000    0.01917    0.01670 =
         0.01909    0.00014    0.00130    0.00177
AFIX 153
H11   2    0.726652    0.295076    1.172129    11.00000   -1.20000
AFIX   0
B12   3    0.824686    0.252078    1.069915    11.00000    0.01778    0.01554 =
         0.02110    0.00477    0.00204   -0.00112
AFIX 153
H12   2    0.874816    0.275512    1.051746    11.00000   -1.20000
AFIX   0
C1'   1    0.842363    0.173556    1.370276    11.00000    0.01907    0.02261 =
         0.02180    0.00002    0.00693   -0.00248
AFIX   3
H1'   2    0.834313    0.204306    1.393696    11.00000   -1.20000
AFIX   0
C2'   1    0.752618    0.144855    1.334308    11.00000    0.01799    0.02357 =
         0.02245    0.00083    0.00426   -0.00328
AFIX   3
H2'   2    0.682588    0.155865    1.331888    11.00000   -1.20000
AFIX   0
B4'   3    0.933433    0.162163    1.306758    11.00000    0.01978    0.03550 =
         0.00643   -0.00166    0.00371    0.00270
AFIX 153
H4'   2    0.987537    0.183506    1.287449    11.00000   -1.20000
AFIX   0
B5'   3    0.931248    0.146906    1.437629    11.00000    0.02698    0.02284 =
         0.01754    0.00231   -0.00074    0.00456
AFIX 153
H5'   2    0.983137    0.159414    1.502161    11.00000   -1.20000
AFIX   0
B6'   3    0.814669    0.137075    1.455603    11.00000    0.03115    0.02187 =
         0.02221    0.00223    0.00519   -0.00321
AFIX 153
H6'   2    0.788822    0.142994    1.530116    11.00000   -1.20000
AFIX   0
B7'   3    0.772905    0.111564    1.243992    11.00000    0.01999    0.02857 =
         0.01803    0.00680    0.00650   -0.00176
AFIX 153
H7'   2    0.718914    0.099210    1.181329    11.00000   -1.20000
AFIX   0
B8'   3    0.889879    0.119870    1.225111    11.00000    0.02333    0.02123 =
         0.01836    0.00442    0.00608    0.00704
B9'   3    0.962231    0.112276    1.349201    11.00000    0.01798    0.02141 =
         0.01889   -0.00098   -0.00042    0.00151
AFIX 153
H9'   2    1.035400    0.101144    1.354766    11.00000   -1.20000
AFIX   0
B10'  3    0.890408    0.097001    1.440364    11.00000    0.02248    0.03592 =
         0.02520    0.00360    0.00478    0.00435
AFIX 153
H10'  2    0.915925    0.075824    1.505155    11.00000   -1.20000
AFIX   0
B11'  3    0.772400    0.097047    1.375163    11.00000    0.02128    0.01803 =
         0.02999    0.00343    0.00500   -0.00392
AFIX 153
H11'  2    0.718322    0.076223    1.396859    11.00000   -1.20000
AFIX   0
B12'  3    0.863509    0.080236    1.309429    11.00000    0.02879    0.01668 =
         0.02546   -0.00051    0.01059    0.00480
AFIX 153
H12'  2    0.870783    0.047861    1.288678    11.00000   -1.20000
AFIX   0
C3    1    1.024787    0.233991    1.020449    11.00000    0.02061    0.02663 =
         0.03826    0.00170    0.00987   -0.00234
AFIX 137
H3A   2    1.034605    0.255618    1.071801    11.00000   -1.50000
H3B   2    0.976995    0.242157    0.962796    11.00000   -1.50000
H3C   2    1.083074    0.228555    0.994747    11.00000   -1.50000
AFIX   0
C3'   1    1.029589    0.069408    1.152211    11.00000    0.02544    0.04673 =
         0.02566    0.00379    0.00056    0.01317
AFIX 137
H3'A  2    1.019221    0.051554    1.208695    11.00000   -1.50000
H3'B  2    1.078633    0.088771    1.177718    11.00000   -1.50000
H3'C  2    1.048525    0.053449    1.096327    11.00000   -1.50000
AFIX   0
C4    1    0.874847    0.097882    0.855104    11.00000    0.03113    0.02211 =
         0.02208   -0.00868    0.00407   -0.00301
AFIX  13
H4E   2    0.825001    0.083580    0.885013    11.00000   -1.20000
AFIX   0
C5    1    0.960743    0.079001    0.874894    11.00000    0.03236    0.02025 =
         0.02652   -0.00139    0.00242   -0.00031
AFIX  13
H5E   2    0.961310    0.053985    0.917280    11.00000   -1.20000
AFIX   0
C6    1    1.031861    0.079143    0.802065    11.00000    0.03188    0.03420 =
         0.02447    0.00002    0.00603    0.00771
AFIX  23
H6E   2    0.999435    0.082140    0.730087    11.00000   -1.20000
H6F   2    1.065243    0.053117    0.807359    11.00000   -1.20000
AFIX   0
C7    1    1.102236    0.113396    0.827318    11.00000    0.02013    0.03728 =
         0.03011   -0.00144    0.00969    0.00282
AFIX  23
H7E   2    1.154096    0.103978    0.880142    11.00000   -1.20000
H7F   2    1.128269    0.120264    0.764312    11.00000   -1.20000
AFIX   0
C8    1    1.060864    0.150581    0.866493    11.00000    0.02240    0.02366 =
         0.02547    0.00240    0.00595   -0.00338
AFIX  13
H8E   2    1.108154    0.170663    0.898006    11.00000   -1.20000
AFIX   0
C9    1    0.974860    0.167728    0.823863    11.00000    0.02311    0.02643 =
         0.01795    0.00557    0.00871    0.00216
AFIX  13
H9E   2    0.971959    0.197608    0.831111    11.00000   -1.20000
AFIX   0
C10   1    0.912096    0.150870    0.728972    11.00000    0.02844    0.03247 =
         0.01653    0.00245   -0.00280    0.00167
AFIX  23
H10E  2    0.881338    0.173295    0.687045    11.00000   -1.20000
H10F  2    0.950187    0.135793    0.685896    11.00000   -1.20000
AFIX   0
C11   1    0.838469    0.123074    0.760909    11.00000    0.02596    0.03650 =
         0.02482   -0.00507   -0.00308    0.00244
AFIX  23
H11E  2    0.785499    0.139473    0.775765    11.00000   -1.20000
H11F  2    0.815103    0.104982    0.702527    11.00000   -1.20000
AFIX   0
C1A   1    0.368207    0.228339    1.300817    11.00000    0.01178    0.03369 =
         0.02273   -0.00013    0.00222    0.00238
AFIX   3
H1A   2    0.421017    0.237379    1.256437    11.00000   -1.20000
AFIX   0
C2A   1    0.259692    0.221465    1.248379    11.00000    0.01657    0.02395 =
         0.01775    0.00036    0.00002   -0.00198
AFIX   3
H2A   2    0.237992    0.225705    1.166379    11.00000   -1.20000
AFIX   0
B4A   3    0.398284    0.196116    1.405241    11.00000    0.01574    0.02250 =
         0.02082   -0.00156    0.00261    0.00078
AFIX 153
H4A   2    0.469269    0.183636    1.433187    11.00000   -1.20000
AFIX   0
B5A   3    0.373596    0.248486    1.420029    11.00000    0.01280    0.02296 =
         0.02006   -0.00015   -0.00110    0.00188
AFIX 153
H5A   2    0.429497    0.269699    1.455363    11.00000   -1.20000
AFIX   0
B6A   3    0.286431    0.264445    1.318786    11.00000    0.02498    0.02385 =
         0.02593   -0.00248    0.00614   -0.00229
AFIX 153
H6A   2    0.284013    0.295718    1.286822    11.00000   -1.20000
AFIX   0
B7A   3    0.207431    0.185120    1.307993    11.00000    0.01544    0.02430 =
         0.01873    0.00260    0.00573    0.00287
AFIX 153
H7A   2    0.150577    0.164893    1.269972    11.00000   -1.20000
AFIX   0
B8A   3    0.292279    0.168341    1.413726    11.00000    0.01709    0.02678 =
         0.01663   -0.00417   -0.00025    0.00380
B9A   3    0.324524    0.211339    1.494515    11.00000    0.02069    0.02622 =
         0.01446   -0.00718   -0.00206   -0.00218
AFIX 153
H9A   2    0.346941    0.208040    1.579901    11.00000   -1.20000
AFIX   0
B10A  3    0.257406    0.252970    1.439353    11.00000    0.01730    0.02707 =
         0.02787   -0.00292    0.00512    0.00002
AFIX 153
H10A  2    0.235615    0.277083    1.490045    11.00000   -1.20000
AFIX   0
B11A  3    0.183658    0.237322    1.325105    11.00000    0.02454    0.02634 =
         0.02598   -0.00104    0.00443    0.00332
AFIX 153
H11A  2    0.113542    0.250748    1.297658    11.00000   -1.20000
AFIX   0
B12A  3    0.206579    0.204450    1.433584    11.00000    0.01359    0.02899 =
         0.02533    0.00220    0.00404   -0.00404
AFIX 153
H12A  2    0.150423    0.196485    1.479115    11.00000   -1.20000
AFIX   0
C1B   1    0.275363    0.143949    1.128440    11.00000    0.01224    0.03153 =
         0.02407    0.00082   -0.00267   -0.00331
AFIX   3
H1B   2    0.206613    0.156709    1.109100    11.00000   -1.20000
AFIX   0
C2B   1    0.368514    0.169871    1.119124    11.00000    0.01663    0.02838 =
         0.01380    0.00222    0.00387   -0.00443
AFIX   3
H2B   2    0.364714    0.200731    1.093214    11.00000   -1.20000
AFIX   0
B4B   3    0.294461    0.109777    1.227387    11.00000    0.01716    0.03070 =
         0.01806    0.00003   -0.00299   -0.00580
AFIX 153
H4B   2    0.242132    0.098296    1.274137    11.00000   -1.20000
AFIX   0
B5B   3    0.287490    0.096134    1.093905    11.00000    0.02136    0.02708 =
         0.02117   -0.00451    0.00159   -0.00683
AFIX 153
H5B   2    0.229284    0.076928    1.054380    11.00000   -1.20000
AFIX   0
B6B   3    0.332455    0.134784    1.026273    11.00000    0.01885    0.03256 =
         0.02100   -0.00422    0.00003   -0.00393
AFIX 153
H6B   2    0.304607    0.141564    0.943392    11.00000   -1.20000
AFIX   0
B7B   3    0.459159    0.156476    1.210154    11.00000    0.01608    0.03048 =
         0.02117   -0.00139   -0.00067    0.00433
AFIX 153
H7B   2    0.516910    0.176744    1.245804    11.00000   -1.20000
AFIX   0
B8B   3    0.417297    0.116761    1.280591    11.00000    0.01694    0.02394 =
         0.02025   -0.00043    0.00696   -0.00049
B9B   3    0.378461    0.077459    1.189349    11.00000    0.01895    0.03315 =
         0.01919   -0.00896    0.00145   -0.00072
AFIX 153
H9B   2    0.381511    0.045199    1.214110    11.00000   -1.20000
AFIX   0
B10B  3    0.401863    0.091994    1.065072    11.00000    0.01966    0.04085 =
         0.02554   -0.00567    0.00189   -0.00194
AFIX 153
H10B  2    0.420887    0.069428    1.008635    11.00000   -1.20000
AFIX   0
B11B  3    0.450521    0.141241    1.077652    11.00000    0.02390    0.03574 =
         0.01914   -0.00362    0.00778   -0.00142
AFIX 153
H11B  2    0.501221    0.152043    1.028004    11.00000   -1.20000
AFIX   0
B12B  3    0.480391    0.105876    1.177890    11.00000    0.02067    0.03403 =
         0.01731   -0.00452   -0.00228    0.00180
AFIX 153
H12B  2    0.551796    0.092519    1.194346    11.00000   -1.20000
AFIX   0
C3A   1    0.199659    0.123411    1.560680    11.00000    0.02526    0.03663 =
         0.02603    0.00546    0.00880   -0.00259
AFIX 137
H3AA  2    0.138254    0.125892    1.517883    11.00000   -1.50000
H3AB  2    0.213032    0.147692    1.602780    11.00000   -1.50000
H3AC  2    0.200357    0.099945    1.605981    11.00000   -1.50000
AFIX   0
C3B   1    0.503919    0.049832    1.401186    11.00000    0.03928    0.03575 =
         0.02591    0.00172    0.00186    0.00934
AFIX 137
H3BA  2    0.532398    0.042998    1.340660    11.00000   -1.50000
H3BB  2    0.442406    0.037293    1.394801    11.00000   -1.50000
H3BC  2    0.543348    0.039952    1.463821    11.00000   -1.50000
AFIX   0
C4A   1    0.402756    0.085512    1.706314    11.00000    0.02581    0.03711 =
         0.01739    0.00477    0.00342   -0.00345
AFIX  13
H4AA  2    0.338719    0.073823    1.696661    11.00000   -1.20000
AFIX   0
C5A   1    0.405284    0.127007    1.720920    11.00000    0.02255    0.04090 =
         0.01690   -0.00470    0.00743    0.00357
AFIX  13
H5AB  2    0.342743    0.139680    1.718450    11.00000   -1.20000
AFIX   0
C6A   1    0.483638    0.149545    1.786657    11.00000    0.02456    0.04222 =
         0.02055   -0.01037   -0.00037    0.00158
AFIX  23
H6AA  2    0.514194    0.131588    1.842156    11.00000   -1.20000
H6AB  2    0.457614    0.172738    1.819712    11.00000   -1.20000
AFIX   0
C7A   1    0.555615    0.164538    1.723993    11.00000    0.02227    0.04330 =
         0.02940   -0.00645    0.00150   -0.01357
AFIX  23
H7AB  2    0.535697    0.191040    1.693904    11.00000   -1.20000
H7AC  2    0.615504    0.168348    1.770682    11.00000   -1.20000
AFIX   0
C8A   1    0.570278    0.136269    1.637994    11.00000    0.01542    0.04782 =
         0.01818    0.00056   -0.00284   -0.00685
AFIX  13
H8AA  2    0.606330    0.148298    1.586843    11.00000   -1.20000
AFIX   0
C9A   1    0.577857    0.095057    1.646005    11.00000    0.02108    0.05484 =
         0.01974    0.00407    0.00242    0.00877
AFIX  13
H9AA  2    0.617077    0.083096    1.597872    11.00000   -1.20000
AFIX   0
C10A  1    0.577257    0.070285    1.743048    11.00000    0.02783    0.05021 =
         0.02989    0.00735   -0.00291    0.01329
AFIX  23
H10G  2    0.603484    0.086478    1.804189    11.00000   -1.20000
H10H  2    0.617288    0.046353    1.740937    11.00000   -1.20000
AFIX   0
C11A  1    0.478312    0.056620    1.753966    11.00000    0.04295    0.03506 =
         0.03777    0.00870   -0.00001    0.00450
AFIX  23
H11G  2    0.466478    0.029981    1.720784    11.00000   -1.20000
H11H  2    0.474696    0.053437    1.828272    11.00000   -1.20000
AFIX   0
C1S   1    0.742000    0.018370    1.075966    11.00000    0.06940    0.04377 =
         0.03893   -0.00153    0.01035   -0.00772
AFIX   3
PART   1
H1SA  2    0.774830    0.040750    1.110816    31.00000   -1.20000
PART   2
H1SB  2    0.761370    0.042210    1.114796   -31.00000   -1.20000
AFIX   0
PART   1
CL1   7    0.734886   -0.020018    1.163397    11.00000    0.05064    0.05564 =
         0.05722    0.01643    0.00060   -0.01012
CL2   7    0.617955    0.032815    1.029822    31.00000    0.06817    0.07028 =
         0.07324   -0.01260   -0.03056    0.02410
CL3   7    0.788708    0.006534    0.970399    31.00000    0.13764    0.04796 =
         0.08577   -0.02982    0.07543   -0.03785
PART   2
CL2'  7    0.660921    0.030353    0.988340   -31.00000    0.06533
CL3'  7    0.844649   -0.000656    1.019355   -31.00000    0.04703
PART   0
C2S   1    0.189911    0.019537    1.401905    11.00000    0.04369    0.04123 =
         0.06799    0.00033    0.00688   -0.00294
AFIX   3
PART   1
H2SA  2    0.200981    0.046777    1.383035    21.00000   -1.20000
PART   2
H2SB  2    0.195241    0.047177    1.382685   -21.00000   -1.20000
AFIX   0
PART   1
CL4   7    0.281505    0.005760    1.500354    21.00000    0.06724    0.05769 =
         0.09672    0.03293   -0.02040    0.00163
CL5   7    0.191637   -0.010114    1.292271    21.00000    0.10673    0.06498 =
         0.08308   -0.02949    0.00216    0.02467
CL6   7    0.085605    0.018654    1.443158    21.00000    0.06539    0.05971 =
         0.14185    0.04529    0.05936    0.03109
PART   2
CL4'  7    0.234165    0.010211    1.540686   -21.00000    0.07214
CL5'  7    0.239160   -0.008626    1.339285   -21.00000    0.08141
CL6'  7    0.066447    0.003011    1.395452   -21.00000    0.05297
PART   0

HKLF 4

REM  t284 in P2(1)/c
REM R1 =  0.0568 for    8164 Fo > 4sig(Fo)  and  0.1240 for all   13854 data
REM    747 parameters refined using      8 restraints

END

WGHT      0.0496      0.0000

REM Instructions for potential hydrogen bonds
EQIV $1 x+1, y, z
HTAB C3' Cl6'_$1
EQIV $2 -x+2, -y, -z+2
HTAB C3' Cl3'_$2
EQIV $3 -x+1, -y, -z+3
HTAB C3B Cl4_$3
HTAB C1S S1'
HTAB C2S S1A

REM Highest difference peak  0.752,  deepest hole -0.923,  1-sigma level  0.141
Q1    1   0.9776  0.1672  1.0179  11.00000  0.05    0.75
Q2    1   0.9426  0.1876  0.8603  11.00000  0.05    0.74
Q3    1   0.4353  0.1570  1.5675  11.00000  0.05    0.70
Q4    1   0.8776 -0.0053  1.0420  11.00000  0.05    0.70
Q5    1   0.7166  0.0211  1.0623  11.00000  0.05    0.67
Q6    1   0.4376  0.1068  1.6855  11.00000  0.05    0.66
Q7    1   0.6857  0.0213  0.9612  11.00000  0.05    0.66
Q8    1   0.3434  0.1951  1.2061  11.00000  0.05    0.66
Q9    1   0.9555  0.1754  0.9984  11.00000  0.05    0.64
Q10   1   0.4626  0.1363  1.1765  11.00000  0.05    0.63
;
_shelx_res_checksum   51127

_shelx_hkl_file
;
   0   0   1    3.22    2.99
   0   0  -1    0.67    4.37
   0   0   1    0.77    2.53
   0   0  -1    0.16    2.03
   0   0   1    2.43    2.02
   0   0  -2  433.02   26.10
   0   0  -2  413.66   22.74
   0   0   2  429.37   27.29
   0   0   2  395.02   27.41
   0   0   2  451.86   22.68
   0   0   3  -26.10   11.24
   0   0   3   -2.96    5.94
   0   0  -3   -5.15    6.09
   0   0  -3  -14.66   11.05
   0   0   3  -19.21   13.15
   0   0   4 1665.08   83.24
   0   0   4 1777.86   92.04
   0   0   4 1490.04   91.74
   0   0  -4 1700.46   89.15
   0   0   5    1.16   16.79
   0   0   5   47.94   19.58
   0   0  -5   40.61   17.13
   0   0  -6 1074.13   66.40
   0   0   6 1108.06   70.77
   0   0   6 1112.96   56.93
   0   0   6 1071.57   69.91
   0   0   7   -8.14   18.81
   0   0  -7   34.68   18.18
   0   0   7   25.10   20.58
   0   0   7   -5.49    6.44
   0   0  -8  336.27   33.89
   0   0   8  276.69   36.55
   0   0   8  355.91   40.58
   0   0   9   -3.71   21.97
   0   0  -9   -9.66   17.89
   0   0   9   27.09   24.06
   0   0 -10  -14.19   18.91
   0   0  10    4.88   22.14
   0   0  10    8.08   24.40
   0   0  11  -22.63   23.98
   0   0  11  -10.81   25.03
   0   0 -11   -5.14   21.30
   0   0  12   14.46   29.12
   0   0 -12   26.15   23.89
   0   0  12   23.02   29.95
   0   0  13   71.37   33.54
   0   0 -13   -0.38   23.25
   0   0  13   26.89   31.80
   0   0  14   41.90   35.60
   0   0  15  -39.43   30.65
   0   0 -15   11.02   33.51
   0   0  16   49.35   39.31
   0   0 -16  106.07   42.87
   0  -1   0    0.12    0.27
   0  -1   0   -0.10    0.29
   0   1   0   -0.17    0.21
   0  -1   0   -0.49    0.24
   0   1   0   -0.33    0.29
   0   1   0   -0.30    0.23
   0   1   1   -5.46    2.98
   0  -1  -1   -2.65    4.95
   0  -1   1   -1.21    2.21
   0   1   1   -0.88    2.55
   0  -1   1   -3.38    3.37
   0  -1  -1   -4.97    2.72
   0   1   1   -0.02    2.50
   0  -1   1   -0.57    2.67
   0  -1  -1    0.21    3.23
   0   1  -1   -3.35    4.69
   0   1  -1   -0.70    0.99
   0   1  -1    0.35    2.80
   0   1   1    6.47    3.07
   0  -1   2   74.77   11.38
   0   1   2   80.53    8.26
   0  -1  -2   73.35    8.17
   0   1  -2   95.46   11.38
   0   1   2   82.67   11.13
   0   1   2   54.56   11.22
   0  -1  -2  106.12   10.80
   0  -1   2   85.68   12.38
   0  -1   3   22.63   14.77
   0  -1   3   19.94   12.59
   0   1   3   24.64    8.40
   0   1  -3    1.83   11.97
   0  -1  -3   70.19   12.96
   0   1   3   30.26   13.91
   0   1   3   14.26   13.23
   0  -1   4   10.68   14.22
   0  -1   4   32.76   16.22
   0   1   4    4.97    7.43
   0  -1  -4   28.68   12.68
   0   1   4   21.55   14.91
   0   1   4   39.73   16.35
   0   1  -4  -14.82   12.74
   0   1   5  386.53   35.01
   0  -1   5  348.97   33.65
   0  -1  -5  410.53   33.68
   0   1   5  301.54   32.70
   0  -1   5  277.80   30.50
   0   1   5  303.11   22.31
   0   1  -5  324.75   31.63
   0   1   6   41.24   21.23
   0   1   6   87.71   22.87
   0   1  -6  137.41   21.92
   0  -1   6   83.75   23.31
   0  -1   6   44.13   21.56
   0  -1  -6   89.44   20.29
   0   1   6   74.93   11.14
   0   1   7  452.73   29.24
   0   1   7  454.79   45.49
   0  -1   7  527.37   45.50
   0  -1  -7  456.83   40.87
   0   1  -7  507.18   41.21
   0   1   7  494.10   44.20
   0  -1   7  498.94   45.84
   0   1   8 1013.66   70.82
   0   1   8  969.89   53.73
   0   1   8  892.80   69.26
   0  -1   8  972.71   69.76
   0   1  -8 1049.75   64.84
   0  -1  -8 1046.36   63.95
   0  -1   8  999.58   70.32
   0  -1   9   45.43   24.77
   0   1   9   -9.92   21.28
   0   1  -9   15.14   18.57
   0  -1  -9   -7.13   16.83
   0   1   9   -4.92   21.26
   0  -1   9   13.57   22.61
   0   1   9   -0.80    7.59
   0   1 -10  161.71   29.23
   0  -1  10  166.86   34.32
   0   1  10  174.47   37.49
   0   1  10  235.19   38.02
   0  -1  10  168.49   35.21
   0  -1 -10  217.89   30.10
   0   1 -11   24.57   23.84
   0   1  11   92.73   32.28
   0  -1 -11   29.35   23.33
   0  -1  11   32.80   28.86
   0   1  11   81.33   30.00
   0  -1  11   57.45   29.93
   0  -1  12  169.99   39.58
   0   1 -12  150.28   30.80
   0   1  12  138.15   37.36
   0   1  12  113.89   35.87
   0  -1  12   85.04   34.40
   0  -1 -12  132.28   29.98
   0  -1 -13  216.09   45.03
   0   1 -13  309.60   40.45
   0   1  13  244.43   47.55
   0  -1  13  240.63   46.05
   0  -1  13  220.82   46.25
   0   1  13  302.63   49.95
   0  -1  14   38.45   33.73
   0  -1  14   76.91   37.76
   0   1  14   59.61   37.63
   0  -1  15   50.18   38.11
   0   1 -15  128.33   43.05
   0   1  15  108.26   43.22
   0  -1 -15   74.48   37.38
   0   1 -16   89.42   41.56
   0   1  16  169.43   50.46
   0  -1 -16   82.78   42.86
   0  -1  16  132.41   46.65
   0  -2   0  -10.64    0.55
   0  -2   0  -10.67    0.46
   0   2   0  -10.97    1.18
   0   2   0  -10.98    1.31
   0   2   0  -10.81    0.93
   0  -2   0  -13.38    1.18
   0  -2   1 1320.83   67.30
   0   2   1 1252.07   70.67
   0   2   1 1305.85   68.66
   0  -2   1 1346.37   70.58
   0   2  -1 1415.52   70.30
   0   2   1 1508.17   69.07
   0   2   1 1392.07   69.54
   0  -2   2  653.21   36.10
   0   2   2  653.19   34.48
   0   2   2  604.63   36.12
   0   2   2  588.07   37.09
   0   2   2  626.23   34.23
   0   2  -2  599.23   36.15
   0  -2   2  596.09   37.23
   0   2   3   47.37   14.11
   0   2   3   27.18    9.47
   0  -2   3   31.69   13.62
   0   2  -3   27.71   13.70
   0  -2  -3   72.39   14.85
   0  -2   3   30.10   14.90
   0   2   3   29.49   12.33
   0  -2   4   69.35   17.90
   0  -2  -4   75.17   14.97
   0  -2   4   92.49   19.15
   0   2   4   54.60   17.62
   0   2   4   79.25   17.44
   0   2   4   41.92   10.69
   0   2  -4   59.49   15.56
   0   2   5   94.75   21.74
   0  -2   5   39.53   18.50
   0  -2   5   39.34   19.75
   0   2   5   50.45   10.86
   0   2  -5   37.20   17.23
   0  -2  -5   57.60   18.20
   0   2   5   26.86   17.50
   0  -2   6  217.20   31.17
   0   2   6  252.37   31.89
   0  -2  -6  236.04   26.40
   0   2   6  182.91   28.59
   0   2  -6  232.86   27.43
   0  -2   6  243.48   31.04
   0   2   6  197.01   19.12
   0   2   7 1064.14   67.98
   0  -2   7  998.97   67.24
   0   2   7  943.41   54.18
   0   2  -7  943.68   63.09
   0   2   7 1021.17   67.89
   0  -2   7  923.43   66.47
   0  -2  -7  970.28   61.82
   0  -2   8    9.33   21.31
   0   2   8    5.17   20.95
   0  -2   8  -22.76   18.43
   0  -2  -8   34.73   17.94
   0   2   8   14.87    9.39
   0   2   8  -16.92   18.99
   0   2  -8   15.34   18.85
   0   2  -9  148.58   27.13
   0   2   9  136.77   30.28
   0   2   9  158.87   16.00
   0  -2  -9  124.18   24.88
   0  -2   9  131.28   31.27
   0  -2   9  169.32   32.85
   0   2   9  116.17   29.45
   0   2  10  -24.04   21.93
   0  -2  10    5.48   22.83
   0  -2 -10   17.44   19.98
   0   2  10   40.98   26.89
   0   2  10    7.19    9.49
   0  -2  10   49.89   27.60
   0   2 -10   21.82   20.67
   0   2 -11  239.63   34.10
   0  -2  11  201.23   41.22
   0  -2  11  191.08   39.75
   0   2  11  194.57   40.94
   0  -2 -11  225.59   33.97
   0   2  11  191.83   39.27
   0  -2 -12   27.20   22.73
   0  -2  12   43.69   31.68
   0   2  12    7.72   28.44
   0   2  12   11.15   27.43
   0  -2  12    3.55   29.26
   0   2 -12   -2.29   22.44
   0   2  13   68.54   32.71
   0  -2  13   50.51   34.11
   0   2 -13   74.85   29.10
   0   2  13  133.56   39.58
   0  -2  13  155.20   40.26
   0   2  14   23.16   31.99
   0  -2  14  -22.25   28.33
   0  -2 -14   13.02   33.32
   0  -2  14   20.45   32.44
   0  -2 -15   54.70   35.63
   0   2 -15   38.84   34.22
   0  -2  15   41.26   38.13
   0   2  15   25.77   35.09
   0  -2 -16   -7.58   32.57
   0   2 -16   -0.67   33.77
   0  -2  16  -18.59   34.95
   0   2  16  -20.52   30.03
   0   3   0   -2.86    4.11
   0   3   0   -3.64    3.43
   0   3   0    0.17    2.31
   0  -3   0   -2.21    2.57
   0   3   0   -3.25    3.52
   0   3   1  226.47   16.29
   0   3   1  248.72   15.16
   0  -3   1  231.90   16.73
   0   3  -1  263.87   16.34
   0  -3   1  215.57   14.78
   0   3   1  241.57   15.05
   0   3  -1  232.74   14.63
   0  -3   1  230.97   14.74
   0   3   1  248.89   17.37
   0   3  -1  211.50   17.04
   0   3   2   -7.83    7.22
   0   3   2    3.19    6.79
   0  -3   2   -1.45   10.83
   0   3  -2  -37.78    9.82
   0  -3   2  -13.69    7.97
   0  -3   2    7.69    4.66
   0   3  -2    5.03    4.81
   0   3   2  -11.10    8.77
   0   3   2    0.98    8.52
   0   3   3  -10.79    9.24
   0   3   3  -15.49    8.46
   0   3   3   -9.75   12.42
   0  -3   3   10.90   11.72
   0   3  -3  -35.88   13.52
   0   3   3    4.43   11.56
   0  -3   3   -8.64   14.37
   0  -3  -4   -8.07   12.45
   0  -3   4   20.98   16.34
   0   3  -4   19.16   14.14
   0   3   4   -1.34   12.41
   0   3   4   45.86   16.76
   0  -3   4   16.61   14.25
   0   3   4    8.51   10.07
   0   3  -5   78.25   18.60
   0  -3   5   70.14   19.70
   0   3   5   69.80   19.65
   0   3   5   60.97   17.04
   0   3   5   67.73   12.43
   0  -3  -5    5.43   17.23
   0  -3   5   34.46   19.53
   0  -3  -6   39.19   18.48
   0  -3   6   14.62   19.69
   0   3   6   35.88   10.86
   0   3   6   64.79   21.68
   0  -3   6   57.41   22.34
   0   3  -6   43.74   18.69
   0   3   6   15.48   18.51
   0  -3  -7  -29.58   15.85
   0  -3   7   32.47   21.42
   0   3   7    8.68   19.84
   0   3   7    3.41   18.77
   0   3   7    4.02   10.09
   0  -3   7   11.15   19.90
   0   3  -7   12.81   18.19
   0   3   8  410.30   43.16
   0  -3   8  366.68   41.53
   0   3   8  335.63   39.15
   0   3  -8  333.44   36.13
   0   3   8  303.93   25.93
   0  -3   8  304.18   39.18
   0  -3  -8  422.04   36.17
   0  -3  -9   81.78   22.39
   0  -3   9  137.67   30.89
   0  -3   9  104.04   30.40
   0   3   9   60.29   26.46
   0   3   9   86.85   14.20
   0   3   9  162.09   32.06
   0   3  -9   61.02   23.28
   0   3  10  262.38   23.33
   0   3  10  272.39   41.18
   0   3  10  247.01   40.21
   0  -3 -10  381.30   37.60
   0  -3  10  212.07   39.32
   0   3 -10  257.57   35.23
   0  -3  10  336.61   44.82
   0  -3  11    7.71   26.60
   0   3  11   47.12   29.40
   0   3 -11   20.67   22.60
   0  -3  11   -0.71   26.96
   0  -3 -11   21.06   22.52
   0   3  11   -4.46   26.63
   0   3 -12  145.81   32.37
   0  -3  12  224.91   43.23
   0   3  12  140.51   39.35
   0  -3  12  178.67   41.68
   0   3  12  146.48   37.76
   0  -3 -12   97.96   27.30
   0   3 -13  346.25   45.56
   0   3  13  349.38   53.23
   0   3  13  349.78   53.37
   0  -3  13  411.50   55.91
   0  -3  13  328.94   55.84
   0  -3 -14   14.75   32.48
   0  -3  14   32.45   32.64
   0  -3  14   46.65   36.78
   0   3  14   12.83   31.72
   0  -3  15  -19.13   30.55
   0   3  15    5.92   32.45
   0  -3 -15   45.64   36.56
   0   3 -15    5.93   31.53
   0   3 -16   23.94   34.34
   0  -3 -16   45.32   37.51
   0   3  16   44.15   39.24
   0  -3  16   24.95   37.58
   0   4   0 6771.54  351.34
   0   4   0 7524.36  357.87
   0   4   0 7479.26  348.05
   0   4   0 6842.39  352.81
   0  -4   0 6888.81  351.50
   0   4   1 2801.96  144.30
   0   4  -1 2876.45  145.79
   0  -4   1 2938.21  147.56
   0  -4   1 2904.24  143.89
   0   4   1 2710.93  147.56
   0   4   1 2767.89  143.85
   0  -4  -1 2997.00  144.47
   0   4  -1 2719.63  142.22
   0   4  -1 3062.63  145.29
   0  -4   2  186.91   18.68
   0  -4   2  176.23   15.99
   0   4   2  163.15   16.25
   0   4  -2  136.87   18.49
   0   4   2  167.03   15.45
   0   4  -2  136.97   13.11
   0   4   2  102.84   16.46
   0   4   2  136.49   14.61
   0   4  -3  388.15   39.62
   0   4   3  636.18   39.49
   0  -4   3  558.82   30.10
   0   4   3  570.43   34.69
   0   4   3  519.02   35.32
   0  -4   3  620.23   39.59
   0   4  -3  575.94   30.30
   0   4   3  583.23   36.96
   0  -4   3  539.38   36.57
   0   4   4   27.32   16.70
   0  -4   4   17.27   14.12
   0   4   4   11.31   14.68
   0   4   4    4.03   10.21
   0  -4   4    1.92   16.00
   0   4  -4   14.96   14.41
   0  -4   5  311.25   31.05
   0   4  -5  265.47   28.06
   0   4   5  248.15   23.12
   0  -4  -5  193.21   24.81
   0   4   5  276.51   31.15
   0   4   5  220.81   28.17
   0  -4   5  278.70   30.92
   0   4   6 1211.70   75.37
   0  -4   6 1058.49   73.31
   0   4  -6 1165.51   71.49
   0   4   6 1158.06   65.16
   0  -4  -6 1199.19   69.54
   0   4   6 1179.56   73.41
   0  -4   6 1177.57   73.87
   0  -4   7  119.64   26.44
   0  -4  -7  139.28   23.21
   0   4   7  192.30   30.17
   0   4  -7  186.89   26.76
   0   4   7  125.13   27.14
   0   4   7  150.46   18.58
   0  -4   7  140.35   29.25
   0   4  -8   75.36   22.37
   0  -4  -8   40.88   19.95
   0  -4   8   92.21   27.48
   0  -4   8  122.85   27.97
   0   4   8  104.67   15.96
   0   4   8   81.21   24.80
   0   4   8   84.13   26.01
   0  -4   9   34.68   24.90
   0   4  -9   85.51   23.69
   0   4   9   65.71   24.00
   0   4   9   47.95   13.39
   0   4   9    6.27   23.15
   0  -4  -9   71.83   21.96
   0  -4   9   49.51   26.04
   0  -4  10  197.66   39.27
   0  -4 -10  257.48   32.98
   0   4  10  226.28   39.52
   0   4  10  301.95   44.23
   0  -4  10  259.02   39.20
   0   4 -10  221.80   33.51
   0   4  10  248.51   24.06
   0  -4  11    7.50   27.81
   0   4 -11   63.52   26.05
   0   4  11   54.26   28.40
   0   4  11   53.42   17.71
   0  -4 -11    6.40   21.46
   0  -4  11   32.53   30.20
   0   4  11   71.27   31.31
   0  -4  12   92.67   36.93
   0   4 -12  111.39   30.43
   0  -4  12   78.94   33.91
   0   4  12  138.82   38.12
   0   4  12   75.54   33.50
   0  -4 -12  127.84   28.02
   0   4 -13   87.03   30.58
   0  -4  13  138.03   40.32
   0   4  13  149.94   39.71
   0  -4  13  108.35   38.75
   0   4  14   -5.17   28.13
   0  -4 -14   -6.21   29.41
   0  -4  14  -34.30   29.77
   0  -4  14  -22.53   29.25
   0  -4 -15   67.92   36.06
   0   4  15   35.84   34.91
   0  -4  15   36.49   35.58
   0   4 -16   73.13   39.32
   0  -4  16    0.48   35.93
   0  -4 -16   62.58   37.86
   0   4  16   71.68   40.10
   0   5   0    8.68    8.25
   0   5   0   17.29   10.18
   0   5   0    5.03    5.46
   0   5   0   -1.79    7.70
   0  -5   0   10.02    5.85
   0  -5  -1  827.82   45.63
   0   5  -1  897.10   48.77
   0  -5   1  862.34   45.49
   0   5   1  879.68   47.02
   0   5  -1  829.59   46.29
   0   5  -1  878.37   46.48
   0  -5   1  756.98   49.49
   0   5   1  909.70   49.92
   0   5   1  806.44   47.84
   0   5  -2   19.86   14.54
   0  -5   2   27.44   10.68
   0  -5   2   48.74   14.99
   0   5  -2   15.17    8.99
   0   5   2   38.11   12.54
   0   5   2   11.44    9.22
   0   5   2   35.85    9.53
   0   5   2   27.05   11.89
   0   5  -3  140.63   11.99
   0   5  -3   97.58   20.77
   0   5   3  110.12   16.66
   0   5   3  128.63   15.27
   0  -5   3  147.24   17.96
   0   5   3  128.99   19.32
   0   5   3  113.10   16.54
   0  -5   3  120.54   20.07
   0   5   4   66.15   17.73
   0  -5   4   68.63    8.51
   0  -5   4   33.22   18.46
   0  -5   4   56.80   16.61
   0   5   4   23.59   12.05
   0   5   4   35.50   14.46
   0   5  -4   34.08   15.78
   0  -5   4   49.83    7.12
   0   5   4   39.14   12.56
   0   5   5  167.73   24.88
   0   5   5  207.75   27.53
   0  -5   5  173.78   27.42
   0   5   5  198.32   21.08
   0  -5  -5  160.85   21.00
   0  -5   5  165.51   24.53
   0   5  -5  121.32   22.12
   0   5   6  192.42   21.58
   0  -5   6  201.79   29.10
   0   5   6  186.07   29.74
   0   5  -6  165.38   25.71
   0  -5   6  176.73   29.65
   0  -5  -6  210.99   25.26
   0   5   6  198.84   28.44
   0   5  -7  245.92   30.74
   0   5   7  262.19   33.91
   0   5   7  233.09   32.55
   0  -5   7  244.84   35.57
   0  -5   7  211.46   32.07
   0   5   7  254.10   25.09
   0  -5  -7  298.93   29.45
   0  -5   8  595.36   53.49
   0   5   8  468.89   48.35
   0  -5   8  504.91   50.23
   0  -5  -8  640.58   45.23
   0   5   8  659.37   40.90
   0   5   8  500.93   49.07
   0   5  -8  555.83   46.95
   0   5  -9   89.24   26.19
   0  -5   9  132.73   31.03
   0  -5   9  199.22   34.37
   0   5   9   91.50   17.36
   0   5   9  126.85   30.59
   0   5   9  110.62   29.98
   0  -5  -9  147.01   25.49
   0   5  10  256.71   41.08
   0   5 -10  244.51   35.40
   0  -5  10  283.09   42.80
   0   5  10  243.71   40.70
   0   5  10  263.25   26.03
   0  -5 -10  249.57   33.44
   0  -5  10  288.53   43.26
   0  -5  11   48.59   30.65
   0  -5 -11   61.85   23.18
   0  -5  11   71.85   32.46
   0   5  11   55.87   31.28
   0   5  11   54.39   15.22
   0   5 -11   68.77   26.61
   0   5  11   32.36   27.56
   0  -5  12   88.76   36.21
   0   5  12  115.69   37.13
   0   5  12   73.34   34.07
   0  -5  12   60.86   34.28
   0  -5 -12  103.25   27.12
   0   5 -12   94.44   29.55
   0  -5 -13  133.34   38.98
   0  -5  13  200.70   44.87
   0  -5  13  186.97   44.21
   0   5 -13  212.35   38.20
   0   5  13  180.75   42.79
   0   5  14    5.75   31.85
   0  -5  14  -20.84   30.80
   0  -5  14   41.51   36.65
   0  -5 -14   38.90   33.48
   0   5  15  271.23   52.49
   0  -5 -15  139.21   45.48
   0  -5  15  271.86   53.11
   0  -5 -16    7.97   34.48
   0   5  16   80.14   40.73
   0   5 -16  105.27   42.23
   0  -5  16   16.76   38.75
   0   6   0 1331.37   72.13
   0   6   0 1346.65   69.33
   0   6   0 1300.42   69.90
   0  -6   0 1201.50   66.31
   0  -6  -1  684.98   40.84
   0   6   1  807.42   44.92
   0   6   1  818.13   46.71
   0   6  -1  725.32   44.33
   0   6  -1  721.04   42.59
   0   6   1  797.60   43.36
   0  -6   1  640.62   45.40
   0  -6   1  729.37   40.39
   0   6   2   91.92   12.58
   0   6   2   60.03   15.58
   0  -6   2  106.42   16.33
   0  -6  -2   44.91   14.53
   0   6   2   96.86   16.03
   0   6  -2  103.81   16.27
   0  -6   3 1432.89   84.85
   0   6   3 1481.28   82.32
   0   6   3 1481.97   85.71
   0  -6   3 1436.89   81.79
   0   6  -3 1632.70   77.70
   0   6   3 1570.63   80.72
   0   6  -3 1503.14   84.52
   0   6   3 1474.52   82.36
   0   6   4 1600.57   90.79
   0   6   4 1651.82   84.89
   0  -6   4 1667.09   88.12
   0   6  -4 1492.14   79.67
   0   6  -4 1574.35   88.55
   0   6   4 1411.20   84.91
   0   6   4 1642.65   88.01
   0  -6   4 1567.02   89.67
   0  -6   5 1431.13   82.19
   0   6   5 1425.96   77.57
   0  -6   5 1304.51   83.72
   0   6   5 1401.42   77.69
   0   6   5 1328.25   83.52
   0   6  -5 1372.20   81.81
   0   6   5 1443.25   82.06
   0  -6   6   46.73   20.75
   0   6  -6   33.09   19.09
   0  -6  -6  -17.53   15.06
   0   6   6   39.73   14.42
   0   6   6    7.22   16.93
   0   6   6  -10.33   20.48
   0  -6   6   30.03   22.72
   0   6  -7  131.35   24.56
   0   6   7  112.36   18.59
   0  -6   7   97.04   26.66
   0  -6  -7   88.34   21.10
   0   6   7  109.04   26.55
   0   6   7   87.10   22.73
   0  -6   7   55.44   22.79
   0   6   8   78.52   24.90
   0  -6  -8   90.37   21.21
   0  -6   8   41.66   25.69
   0  -6   8   67.82   26.32
   0   6   8   83.02   25.82
   0   6  -8   35.58   21.89
   0   6   8   84.29   17.28
   0   6  -9   31.55   21.69
   0  -6   9   28.56   25.68
   0   6   9   22.36   13.74
   0   6   9  -16.74   21.60
   0  -6   9   10.05   24.58
   0   6   9   14.83   20.95
   0  -6  -9   44.15   19.31
   0   6 -10    8.04   21.24
   0  -6 -10   -1.95   19.76
   0   6  10    5.80   24.02
   0  -6  10  -13.38   25.95
   0   6  10   -4.42   23.34
   0  -6  10   16.65   27.31
   0   6  10   28.01   14.16
   0  -6 -11   36.31   22.72
   0   6  11   33.46   28.26
   0   6 -11   41.22   25.35
   0   6  11   73.12   16.16
   0  -6  11   55.40   31.30
   0  -6  11   -9.24   28.14
   0   6  11   31.43   30.10
   0  -6  12  138.91   40.29
   0  -6 -12  162.47   29.86
   0  -6  12  102.05   36.83
   0   6  12  114.26   35.83
   0   6 -12  143.06   32.80
   0   6  13  102.84   36.62
   0  -6  13   65.19   37.22
   0  -6  13  101.03   37.99
   0   6 -13   71.39   29.56
   0  -6 -13  147.90   37.53
   0   6  14  -41.42   28.04
   0  -6  14  -29.51   29.77
   0   6 -14  -36.51   25.91
   0  -6  14  -59.94   29.08
   0  -6 -14   16.42   30.07
   0  -6  15   36.92   37.59
   0   6  15   20.16   33.51
   0  -6 -15   51.30   35.60
   0  -6 -16   64.90   40.45
   0   6  16   43.82   39.06
   0   6 -16   -0.46   33.07
   0  -6  16   35.31   38.65
   0   7   0    0.05   10.93
   0   7   0  -13.87   11.90
   0   7   0   10.63   10.47
   0   7   0   -8.82    7.50
   0  -7   0   -1.91    8.12
   0  -7   1   -7.92   13.88
   0   7   1   47.17   13.01
   0   7   1   19.27   13.50
   0   7   1   20.20   15.66
   0  -7   1    2.13    8.02
   0  -7  -1    8.33    9.67
   0   7  -1   -9.96   11.38
   0   7  -1    0.19    9.72
   0   7  -2  264.98   24.84
   0   7   2  239.37   25.60
   0   7   2  269.80   25.10
   0  -7   2  258.55   28.19
   0  -7  -2  255.18   22.83
   0   7   2  235.74   21.40
   0   7  -3  195.93   18.96
   0   7   3  226.70   23.48
   0   7   3  150.21   23.54
   0  -7   3  223.44   21.83
   0   7  -3  225.58   25.13
   0   7   3  251.92   22.24
   0  -7   3  214.75   26.10
   0   7   3  217.03   20.76
   0   7  -4  124.08   13.57
   0   7   4   87.51   19.62
   0  -7   4  179.86   25.90
   0  -7   4   69.67   18.56
   0   7   4   90.24   21.17
   0   7  -4  139.94   22.77
   0   7   4   99.22   19.88
   0   7   4  135.89   17.46
   0   7   5   40.67   17.45
   0   7   5   29.52   14.59
   0   7   5   45.55   14.95
   0   7  -5   69.72   20.75
   0  -7   5   67.44   23.48
   0  -7   5   49.37   18.06
   0   7   5   68.40   21.04
   0   7   6   88.64   24.02
   0   7   6   47.22   15.87
   0  -7   6   73.46   23.15
   0   7  -6   80.90   22.80
   0   7   6  106.64   23.53
   0  -7   6   99.04   25.03
   0   7   7   87.37   23.30
   0  -7   7  103.11   25.59
   0  -7  -7    9.35   17.48
   0   7  -7   68.59   21.50
   0   7   7   24.94   14.35
   0  -7   7   78.95   23.81
   0   7   7   28.46   22.34
   0  -7   8   82.92   26.23
   0   7   8   80.42   25.02
   0   7   8   88.50   17.91
   0   7   8   52.27   24.67
   0  -7  -8   61.19   19.81
   0   7  -8   72.72   23.45
   0  -7   8   92.93   29.35
   0   7  -9  125.47   27.05
   0  -7   9  113.67   29.71
   0  -7  -9   87.65   21.96
   0   7   9   73.73   19.20
   0  -7   9  102.07   29.84
   0   7   9    1.00   20.62
   0   7   9   46.52   26.55
   0  -7  10  300.34   44.43
   0   7  10  225.20   40.01
   0   7  10  258.09   43.25
   0  -7  10  330.05   46.01
   0  -7 -10  265.95   33.87
   0   7 -10  237.59   36.95
   0   7  10  321.51   31.60
   0   7  11  113.63   20.60
   0  -7  11  119.42   35.64
   0  -7  11  164.09   39.54
   0   7  11  117.30   33.60
   0   7 -11   61.15   28.77
   0   7  11  125.65   36.54
   0  -7 -11  134.68   27.85
   0  -7 -12  150.83   39.67
   0  -7  12  236.07   45.98
   0   7 -12  226.90   39.36
   0  -7  12  117.96   38.81
   0   7  12  224.38   42.91
   0  -7 -12  240.85   38.59
   0  -7  13  224.87   47.32
   0  -7  13   65.82   38.59
   0   7 -13  129.05   34.66
   0   7  13  206.84   43.77
   0  -7 -13  167.48   38.83
   0  -7 -14   -4.06   28.50
   0   7 -14   19.17   28.66
   0  -7  14    3.00   33.73
   0  -7  14   -5.29   32.05
   0   7  14   26.92   32.96
   0   7  15   35.52   36.18
   0  -7  15   32.15   37.24
   0  -7 -15   33.82   35.60
   0   7  16   13.75   39.57
   0  -7  16   -5.89   35.49
   0  -7 -16   -1.91   33.85
   0   7 -16  -45.03   28.46
   0   8   0 6134.85  301.82
   0   8   0 5921.32  297.32
   0  -8   0 5886.75  297.72
   0   8   1   13.34   11.17
   0   8   1    3.38   14.19
   0  -8   1    1.96    9.08
   0   8   1    7.98   12.88
   0   8  -1   28.08   15.24
   0   8  -1   15.24   12.26
   0  -8  -1   38.78   11.03
   0  -8   1  -42.92   16.44
   0   8  -2 4319.17  221.88
   0   8   2 4263.75  230.98
   0  -8  -2 4431.46  225.16
   0   8   2 4529.81  225.21
   0  -8   2 4435.11  224.08
   0   8  -2 4458.35  227.96
   0  -8   2 4573.90  231.28
   0   8   2 4581.42  225.56
   0   8  -3    4.20   13.92
   0  -8   3    6.08   12.48
   0  -8  -3  -10.84   14.08
   0   8   3   18.54   13.20
   0   8  -3   -1.90    9.35
   0   8   3   12.17   10.37
   0  -8   3  -28.75   14.50
   0   8   3   -9.97   13.57
   0   8  -4  461.03   38.73
   0   8   4  397.38   36.35
   0   8   4  392.11   30.74
   0  -8   4  403.50   34.23
   0   8   4  350.87   33.33
   0   8  -4  381.53   27.08
   0  -8   4  467.45   39.65
   0   8   4  352.25   32.67
   0   8   5  104.14   23.42
   0   8  -5  139.64   24.80
   0  -8   5   95.75   25.30
   0   8   5  112.59   20.94
   0   8   5   88.79   19.34
   0   8  -5  117.26   13.36
   0  -8   5  158.35   23.83
   0   8   5  143.40   18.75
   0   8   6  134.38   27.17
   0   8   6  141.87   24.14
   0  -8   6   83.44   24.63
   0   8   6  124.21   20.30
   0   8  -6  126.19   25.72
   0   8   6  119.88   19.84
   0  -8   6  107.48   27.60
   0  -8   7   26.44   21.54
   0   8   7   53.82   23.51
   0   8  -7   40.02   20.74
   0   8   7   29.19   21.02
   0   8   7   49.65   15.50
   0  -8  -7   45.44   18.07
   0  -8   7   58.71   24.80
   0   8   8  294.84   39.25
   0   8  -8  274.79   36.38
   0  -8   8  289.07   38.52
   0  -8  -8  351.89   33.63
   0   8   8  304.05   31.45
   0   8   8  231.32   37.06
   0  -8   8  264.08   39.15
   0  -8   9   37.57   26.53
   0  -8   9   27.29   25.11
   0   8   9   20.06   23.13
   0   8   9   14.49   14.95
   0   8  -9   -6.33   20.55
   0  -8  -9    5.00   17.72
   0   8   9   19.73   23.53
   0   8  10  190.14   39.62
   0   8  10  255.36   30.21
   0  -8  10  218.94   41.39
   0   8  10  250.55   42.38
   0  -8  10  218.42   40.19
   0  -8 -10  276.22   33.25
   0   8 -10  196.31   34.45
   0   8  11  139.68   23.22
   0   8 -11  125.35   32.49
   0   8  11  139.94   37.19
   0  -8 -11  141.40   27.23
   0  -8  11   88.91   35.40
   0  -8  11  116.88   36.14
   0   8 -12    0.33   24.83
   0  -8  12   46.01   33.00
   0  -8 -12  -12.64   27.43
   0   8  12   17.92   30.35
   0  -8  12   12.03   30.49
   0  -8  13  171.15   45.98
   0  -8  13  326.31   54.17
   0  -8 -13  227.08   45.23
   0   8  13  328.82   51.99
   0   8 -13  222.31   41.16
   0  -8 -14   16.85   32.33
   0  -8  14   66.72   37.28
   0   8  14   28.44   35.56
   0  -8  14   69.97   38.34
   0   8 -14  -20.70   27.12
   0  -8 -15   58.77   35.86
   0  -8  15   32.97   37.40
   0  -8  15   76.19   42.45
   0   8  15   83.36   40.91
   0  -8 -16   42.25   37.54
   0   8 -16   50.64   38.38
   0   8  16   -2.03   36.19
   0  -8  16   20.58   40.31
   0  -9   0  -13.16   17.03
   0   9   0    8.51   13.04
   0  -9   0  -10.00    8.93
   0   9   0   21.21   13.81
   0   9  -1 1268.18   71.08
   0  -9   1 1226.33   64.16
   0   9   1 1152.59   68.32
   0   9   1 1184.08   69.43
   0   9   1 1221.35   72.44
   0   9  -1 1172.23   67.77
   0  -9  -1 1314.71   65.56
   0  -9   1 1086.87   71.94
   0  -9   2  576.37   43.92
   0   9   2  591.88   39.19
   0  -9  -2  596.25   37.63
   0   9  -2  607.47   38.31
   0   9   2  589.06   43.13
   0   9   2  620.10   44.11
   0   9  -2  605.26   42.90
   0  -9   2  544.83   36.09
   0   9   3   20.34   16.59
   0  -9   3   12.71   12.99
   0   9  -3   10.11   14.91
   0   9   3   11.25   10.91
   0   9   3   25.16   14.33
   0   9  -3   11.56   10.78
   0  -9   3   -3.79   17.44
   0  -9  -3  -10.03   13.73
   0   9  -4  247.53   30.93
   0  -9   4  304.04   29.04
   0   9   4  265.07   32.00
   0  -9   4  295.84   33.35
   0  -9  -4  225.61   27.78
   0   9   4  235.53   24.93
   0   9  -4  272.56   22.98
   0   9   4  299.16   30.08
   0   9   5  142.87   22.22
   0   9   5  104.54   18.21
   0  -9   5   69.85   24.36
   0  -9   5   93.74   21.33
   0   9  -5  138.91   24.81
   0   9   5  105.15   21.09
   0   9  -5  117.74   14.35
   0   9   5   96.90   23.85
   0   9   6  283.91   28.83
   0   9   6  294.17   32.75
   0  -9   6  320.48   22.84
   0   9   6  284.95   30.94
   0  -9   6  323.52   34.65
   0  -9   6  315.49   38.12
   0   9   6  278.81   35.64
   0   9  -6  277.80   33.75
   0   9   7  409.20   44.19
   0   9  -7  330.01   38.61
   0   9   7  258.21   31.82
   0  -9   7  382.50   40.34
   0  -9   7  431.74   43.43
   0   9   7  311.09   36.69
   0   9   8  167.87   33.33
   0   9   8  234.16   35.26
   0  -9   8  174.60   33.57
   0  -9   8  224.43   34.67
   0  -9  -8  149.77   25.15
   0   9   8  186.43   25.82
   0   9  -8  169.96   30.17
   0   9   9   83.07   28.47
   0  -9  -9   50.95   20.44
   0  -9   9   28.51   26.63
   0   9   9   48.66   28.40
   0   9  -9   71.39   25.65
   0  -9   9    6.45   26.94
   0   9   9   74.90   20.21
   0   9  10   25.49   28.60
   0   9  10   -6.13   16.95
   0  -9 -10   -1.56   19.79
   0  -9  10  -37.69   26.40
   0  -9  10  -20.50   27.32
   0   9 -10    9.31   23.50
   0   9  11   49.10   32.01
   0  -9  11   52.24   32.01
   0  -9 -11   57.64   23.23
   0   9  11    4.10   16.10
   0  -9 -11   13.03   28.33
   0   9 -11  -46.81   22.95
   0  -9  11  -37.83   28.40
   0  -9 -12   40.61   31.11
   0   9 -12   -2.01   24.21
   0  -9  12   19.68   32.29
   0   9  12   41.47   33.58
   0  -9  12  108.67   35.57
   0   9  13  132.06   39.37
   0  -9 -13   30.89   30.30
   0   9 -13   21.60   27.66
   0  -9  13   19.05   33.96
   0  -9  13   82.42   37.56
   0   9  14  -13.21   30.18
   0  -9  14  -34.84   31.47
   0  -9 -14   10.04   32.92
   0  -9  14   11.19   35.48
   0   9 -14   10.42   29.10
   0  -9 -15  481.55   69.57
   0   9  15  372.65   64.16
   0  -9  15  462.96   66.34
   0  -9  15  367.50   65.76
   0   9  16  124.08   44.96
   0  -9  16  -34.02   35.86
   0  -9 -16   28.75   37.61
   0   9 -16   -9.78   36.24
   0  10   0 1044.73   63.83
   0  10   0 1092.93   64.96
   0 -10   0 1125.08   68.49
   0 -10   0 1072.94   58.46
   0  10   1 1363.19   81.31
   0  10  -1 1366.61   83.54
   0  10  -1 1499.59   81.41
   0 -10   1 1430.17   76.53
   0 -10  -1 1476.99   77.83
   0  10   1 1474.90   82.33
   0 -10   1 1443.09   86.08
   0  10   1 1634.22   86.97
   0 -10   2  621.38   47.32
   0 -10   2  643.24   39.97
   0 -10  -2  711.16   42.84
   0  10   2  736.10   47.43
   0  10   2  631.88   47.89
   0  10   2  732.15   44.50
   0  10  -2  657.84   43.05
   0  10  -2  632.04   46.11
   0 -10   3  160.09   26.04
   0  10   3  149.01   22.87
   0 -10  -3  120.38   20.37
   0 -10   3  231.45   21.58
   0  10  -3  183.63   20.27
   0  10   3   99.83   18.07
   0  10  -3  151.30   24.06
   0  10   3  117.79   23.61
   0  10   4  525.23   35.58
   0 -10  -4  490.45   38.49
   0 -10   4  443.34   42.73
   0  10  -4  467.71   33.16
   0  10  -4  463.71   41.17
   0  10   4  435.63   37.85
   0 -10   4  486.05   36.85
   0  10   4  467.01   42.92
   0  10   5  424.06   44.10
   0 -10  -5  444.52   40.98
   0  10   5  419.82   35.98
   0 -10   5  465.13   43.34
   0 -10   5  430.37   38.06
   0  10  -5  456.10   43.58
   0  10   5  473.59   39.91
   0  10  -5  451.20   30.58
   0  10  -6  208.70   30.60
   0 -10   6  215.70   33.43
   0  10   6  196.89   26.42
   0  10   6  207.08   24.50
   0  10   6  226.86   32.15
   0 -10   6  223.16   29.98
   0 -10   7   99.66   27.91
   0  10  -7   89.34   25.30
   0  10   7   57.19   17.63
   0  10   7   40.19   22.37
   0 -10   7   66.34   23.69
   0  10   7   41.20   17.46
   0 -10   8   58.93   28.05
   0  10   8   42.23   24.44
   0 -10   8   86.96   26.43
   0  10   8   67.55   19.94
   0  10  -8   43.90   23.68
   0 -10  -8   59.11   19.29
   0 -10   9  -10.11   25.46
   0  10  -9  -20.47   20.44
   0 -10   9   -9.50   23.11
   0 -10  -9    1.41   24.26
   0 -10  -9   23.81   18.61
   0  10   9   16.01   16.59
   0  10   9  -12.29   25.70
   0  10  10  226.56   30.82
   0 -10 -10  250.61   32.02
   0  10  10  235.21   41.05
   0  10 -10  182.09   35.60
   0 -10  10  146.46   35.77
   0 -10  10  203.41   41.22
   0 -10 -10  231.51   41.89
   0 -10 -11   47.90   30.39
   0  10  11   -4.84   17.18
   0 -10  11   15.10   30.54
   0  10  11  -14.86   29.27
   0 -10 -11    5.37   20.98
   0  10 -11   28.10   26.91
   0 -10  11   11.46   29.28
   0  10  12  384.63   54.67
   0 -10 -12  172.80   41.29
   0  10 -12  291.25   43.76
   0  10  12  297.56   34.69
   0 -10  12  271.81   48.69
   0 -10  12  405.04   55.71
   0 -10  13  105.73   41.33
   0  10 -13   82.79   32.19
   0 -10  13  115.16   40.67
   0  10  13   84.62   37.88
   0 -10 -13   27.44   31.68
   0  10 -14   35.59   30.70
   0 -10  14   85.33   41.35
   0 -10  14   27.99   37.79
   0  10  14   93.97   40.23
   0 -10 -14  117.29   39.57
   0 -10  15  -55.96   33.69
   0  10  15   11.90   33.44
   0 -10 -15   69.49   38.13
   0 -10  15   49.12   39.50
   0  10 -16   41.95   37.78
   0  10  16   35.83   39.10
   0 -10 -16   11.36   35.43
   0 -10  16   -4.99   40.07
   0 -11   0   -2.55   18.61
   0 -11   0    6.27   10.97
   0  11   0    2.80   14.06
   0  11   0   33.37   14.75
   0 -11   1  382.28   36.90
   0 -11   1  346.85   23.65
   0  11   1  340.52   30.83
   0  11   1  331.18   31.59
   0 -11  -1  287.96   25.43
   0  11  -1  310.66   30.16
   0  11   1  357.74   35.41
   0  11  -1  258.80   30.28
   0  11   2   15.42   18.84
   0 -11  -2   29.41   14.82
   0 -11   2   61.17   12.86
   0  11   2   51.98   15.25
   0 -11   2   68.00   21.69
   0  11  -2   50.27   17.72
   0  11   2   20.81   15.81
   0  11  -2   38.71   15.31
   0 -11   3  642.10   40.23
   0  11   3  609.56   47.39
   0 -11   3  623.90   47.84
   0  11  -3  594.16   40.52
   0 -11  -3  552.65   41.54
   0  11  -3  542.86   45.58
   0  11   3  639.78   46.49
   0  11   3  587.20   41.35
   0 -11   4  172.54   22.34
   0 -11   4  133.61   26.86
   0  11   4  129.08   19.65
   0  11  -4  190.69   20.49
   0  11  -4  148.86   26.50
   0  11   4  151.01   24.67
   0  11   4  138.50   26.33
   0 -11  -4  144.09   24.09
   0  11   5  272.19   35.04
   0  11  -5  245.75   33.24
   0  11   5  294.43   28.57
   0 -11  -5  278.99   32.48
   0 -11   5  214.47   28.70
   0 -11   5  275.47   35.45
   0  11   5  291.06   31.59
   0  11  -5  265.77   24.13
   0  11   6   25.32   14.96
   0  11   6   31.04   16.44
   0  11  -6   -7.39   18.45
   0  11  -6   13.68   10.60
   0 -11   6   42.07   19.67
   0 -11   6   36.67   23.33
   0  11   6   -3.36   20.27
   0 -11  -6   -1.11   19.94
   0 -11   7  -17.96   19.41
   0  11  -7   34.96   21.12
   0 -11  -7   21.49   21.45
   0  11   7    3.97   20.96
   0 -11   7    1.18   22.84
   0  11   7    1.05   15.25
   0 -11   7   14.68   10.31
   0  11   7    9.73   15.03
   0  11   8  335.29   42.91
   0  11   8  275.19   34.19
   0 -11   8  323.41   40.51
   0 -11   8  396.70   45.25
   0  11  -8  246.24   36.72
   0 -11  -8  330.69   33.86
   0 -11  -8  288.92   40.87
   0 -11  -9   -6.02   17.43
   0 -11   9    7.08   27.13
   0  11  -9   61.17   25.33
   0  11   9  -19.88   24.55
   0 -11   9  -16.93   23.58
   0  11   9   -8.52   16.93
   0 -11  -9    5.98   24.99
   0  11  10  300.16   37.12
   0  11  10  386.83   50.88
   0 -11  10  406.40   52.37
   0  11 -10  251.98   39.23
   0 -11 -10  457.80   40.90
   0 -11  10  317.30   47.97
   0 -11 -10  216.12   42.47
   0 -11  11   76.51   37.83
   0  11  11   66.25   22.13
   0  11  11   81.37   35.43
   0 -11  11   28.17   31.20
   0 -11 -11  133.85   35.62
   0  11 -11  116.83   32.78
   0 -11 -11  153.45   28.36
   0  11 -12   78.55   33.25
   0 -11  12  306.30   49.56
   0 -11  12  186.68   41.94
   0  11  12  184.61   28.38
   0 -11 -12  148.07   40.82
   0  11  12  124.01   39.16
   0 -11  13    0.33   32.18
   0 -11  13   39.11   38.46
   0  11 -13  -31.79   24.15
   0  11  13   99.95   39.17
   0 -11 -13   60.17   34.90
   0  11  14   36.08   36.78
   0 -11  14   12.64   37.00
   0 -11 -14    3.28   32.93
   0  11 -14    1.02   28.78
   0 -11  14    1.85   35.15
   0 -11 -15   88.77   40.10
   0 -11  15   50.02   40.48
   0 -11  15   91.89   46.51
   0  11  15   81.73   39.84
   0 -11 -16    3.70   35.20
   0  11 -16   28.83   38.84
   0  12   0  823.03   52.68
   0 -12   0  844.32   59.06
   0  12   0  829.66   52.41
   0 -12   0  670.49   44.53
   0 -12  -1  212.34   21.23
   0  12  -1  229.32   25.68
   0  12   1  205.36   27.16
   0  12  -1  223.94   28.45
   0  12   1  237.86   27.70
   0 -12   1  231.82   31.64
   0  12   1  212.65   32.43
   0 -12   1  190.74   19.59
   0  12   2 2702.49  141.14
   0  12   2 2668.38  142.11
   0 -12  -2 2453.53  137.42
   0  12  -2 2547.40  138.96
   0 -12   2 2744.95  136.05
   0  12   2 2585.21  146.61
   0  12  -2 2767.85  144.84
   0 -12   2 2653.12  146.51
   0 -12  -3  160.87   22.76
   0 -12   3  153.39   19.90
   0 -12   3  171.54   28.86
   0  12  -3  129.20   21.81
   0  12   3  136.86   24.37
   0  12   3  143.81   26.79
   0  12   3  215.39   23.58
   0  12  -3  202.41   28.11
   0 -12   4   27.06   22.70
   0  12   4   50.88   20.39
   0  12  -4   -0.25   13.33
   0 -12   4   44.56   16.61
   0  12   4   10.91   13.62
   0  12  -4   16.86   19.36
   0  12   4   29.16   17.60
   0 -12  -4  -19.47   16.67
   0 -12   5  436.68   45.57
   0 -12   5  411.08   37.22
   0  12  -5  371.11   31.59
   0 -12  -5  485.55   40.53
   0  12   5  433.89   34.00
   0  12   5  449.27   46.38
   0  12   5  407.82   39.31
   0  12  -5  363.79   40.58
   0 -12   6   11.07   18.39
   0  12   6  -14.95   19.69
   0 -12   6   39.14   24.05
   0 -12  -6   22.84   22.07
   0  12   6   -3.50   13.71
   0  12   6   -3.63   16.79
   0  12  -6    6.23   10.52
   0  12  -6   12.86   20.91
   0 -12   7  224.00   21.66
   0  12   7  254.16   28.50
   0  12   7  234.57   36.62
   0  12  -7  183.73   31.57
   0  12   7  189.66   28.72
   0 -12   7  207.89   34.12
   0 -12  -7  217.26   33.33
   0 -12   7  207.51   32.47
   0  12  -8   52.09   25.22
   0 -12  -8   89.82   26.90
   0  12   8   82.84   29.20
   0  12   8   75.63   20.47
   0 -12   8   45.36   25.17
   0  12   8   40.98   20.00
   0 -12   8   56.42   28.72
   0  12   9  117.05   28.76
   0 -12  -9  158.07   25.61
   0 -12   9  160.54   35.93
   0  12  -9   68.50   28.78
   0  12   9  125.30   35.51
   0 -12  -9  104.16   31.58
   0 -12   9  102.66   30.91
   0 -12 -10  257.78   33.61
   0 -12  10  250.74   43.20
   0  12  10  209.86   42.53
   0  12  10  261.68   35.46
   0 -12 -10  169.54   38.42
   0 -12  10  239.97   44.80
   0  12 -10  239.00   39.89
   0 -12 -11  307.10   37.02
   0 -12 -11  173.63   43.55
   0  12  11  216.88   32.58
   0 -12  11  326.07   51.05
   0  12 -11  246.40   41.79
   0 -12  11  294.93   46.84
   0  12  11  242.21   44.93
   0  12 -12  -15.85   24.68
   0 -12 -12   52.15   33.18
   0  12  12   13.09   18.08
   0 -12  12   21.68   33.12
   0  12  12    8.84   30.24
   0 -12  12  -15.11   29.49
   0 -12 -13   -0.53   33.32
   0  12  13   66.77   35.95
   0 -12  13   25.70   36.77
   0 -12  13   -6.25   34.35
   0  12 -13   90.68   32.68
   0 -12  14   68.61   43.10
   0 -12 -14   66.34   37.91
   0  12 -14  -18.14   27.41
   0  12  14   24.97   35.91
   0 -12  14   32.27   36.95
   0  12  15   32.23   39.03
   0 -12  15    8.54   38.62
   0 -12 -15   40.52   37.51
   0 -12  15   63.89   46.15
   0  13   0  -15.24   15.48
   0 -13   0    7.71   11.23
   0 -13   0    5.10   19.75
   0  13   0   -3.11   15.44
   0 -13   1  501.88   48.01
   0  13   1  605.65   44.50
   0 -13   1  464.67   33.86
   0  13   1  563.64   43.28
   0  13  -1  493.69   40.51
   0  13  -1  586.78   45.07
   0 -13  -1  644.37   38.81
   0  13   1  554.55   50.44
   0 -13  -2   82.31   17.39
   0  13   2   83.72   20.75
   0  13   2   56.69   22.84
   0 -13   2   82.87   15.01
   0 -13   2   51.76   26.14
   0  13   2   88.83   19.00
   0  13  -2  121.96   20.69
   0  13  -2   96.42   23.08
   0  13  -3   61.85   17.35
   0  13   3  105.20   22.64
   0  13   3   72.51   23.21
   0  13  -3   52.24   20.76
   0 -13   3   68.09   16.04
   0 -13  -3   38.43   17.98
   0  13   3   59.32   17.36
   0 -13   3   71.02   25.32
   0 -13   4  446.49   44.15
   0 -13   4  428.61   34.79
   0  13  -4  492.78   44.36
   0  13   4  369.75   34.12
   0 -13  -4  343.56   35.96
   0  13  -4  402.00   34.71
   0  13   4  422.12   41.81
   0  13   4  441.18   43.73
   0 -13  -5  158.40   27.63
   0 -13   5  184.05   32.31
   0 -13   5  147.11   24.43
   0  13   5  153.77   22.75
   0  13  -5  122.80   27.31
   0  13   5  196.56   29.07
   0  13  -5  178.06   21.67
   0  13   5  157.52   30.68
   0 -13  -6  718.79   57.54
   0  13  -6  767.22   59.71
   0 -13   6  761.63   59.78
   0  13   6  758.84   55.05
   0  13   6  853.01   62.46
   0  13   6  729.73   50.82
   0 -13   6  660.19   52.59
   0  13  -6  712.34   46.10
   0  13   7   86.76   20.83
   0 -13  -7   96.66   26.51
   0 -13   7   88.41   28.84
   0 -13   7   97.89   26.35
   0  13   7   60.74   20.70
   0  13   7   93.97   27.97
   0  13  -7   97.57   27.54
   0 -13   8   33.67   23.57
   0  13   8   -0.27   21.94
   0 -13   8   32.52   12.01
   0  13  -8   22.89   23.92
   0 -13  -8   -0.11   23.94
   0 -13   8   51.18   29.76
   0  13   8   44.42   18.58
   0  13   8   16.75   18.35
   0 -13  -9  101.12   23.70
   0  13   9   87.62   27.37
   0 -13   9   85.25   33.62
   0  13   9   82.80   33.39
   0  13  -9   65.88   29.19
   0 -13   9   20.84   28.66
   0 -13  -9   95.90   30.93
   0  13  10  151.53   29.49
   0 -13  10  106.80   35.18
   0 -13 -10  128.23   27.47
   0 -13 -10  127.52   35.33
   0  13  10  142.28   37.98
   0 -13  10  164.91   40.14
   0  13 -10  121.01   33.43
   0 -13 -11   41.58   21.76
   0  13  11   27.60   21.08
   0  13 -11   23.84   27.10
   0 -13 -11   60.68   31.82
   0 -13  11  -21.68   29.44
   0  13  11   23.65   31.56
   0 -13  11   27.49   28.99
   0  13  12   58.28   22.29
   0 -13  12  111.55   38.52
   0 -13 -12   94.58   36.01
   0  13  12   28.79   33.08
   0  13 -12   79.55   33.27
   0 -13  12   99.00   39.88
   0 -13  13  -12.00   34.00
   0 -13 -13   75.86   36.43
   0 -13  13  -38.95   29.91
   0  13 -13  -21.60   25.95
   0  13  13   61.77   36.76
   0 -13  14   64.61   39.64
   0  13 -14   -8.20   28.38
   0  13  14   77.66   40.96
   0 -13 -14   47.88   38.10
   0 -13  14   83.87   43.23
   0  13  15   52.61   42.67
   0 -13 -15   19.87   38.02
   0 -13  15   19.54   41.14
   0  13 -15   65.84   44.89
   0 -13  15  120.15   47.69
   0 -14   0  984.09   56.23
   0  14   0 1020.29   64.84
   0  14   0 1043.94   65.68
   0 -14   0  906.71   68.35
   0 -14  -1  424.11   33.03
   0 -14   1  374.93   44.06
   0  14  -1  401.39   36.27
   0 -14   1  394.15   28.85
   0  14   1  480.64   40.34
   0  14  -1  468.20   40.46
   0  14   1  447.40   46.80
   0  14   1  420.43   38.57
   0  14   2  152.20   25.03
   0 -14  -2  137.21   20.96
   0 -14   2  113.74   29.23
   0  14   2  129.82   26.11
   0  14  -2  151.47   23.62
   0  14  -2  192.60   28.95
   0  14   2  169.09   30.29
   0 -14   2  142.08   17.31
   0 -14   3   45.51   23.39
   0 -14  -3   -3.31   16.49
   0  14   3   33.80   19.17
   0  14   3   69.35   22.04
   0 -14   3   35.96   14.63
   0  14  -3   27.65   15.90
   0  14   3   13.12   15.20
   0  14  -3   26.97   19.78
   0  14  -4  361.55   32.09
   0  14   4  312.98   30.95
   0 -14   4  312.12   30.21
   0 -14  -4  261.31   31.24
   0 -14   4  348.23   42.09
   0  14   4  292.20   35.69
   0  14   4  280.74   37.38
   0  14  -4  305.16   37.77
   0  14  -5  935.10   57.43
   0  14   5  926.86   60.11
   0  14   5  927.40   68.05
   0  14   5  992.19   65.04
   0 -14   5  895.59   67.34
   0 -14   5  893.05   59.46
   0 -14  -5  901.57   63.26
   0  14  -5  975.38   67.93
   0  14   6 1296.90   80.00
   0 -14   6 1198.03   76.02
   0  14  -6 1216.39   82.68
   0 -14  -6 1246.82   79.21
   0 -14   6 1133.46   81.60
   0  14  -6 1221.26   70.25
   0  14   6 1329.95   86.42
   0  14   6 1171.72   74.06
   0  14   7    6.33   17.84
   0  14   7    3.64   23.48
   0 -14   7   -8.08   22.53
   0 -14   7   34.85   22.98
   0 -14  -7   -0.45   22.26
   0  14  -7   11.44   11.76
   0  14  -7  -12.23   21.34
   0  14   7   -7.22   14.82
   0 -14   8  107.83   33.34
   0 -14  -8  116.30   30.07
   0  14   8   68.89   20.13
   0 -14   8   77.61   28.13
   0 -14   8  116.68   16.65
   0  14  -8   71.88   28.86
   0  14   8  136.81   26.94
   0  14   8  102.48   31.98
   0 -14   9  -12.56   28.32
   0  14   9   -0.28   27.18
   0 -14  -9   34.22   28.37
   0  14  -9   34.23   26.42
   0 -14   9  -17.80   25.32
   0  14   9    3.58   22.11
   0  14  10   39.83   23.56
   0 -14  10    6.98   31.58
   0 -14 -10   37.71   21.75
   0 -14  10   25.60   30.95
   0  14 -10   50.53   29.66
   0 -14 -10   50.77   30.91
   0  14  10   15.92   31.93
   0 -14  11   34.65   30.60
   0 -14 -11   91.33   35.44
   0  14  11   -2.67   19.65
   0  14  11  -10.53   28.18
   0 -14  11   -2.72   31.79
   0  14 -11  -26.59   26.20
   0 -14 -11   41.06   24.16
   0 -14  12  226.02   45.68
   0  14  12  197.81   34.04
   0  14  12  266.97   50.38
   0 -14 -12  189.12   45.12
   0  14 -12  209.87   42.96
   0 -14  12  250.98   50.98
   0 -14 -13   -0.19   32.29
   0 -14  13  -16.65   34.36
   0  14  13  -28.70   30.51
   0 -14  13   -5.49   34.39
   0  14 -13   -5.83   27.81
   0  14 -14  139.04   41.89
   0 -14 -14  100.35   43.43
   0  14  14  322.98   58.78
   0 -14  14  201.38   49.67
   0 -14  14  310.06   57.36
   0 -14 -15   82.35   43.49
   0  14 -15    7.75   33.93
   0 -14  15  -13.43   36.84
   0  14  15  -27.95   34.88
   0  15   0  -15.60   17.05
   0 -15   0  -28.87   22.14
   0 -15   0    4.96   12.26
   0  15   0  -17.11   16.31
   0  15  -1  336.35   37.52
   0 -15  -1  318.86   31.35
   0  15   1  450.65   39.54
   0 -15   1  354.74   42.74
   0  15   1  351.46   43.38
   0 -15   1  357.17   27.42
   0  15  -1  417.74   36.56
   0  15   1  446.55   37.65
   0  15  -2  277.10   35.73
   0 -15   2  302.64   24.64
   0  15   2  335.57   39.39
   0  15   2  307.00   35.67
   0 -15  -2  309.36   30.19
   0 -15   2  265.40   38.70
   0  15  -2  338.95   33.79
   0  15   2  323.12   34.67
   0  15   3  506.78   39.89
   0  15  -3  406.34   43.78
   0 -15  -3  343.78   34.53
   0  15   3  418.75   45.31
   0  15  -3  437.38   39.23
   0 -15   3  484.71   33.47
   0  15   3  477.27   42.63
   0 -15   3  425.51   47.46
   0  15  -4  361.95   35.43
   0  15   4  387.85   44.59
   0 -15   4  395.81   44.84
   0  15   4  389.03   40.79
   0 -15   4  393.04   32.71
   0 -15  -4  352.81   35.90
   0  15   4  353.74   34.88
   0  15  -4  431.62   43.83
   0  15   5   27.28   22.29
   0 -15   5   40.66   25.82
   0  15   5   77.44   23.62
   0  15   5   53.93   17.23
   0 -15   5   89.31   20.29
   0  15  -5   53.33   23.69
   0 -15  -5   69.52   23.34
   0  15  -5  110.56   19.73
   0 -15   6   84.14   29.65
   0  15  -6   68.32   25.43
   0  15   6  116.65   24.95
   0 -15   6  110.58   23.89
   0 -15  -6   65.80   24.82
   0  15   6   76.48   27.02
   0  15  -6   71.35   17.52
   0  15   6   98.16   20.99
   0  15   7   21.76   25.70
   0 -15  -7   16.10   23.20
   0  15   7   21.59   19.37
   0  15  -7   49.06   14.73
   0  15  -7   66.47   27.08
   0 -15   7   38.83   28.36
   0 -15   7  -11.09   20.64
   0  15   7   24.53   18.22
   0 -15   8    0.93   13.64
   0  15   8    9.89   26.92
   0  15  -8   29.29   26.72
   0  15   8    0.84   20.00
   0 -15   8    5.57   22.66
   0 -15  -8  -24.67   23.37
   0  15   8  -21.61   16.13
   0 -15   8   56.51   30.80
   0 -15   9   59.15   35.02
   0 -15  -9   97.19   35.22
   0  15   9   83.50   34.08
   0  15  -9  101.79   32.44
   0  15   9  170.04   28.88
   0  15   9  116.66   29.36
   0 -15   9  144.18   34.50
   0  15  10  109.00   32.18
   0  15 -10   84.77   33.17
   0 -15  10  183.92   42.24
   0 -15  10  126.78   36.52
   0 -15 -10  158.31   38.65
   0  15  10   96.10   38.72
   0 -15 -10  176.83   27.61
   0 -15  11  102.51   39.59
   0 -15  11   82.92   34.65
   0  15  11  145.99   42.86
   0  15  11  125.38   29.74
   0  15 -11   80.20   33.77
   0 -15 -11   47.61   33.76
   0  15  12  134.21   29.88
   0 -15  12   79.78   38.97
   0  15  12  145.16   42.80
   0 -15  12  198.66   44.21
   0  15 -12  140.84   38.43
   0 -15 -12  114.55   39.44
   0  15  13   16.21   36.46
   0 -15  13   51.85   39.32
   0 -15  13    8.69   36.52
   0  15 -13  -19.82   26.00
   0 -15 -13   -4.25   31.23
   0 -15  14   36.75   39.54
   0 -15  14  -42.13   32.28
   0  15  14   25.84   37.82
   0 -15 -14   31.08   36.05
   0  15 -14   16.22   31.35
   0  15  15  -10.49   36.71
   0 -15  15   14.42   42.23
   0  15 -15   -5.76   32.02
   0 -15 -15   32.75   39.08
   0 -16   0   99.50   17.51
   0  16   0  118.39   24.81
   0  16   0   79.61   22.64
   0 -16   0  115.53   32.60
   0 -16  -1 1634.10   93.99
   0  16   1 1878.28  101.77
   0  16  -1 1823.73  103.34
   0 -16   1 1612.65   90.72
   0 -16   1 1654.68  105.93
   0  16   1 1767.02  101.47
   0  16  -1 1849.46   99.95
   0  16   1 1568.34  105.41
   0  16  -2  538.30   48.49
   0 -16  -2  491.40   39.67
   0 -16   2  531.28   50.86
   0  16   2  536.36   44.66
   0  16   2  608.09   47.22
   0 -16   2  521.07   34.44
   0  16   2  549.07   49.14
   0  16  -2  539.08   44.19
   0  16  -3 1097.67   74.33
   0  16   3 1006.79   70.16
   0  16   3 1055.52   74.57
   0  16  -3 1048.50   66.90
   0 -16   3 1059.36   60.66
   0 -16   3 1178.86   77.14
   0 -16  -3  933.23   63.38
   0  16   3 1032.55   67.24
   0 -16   4  296.34   29.15
   0  16  -4  220.52   34.98
   0 -16   4  358.01   42.76
   0  16   4  336.40   34.22
   0  16  -4  355.52   34.96
   0  16   4  296.28   36.95
   0  16   4  342.16   42.29
   0 -16  -4  338.13   35.21
   0  16   5  133.57   23.48
   0  16  -5  105.52   27.72
   0 -16   5   77.01   30.19
   0  16   5  138.45   32.15
   0  16  -5  179.57   24.10
   0  16   5  187.56   30.70
   0 -16   5  147.91   24.08
   0 -16  -5  171.85   28.40
   0 -16   6   -3.90   17.37
   0 -16  -6  -34.28   18.37
   0 -16   6   32.91   27.62
   0  16  -6    9.17   22.54
   0  16   6  -12.29   17.67
   0  16  -6   16.39   14.78
   0  16   6   -8.42   14.15
   0  16   6  -13.83   19.98
   0  16  -7   56.43   27.35
   0  16   7   19.68   21.06
   0  16   7   10.36   25.38
   0  16  -7   27.70   15.32
   0 -16  -7   42.32   26.59
   0  16   7   57.62   20.21
   0 -16   7   13.82   21.82
   0 -16   7   21.83   27.43
   0  16   8   44.47   19.99
   0  16   8   14.90   28.87
   0 -16   8   18.27   24.51
   0 -16  -8   -6.50   24.79
   0  16   8   18.31   23.14
   0 -16   8   73.24   31.99
   0  16  -8   69.93   28.82
   0 -16   9  566.88   57.48
   0  16   9  510.49   53.23
   0  16   9  500.23   64.41
   0  16   9  515.06   48.66
   0 -16   9  583.83   62.75
   0 -16  -9  496.74   57.53
   0  16  -9  425.62   55.22
   0 -16 -10   93.00   35.44
   0 -16 -10   85.70   25.94
   0 -16  10  107.97   37.55
   0 -16  10   37.30   30.41
   0  16 -10   61.45   31.04
   0  16  10   21.57   32.68
   0  16  10   18.92   25.27
   0  16  11  847.57   67.11
   0  16 -11  812.92   76.22
   0 -16 -11  944.84   82.68
   0 -16  11  894.86   77.66
   0  16  11  967.98   83.86
   0 -16  11  762.62   74.75
   0  16 -12   12.21   29.53
   0 -16  12   56.04   34.60
   0  16  12   -1.94   18.77
   0  16  12   28.76   32.88
   0 -16 -12  -65.36   27.17
   0 -16  12   33.07   35.23
   0 -16  13   71.04   40.79
   0  16 -13  -44.07   24.71
   0 -16 -13   22.06   35.24
   0  16  13   -2.31   35.66
   0 -16  13   13.15   36.00
   0 -16  14  -13.90   35.74
   0  16  14   29.83   38.58
   0 -16  14  -83.52   29.40
   0  16 -14  -14.77   29.44
   0 -16 -14   24.25   37.12
   0 -16  15  -54.87   36.98
   0  16  15  -13.65   36.34
   0 -16 -15   20.51   37.93
   0  16 -15  -78.98   27.88
   0  17   0   15.67   18.42
   0 -17   0   13.94   14.09
   0 -17   0  -25.89   23.18
   0  17   0   20.14   17.97
   0  17  -1  745.55   52.41
   0 -17  -1  686.69   45.62
   0 -17   1  586.15   57.43
   0  17   1  798.80   53.36
   0 -17   1  612.84   41.44
   0  17  -1  682.13   53.61
   0  17   1  735.57   59.34
   0  17   1  657.71   53.93
   0  17   2  152.24   26.75
   0  17   2  155.17   26.56
   0  17  -2  100.41   25.14
   0 -17  -2  140.08   22.60
   0 -17   2  135.94   17.08
   0  17  -2  132.69   24.93
   0 -17   2  143.56   34.32
   0  17   2  109.41   28.68
   0  17   3  103.17   29.00
   0  17  -3  127.12   27.52
   0 -17  -3  113.50   22.50
   0 -17   3   60.56   15.97
   0  17  -3   85.24   21.24
   0 -17   3  132.95   30.68
   0  17   3  149.49   25.43
   0  17   3  151.10   27.66
   0 -17   4  350.41   43.15
   0  17   4  373.49   44.76
   0 -17  -4  313.41   33.98
   0  17  -4  292.59   39.21
   0  17   4  323.33   38.55
   0  17   4  280.69   33.65
   0 -17   4  283.76   28.67
   0  17  -4  297.26   33.47
   0  17  -5   65.82   27.50
   0 -17   5   75.98   20.65
   0  17  -5   97.46   21.02
   0  17   5   85.27   28.09
   0 -17  -5   34.38   22.73
   0 -17   5  102.16   29.65
   0  17   5   75.54   23.81
   0  17   5   80.71   21.03
   0 -17  -6  450.92   47.37
   0  17   6  526.50   52.46
   0 -17   6  439.88   52.30
   0 -17   6  505.64   42.74
   0  17   6  534.19   50.15
   0  17  -6  550.05   40.67
   0  17  -6  536.57   51.96
   0  17   6  448.54   41.87
   0  17   7  -27.60   16.80
   0  17   7   58.96   27.87
   0  17  -7   18.40   15.81
   0 -17  -7   -4.53   23.67
   0 -17   7   -9.96   26.43
   0 -17   7    5.15   22.51
   0  17   7    2.29   19.77
   0  17  -7  -20.47   21.84
   0  17   8  214.10   37.55
   0 -17  -8   75.43   31.54
   0  17  -8  195.21   38.91
   0 -17   8  129.69   30.40
   0 -17   8  163.49   37.64
   0  17  -8  148.42   22.04
   0  17   8  170.00   41.21
   0  17   8  202.62   31.25
   0  17   9   57.73   33.18
   0 -17   9   78.84   34.64
   0  17  -9  -33.61   23.66
   0 -17   9  -28.33   23.69
   0  17   9  -19.15   21.25
   0  17   9   27.94   20.88
   0 -17  -9  -11.61   27.80
   0 -17 -10   97.18   36.51
   0  17 -10   26.31   28.94
   0 -17  10   23.67   30.48
   0  17  10  -24.75   22.00
   0 -17  10   78.56   36.40
   0  17  10   52.52   35.75
   0 -17 -11   38.22   34.05
   0  17  11    6.27   32.36
   0 -17  11    7.80   29.70
   0  17  11   24.72   24.12
   0  17 -11   24.33   30.31
   0 -17  11   48.57   35.05
   0  17 -12  -22.31   28.21
   0 -17  12   -3.30   34.93
   0  17  12   -0.19   21.59
   0 -17  12   20.23   34.04
   0 -17 -12  -42.67   31.32
   0  17  12  -13.18   33.58
   0  17 -13   23.91   34.02
   0 -17  13   77.38   41.65
   0  17  13   27.60   38.06
   0 -17 -13   71.85   39.67
   0 -17  13   16.16   38.78
   0  17 -14  -45.42   28.11
   0 -17 -14   55.48   39.18
   0 -17  14   -7.64   39.23
   0  17  14   41.26   41.65
   0 -17  14   30.54   41.57
   0  17 -15  -34.17   31.74
   0 -17  15  -63.78   36.04
   0 -17 -15   -0.15   36.94
   0  17  15  -30.65   36.55
   0  18   0  523.79   46.32
   0 -18   0  510.30   53.59
   0  18   0  519.32   46.67
   0 -18   0  493.90   35.56
   0 -18   1   35.12   13.19
   0 -18  -1   15.70   16.05
   0  18  -1   30.43   19.12
   0  18  -1   29.78   20.49
   0  18   1   31.90   19.48
   0 -18   1   53.65   29.51
   0  18   1   43.94   21.27
   0 -18  -2 1030.91   62.88
   0  18   2 1036.52   70.32
   0  18  -2  978.39   66.23
   0  18   2  969.24   68.09
   0  18  -2 1031.95   72.51
   0 -18   2  983.51   56.38
   0  18   2  896.40   73.96
   0 -18   2 1015.27   76.04
   0 -18   3  347.79   45.37
   0 -18  -3  361.34   35.36
   0  18   3  345.32   41.98
   0  18   3  366.53   38.45
   0  18  -3  354.65   38.12
   0  18  -3  299.21   39.98
   0  18   3  346.54   45.50
   0 -18   3  320.99   28.20
   0  18   4  330.22   38.88
   0  18   4  334.82   44.06
   0  18  -4  314.74   42.24
   0  18   4  350.62   37.39
   0  18  -4  290.94   34.44
   0 -18   4  298.15   29.64
   0 -18  -4  272.18   33.90
   0 -18   4  424.63   46.54
   0  18   5   34.73   25.71
   0  18  -5   19.91   16.97
   0 -18   5  -24.58   15.13
   0  18   5   27.26   17.05
   0  18   5   33.33   20.01
   0  18  -5    8.35   22.35
   0 -18   5   18.63   25.61
   0 -18  -5   -9.65   20.51
   0  18  -6  364.40   36.31
   0  18   6  334.41   47.36
   0 -18  -6  375.73   42.86
   0 -18   6  359.41   37.94
   0 -18   6  431.18   50.45
   0  18  -6  393.04   48.64
   0  18   6  413.76   39.52
   0  18   6  439.89   47.03
   0  18  -7   43.53   18.42
   0  18   7   35.90   19.99
   0 -18   7   36.65   23.91
   0  18  -7   64.96   30.05
   0  18   7   -1.63   19.62
   0  18   7   -3.65   25.24
   0 -18  -7   39.18   26.85
   0 -18   7   34.88   31.12
   0  18  -8   -0.74   15.06
   0 -18   8   25.92   24.93
   0  18  -8   18.77   27.55
   0  18   8    9.14   23.88
   0 -18   8    4.31   30.17
   0  18   8   43.85   30.99
   0 -18  -8   25.87   29.61
   0  18   8   50.12   24.12
   0 -18  -9  -40.77   27.17
   0 -18   9  -13.45   26.40
   0 -18   9  -34.80   29.51
   0  18   9  -16.09   23.32
   0  18  -9   43.55   30.85
   0  18   9  -62.31   25.52
   0  18   9   -6.95   20.68
   0 -18  10   78.05   37.11
   0 -18  10  -19.07   28.25
   0  18  10   -8.28   22.27
   0  18  10   33.02   33.57
   0  18  10   19.42   24.52
   0 -18 -10  110.16   38.22
   0  18 -10   20.00   30.29
   0 -18  11   -2.60   30.10
   0  18  11  -11.19   23.55
   0  18 -11  -30.46   26.54
   0 -18  11  -30.51   32.46
   0  18  11    1.31   30.82
   0 -18 -11  -20.98   33.03
   0 -18  12  102.04   42.54
   0  18 -12   -5.96   29.14
   0 -18  12   30.76   34.62
   0 -18 -12   56.22   39.16
   0  18  12  136.71   45.51
   0  18  12  102.88   30.88
   0  18  13   16.80   40.32
   0 -18  13   14.13   36.47
   0 -18  13   45.55   41.20
   0 -18 -13   10.17   35.25
   0  18  13   35.37   24.20
   0  18 -13   -1.17   29.51
   0 -18  14  207.75   54.02
   0  18  14  207.49   55.00
   0 -18 -14  130.15   48.15
   0 -18  14  129.43   49.72
   0  18 -14   54.34   39.22
   0 -18  15   98.74   48.23
   0  18 -15  -35.76   32.57
   0 -18 -15   43.36   43.90
   0  19   0  -21.67   15.22
   0  19   0    1.84   19.11
   0 -19   0   -4.39   26.66
   0 -19   0   34.01   14.44
   0 -19   1 1346.88   95.15
   0 -19   1 1421.69   77.05
   0 -19  -1 1380.25   79.85
   0  19   1 1496.90   90.10
   0  19  -1 1474.96   91.62
   0  19   1 1388.94   89.28
   0 -19  -1 1488.34   97.13
   0  19  -1 1352.12   87.51
   0  19  -2    7.09   17.11
   0 -19  -2   20.37   18.25
   0  19   2    5.32   18.18
   0 -19   2   37.93   27.01
   0  19  -2   18.95   21.02
   0  19   2   19.18   26.48
   0 -19   2   31.66   12.72
   0  19   2   38.75   20.76
   0  19   3  278.51   34.46
   0  19  -3  264.18   38.78
   0 -19  -3  234.91   31.49
   0 -19   3  279.35   42.72
   0  19   3  266.27   40.56
   0 -19   3  269.06   25.53
   0  19   3  252.05   36.53
   0  19  -3  349.66   37.13
   0  19  -4   17.31   18.04
   0 -19   4   29.06   28.37
   0  19   4   18.65   25.05
   0 -19  -4   31.31   20.74
   0  19   4   13.09   17.99
   0 -19   4   12.00   15.60
   0  19  -4   12.16   23.84
   0  19   4   26.00   19.85
   0  19   5   31.40   18.93
   0  19  -5   11.32   24.31
   0 -19   5    3.72   17.01
   0  19  -5   30.24   18.58
   0  19   5   32.65   23.22
   0 -19   5   -2.21   27.04
   0 -19  -5   33.84   22.93
   0  19   5   32.57   25.16
   0  19  -6  156.01   37.40
   0  19  -6  277.15   31.68
   0 -19   6  174.99   40.19
   0  19   6  168.72   29.81
   0  19   6  269.96   38.43
   0  19   6  218.97   42.58
   0 -19   6  183.44   28.79
   0 -19  -6  258.33   35.80
   0  19   7  111.58   31.36
   0  19  -7  137.77   25.65
   0 -19  -7  107.72   32.40
   0  19  -7  160.89   36.63
   0 -19   7  167.99   30.89
   0  19   7  161.22   30.24
   0  19   7  169.04   38.57
   0 -19   7  150.89   39.65
   0  19   8   -2.39   26.36
   0  19  -8   38.99   18.91
   0  19   8   36.02   25.61
   0 -19  -8   78.32   32.88
   0  19   8    9.40   19.65
   0 -19   8   17.10   24.93
   0 -19   8   -2.51   31.30
   0  19  -8   19.84   28.43
   0 -19   9   86.84   33.04
   0  19   9   71.88   38.50
   0 -19   9   97.79   39.90
   0  19  -9  119.36   36.85
   0  19   9   21.92   28.95
   0  19   9   78.92   28.77
   0 -19  -9   68.84   32.66
   0  19  10   10.92   22.36
   0 -19 -10   43.25   33.56
   0  19  10   36.02   26.72
   0 -19  10   10.70   34.16
   0  19  10  -19.68   28.27
   0  19 -10   17.12   29.54
   0 -19  10   49.77   32.11
   0 -19  11    6.83   31.25
   0 -19  11   19.00   35.34
   0  19  11   46.04   28.35
   0  19 -11  -28.81   26.12
   0 -19 -11   24.48   31.94
   0  19  11   36.34   32.12
   0  19 -12   13.19   32.45
   0 -19  12   51.01   38.94
   0 -19  12   51.23   37.28
   0  19  12  140.51   49.04
   0  19  12   71.28   29.66
   0 -19 -12  105.93   39.76
   0  19 -13   -7.73   30.87
   0 -19 -13   24.95   40.17
   0  19  13   -9.57   21.24
   0 -19  13   40.42   41.33
   0  19  13   48.49   43.26
   0 -19  13   22.71   37.55
   0  19  14   95.24   47.24
   0  19 -14   56.99   39.92
   0 -19  14  134.83   49.04
   0 -19 -14  141.21   50.87
   0 -19  14  164.24   52.17
   0  20   0  178.67   32.42
   0 -20   0  150.24   37.03
   0  20   0  140.68   28.09
   0 -20   0  159.23   20.35
   0  20  -1   42.29   20.51
   0 -20  -1    3.83   27.02
   0 -20   1   32.18   12.72
   0  20   1   74.56   23.33
   0 -20  -1   21.91   15.87
   0  20  -1   31.55   20.70
   0 -20   1   32.77   30.39
   0  20   1   21.25   20.42
   0  20   2  600.24   50.77
   0  20   2  624.97   51.62
   0 -20   2  565.42   35.76
   0  20   2  513.41   57.99
   0 -20  -2  544.28   44.01
   0  20  -2  503.80   47.08
   0 -20   2  513.11   58.90
   0  20  -2  509.50   51.87
   0 -20   3  422.85   31.68
   0 -20  -3  415.59   40.00
   0 -20   3  450.53   55.06
   0  20  -3  450.09   43.37
   0  20   3  392.29   45.99
   0  20  -3  425.09   48.05
   0  20   3  458.36   53.04
   0  20   3  408.06   44.43
   0  20   4  672.80   56.21
   0  20  -4  571.78   60.06
   0 -20   4  799.98   63.12
   0 -20   4  610.31   43.15
   0  20   4  584.02   60.07
   0  20  -4  571.37   50.12
   0 -20  -4  632.78   50.81
   0  20   4  676.80   52.91
   0 -20  -5  -25.53   20.74
   0  20  -5    4.66   17.74
   0  20   5   36.07   21.93
   0  20   5    1.72   23.61
   0  20  -5   50.60   27.56
   0  20   5    5.43   18.46
   0 -20   5    0.64   29.50
   0 -20   5   19.76   16.98
   0  20  -6   14.30   26.97
   0  20  -6   60.88   21.74
   0  20   6   84.06   31.32
   0 -20   6   44.33   21.59
   0  20   6   23.32   20.00
   0 -20   6   -4.99   30.16
   0  20   6   19.23   22.79
   0 -20  -6  109.39   30.26
   0 -20   7  -18.51   30.83
   0  20   7    4.06   22.17
   0 -20  -7   63.74   31.46
   0  20  -7    1.80   25.86
   0  20   7   31.93   30.23
   0 -20   7  -16.31   21.48
   0  20   7   43.11   27.52
   0  20  -7   20.86   17.97
   0  20   8  -24.67   18.47
   0  20   8    5.70   29.22
   0  20  -8   -2.30   17.15
   0 -20   8   -3.39   31.88
   0 -20  -8  -17.41   26.64
   0  20   8  -10.66   25.28
   0 -20   8    9.15   23.55
   0  20  -8   42.84   31.46
   0  20   9  531.18   52.92
   0  20   9  550.94   60.94
   0 -20  -9  586.11   64.35
   0 -20   9  571.45   65.92
   0 -20   9  560.88   59.56
   0  20  -9  482.27   63.66
   0  20   9  604.06   69.60
   0  20 -10   23.63   29.22
   0 -20  10   45.56   30.06
   0 -20  10   63.59   37.22
   0  20  10   81.03   26.57
   0  20  10  128.78   35.65
   0 -20 -10    4.38   33.33
   0  20  10  105.00   39.23
   0  20  11  204.48   38.83
   0 -20  11  306.13   48.58
   0 -20 -11  201.82   46.01
   0  20 -11  136.81   42.05
   0 -20  11  224.52   49.72
   0  20  11  275.50   51.89
   0 -20  12  223.20   51.33
   0  20 -12  126.96   43.92
   0  20  12  253.35   52.26
   0  20  12  193.71   38.54
   0 -20  12  268.32   49.92
   0 -20 -12  171.17   47.55
   0 -20 -13  -48.74   36.31
   0  20 -13  -10.82   31.86
   0 -20  13   31.74   39.49
   0  20  13    7.32   22.67
   0 -20  13   50.40   39.30
   0  20  13    9.52   33.31
   0  20 -14  -14.15   31.62
   0 -20 -14   42.35   46.16
   0 -20  14   33.19   41.52
   0 -20  14   -2.45   40.43
   0  20  14  104.00   45.41
   0 -21   0  -12.48   24.86
   0 -21   0    1.24   13.82
   0  21   0   18.14   19.90
   0  21   0  -19.86   17.39
   0 -21  -1  466.78   37.56
   0 -21  -1  452.33   54.15
   0  21   1  508.60   48.04
   0 -21   1  464.51   57.21
   0  21   1  493.63   48.03
   0  21  -1  658.05   52.16
   0 -21   1  497.70   34.36
   0  21  -1  568.16   52.29
   0 -21  -2   10.08   19.18
   0  21  -2   20.04   19.42
   0  21   2   31.62   27.25
   0  21   2   42.22   21.89
   0  21  -2    2.42   20.50
   0  21   2   14.20   18.62
   0 -21   2    2.67   11.06
   0 -21   2  -42.28   25.10
   0 -21  -3  472.87   43.32
   0 -21   3  404.24   55.27
   0  21   3  574.52   55.71
   0  21  -3  530.10   47.96
   0  21   3  410.17   45.82
   0  21   3  400.25   47.98
   0 -21   3  524.19   34.82
   0  21  -3  596.87   53.38
   0  21   4  240.34   35.44
   0  21   4  182.35   32.84
   0  21  -4  171.49   29.67
   0 -21   4  175.77   22.08
   0 -21   4  180.17   40.62
   0  21  -4  174.53   36.29
   0 -21  -4  128.22   28.58
   0  21   4  185.86   37.65
   0 -21   5   96.02   36.60
   0  21  -5   82.93   24.22
   0  21   5  119.92   26.96
   0 -21   5   96.32   20.99
   0  21   5   88.28   33.89
   0 -21  -5   90.55   27.38
   0  21   5   95.18   28.21
   0  21  -5   86.76   33.41
   0  21   6  103.75   36.68
   0  21   6   96.27   25.89
   0 -21   6  220.59   42.96
   0  21  -6  240.61   41.36
   0 -21  -6  181.96   34.89
   0 -21   6  149.01   27.48
   0  21  -6  193.86   30.74
   0  21   6  105.56   32.26
   0 -21  -7   78.50   31.79
   0  21   7  118.33   33.87
   0 -21   7   19.04   34.96
   0  21   7   -1.38   30.55
   0 -21   7   88.74   25.50
   0  21   7  101.75   26.25
   0  21  -7   88.19   34.08
   0  21  -7  104.55   24.39
   0  21  -8  104.68   23.03
   0 -21   8  106.48   30.70
   0  21   8   49.97   26.10
   0 -21  -8   24.82   29.98
   0  21  -8   13.58   29.81
   0  21   8   62.23   30.91
   0  21   8   42.20   33.61
   0 -21   8   10.46   35.24
   0  21   9   10.41   25.45
   0  21   9   66.65   34.75
   0 -21  -9   39.01   34.26
   0 -21   9   45.58   35.32
   0 -21   9  -30.07   24.62
   0  21  -9   19.60   31.05
   0  21   9   -9.30   22.19
   0  21  10   34.83   26.54
   0 -21  10  -30.88   26.25
   0  21  10  -15.26   20.79
   0 -21 -10  -31.28   33.03
   0  21  10   34.68   32.04
   0  21 -10  -35.61   26.52
   0 -21  10   10.96   36.33
   0  21  11  -32.88   20.81
   0  21 -11   22.45   32.80
   0  21  11   11.30   32.07
   0 -21  11   18.01   38.11
   0 -21  11    5.44   31.32
   0 -21 -11   41.38   36.61
   0 -21  12  -56.01   31.09
   0 -21 -12   39.85   41.22
   0  21  12   30.10   37.82
   0 -21  12  -10.46   35.71
   0  21  12    6.60   23.51
   0  21 -12  -11.38   33.25
   0 -21 -13  -33.84   38.73
   0 -21  13   -3.88   38.42
   0  21  13  -34.22   33.04
   0  21 -13   -9.39   32.26
   0  21  13    9.81   25.76
   0 -21  13    2.28   37.53
   0 -21  14   -5.62   38.45
   0 -21 -14   26.27   43.70
   0  21  14    8.90   37.03
   0 -21  14  -32.81   41.24
   0  21 -14   24.21   36.05
   0  22   0   31.54   21.44
   0  22   0    5.39   20.42
   0 -22   0    3.10   13.67
   0 -22   0   35.40   29.95
   0 -22  -1  305.19   48.09
   0 -22   1  249.55   43.63
   0  22  -1  229.99   36.15
   0  22   1  234.22   35.43
   0 -22  -1  228.90   26.74
   0  22   1  228.74   35.82
   0 -22   1  277.27   23.36
   0  22  -1  212.65   34.57
   0  22   2   24.77   22.00
   0 -22   2   -5.43   28.87
   0  22   2   48.89   22.63
   0  22  -2   27.79   20.73
   0 -22   2   14.22   11.77
   0 -22  -2   70.18   21.83
   0  22  -2   13.51   21.76
   0  22   2   43.27   28.00
   0 -22   3  810.23   72.31
   0  22   3  698.49   61.16
   0 -22  -3  813.12   58.32
   0  22  -3  809.99   61.91
   0  22   3  832.60   64.92
   0 -22   3  820.12   48.28
   0  22   3  751.17   70.72
   0  22  -3  734.06   64.83
   0  22  -4   22.48   21.46
   0 -22   4   -8.26   13.87
   0  22   4   -1.95   20.54
   0  22   4   12.07   20.96
   0 -22   4  -21.44   29.17
   0 -22  -4   31.94   24.56
   0  22   4  -14.94   23.20
   0  22  -4   37.68   26.91
   0 -22   5   40.82   33.76
   0 -22   5   91.55   20.67
   0  22  -5   39.20   23.53
   0  22   5  111.01   35.17
   0 -22  -5   81.24   29.15
   0  22   5   34.51   24.55
   0  22   5   47.49   23.12
   0  22  -5   90.49   35.09
   0  22  -6  114.33   26.84
   0  22   6   91.94   30.98
   0  22   6  158.64   31.19
   0 -22  -6   63.87   28.73
   0  22  -6   95.98   34.29
   0 -22   6  142.80   40.53
   0 -22   6  152.57   27.10
   0  22   6  169.55   42.65
   0 -22  -7    6.53   29.75
   0  22   7   20.11   32.34
   0 -22   7   14.93   33.92
   0  22   7   11.06   22.08
   0  22   7  -18.69   21.50
   0 -22   7   30.09   22.33
   0  22  -7    5.15   28.34
   0  22  -7    3.43   19.77
   0 -22   8   89.01   29.13
   0 -22   8   23.69   34.70
   0  22   8   74.19   30.35
   0  22  -8   98.44   35.42
   0 -22  -8  102.94   36.71
   0  22  -8   88.66   24.54
   0  22   8   93.85   41.06
   0  22   8   85.08   33.77
   0  22   9   94.01   28.21
   0  22   9   52.26   30.69
   0 -22   9  129.46   40.73
   0  22   9  114.00   39.95
   0 -22   9  135.38   33.72
   0 -22  -9  150.86   40.81
   0  22  -9  116.77   40.03
   0  22  10  -35.00   28.43
   0 -22  10   22.50   29.88
   0  22  10   21.98   21.97
   0  22  10   22.71   26.45
   0 -22  10   16.20   37.65
   0  22 -10   29.35   34.68
   0 -22 -10  -27.53   30.35
   0  22  11   -1.17   24.81
   0 -22 -11  -60.92   33.29
   0 -22  11  -47.48   28.35
   0  22 -11    7.49   33.12
   0 -22  11   -0.93   37.39
   0  22  11   25.44   36.36
   0 -22  12  298.26   52.53
   0 -22 -12  321.77   59.11
   0 -22  12  287.09   57.26
   0  22 -12  313.56   57.75
   0  22  12  333.61   65.24
   0  22  12  216.26   43.82
   0 -22 -13  123.16   48.19
   0 -22  13  168.03   49.05
   0  22  13  124.45   47.49
   0 -22  13   75.18   41.84
   0  22  13   72.63   30.80
   0  22 -13   87.46   43.07
   0 -22  14  186.54   55.10
   0  22  14  295.68   62.31
   0 -22 -14  186.83   53.44
   0  22 -14  131.58   47.98
   0  23   0   18.18   22.43
   0 -23   0   52.32   31.09
   0  23   0  -23.34   18.38
   0 -23   0   -0.46   14.56
   0  23   1  701.90   59.85
   0 -23  -1  764.38   70.67
   0 -23  -1  594.04   47.14
   0  23  -1  804.65   61.05
   0 -23   1  654.36   42.27
   0  23   1  787.11   62.30
   0  23  -1  677.91   61.13
   0 -23   1  837.91   71.03
   0 -23   2  -16.18   29.77
   0  23   2   -4.67   24.79
   0  23   2   -2.41   20.63
   0  23   2   10.14   20.08
   0 -23  -2   13.73   19.61
   0  23  -2   21.35   20.26
   0 -23   2   -8.05   10.69
   0  23  -2    5.91   22.27
   0  23   3  295.14   41.13
   0  23  -3  344.54   42.75
   0  23  -3  271.61   40.64
   0 -23   3  284.69   25.42
   0 -23  -3  266.59   34.97
   0 -23   3  191.95   45.91
   0  23   3  282.61   47.74
   0  23   3  247.76   38.30
   0  23   4   90.16   27.63
   0 -23   4  153.56   40.93
   0  23   4   65.62   31.48
   0  23  -4  104.66   33.27
   0  23  -4  142.53   31.12
   0 -23   4  115.76   19.54
   0 -23  -4  102.08   28.73
   0  23   4   80.31   27.85
   0  23   5    4.71   29.54
   0 -23   5   -6.77   16.55
   0 -23   5   10.53   33.00
   0 -23  -5    3.55   26.31
   0  23  -5    4.91   20.90
   0  23   5   24.43   22.83
   0  23   5   -0.85   24.24
   0  23  -5   -9.83   26.12
   0 -23   6  135.93   26.40
   0  23   6  169.20   37.38
   0  23  -6  114.88   36.79
   0 -23  -6  110.88   34.48
   0 -23   6  144.95   40.68
   0  23   6  128.64   30.72
   0  23  -6  110.42   28.65
   0  23   6  125.39   38.83
   0  23   7  175.75   43.81
   0 -23  -7  143.03   37.42
   0  23  -7  195.54   43.91
   0  23   7  205.08   41.48
   0 -23   7  200.61   47.08
   0  23  -7  227.11   34.21
   0 -23   7  268.81   34.31
   0  23   7  201.93   37.68
   0  23   8   80.77   33.00
   0  23  -8   89.47   25.40
   0  23   8   43.06   26.72
   0 -23  -8   62.29   35.77
   0  23  -8   72.48   35.50
   0 -23   8   44.52   36.73
   0  23   8   10.62   33.18
   0 -23   8   60.51   27.69
   0  23   9   48.43   37.41
   0 -23   9   54.49   30.53
   0  23   9   88.68   32.34
   0 -23   9   96.30   39.85
   0  23  -9  105.89   38.17
   0  23   9  109.60   28.93
   0 -23  -9    8.49   33.63
   0  23  10  -24.06   33.29
   0 -23  10   40.59   38.48
   0 -23 -10  -73.89   29.13
   0  23 -10  -26.57   29.66
   0  23  10  -27.81   25.07
   0  23  10   14.13   22.99
   0 -23  10   16.64   29.98
   0 -23 -11    9.10   35.97
   0  23 -11   22.69   35.33
   0 -23  11   28.00   31.79
   0  23  11   25.47   26.81
   0 -23  11   21.49   39.17
   0  23  11    5.25   32.23
   0  23  12   45.57   38.45
   0  23  12   12.08   26.03
   0 -23  12  -19.37   36.39
   0  23 -12  -30.88   32.59
   0 -23  12   21.09   33.76
   0 -23 -12  -42.99   33.68
   0 -23  13   23.51   39.73
   0 -23  13   35.86   43.04
   0 -23 -13   27.03   44.47
   0  23  13  -16.17   39.37
   0  23 -13   -9.68   34.70
   0  23  13   50.01   29.79
   0  24   0  -19.93   18.76
   0  24   0  -14.18   21.17
   0 -24   0    2.87   14.44
   0 -24   0  -29.56   30.38
   0  24   1   97.16   30.95
   0 -24   1  129.21   16.61
   0  24   1  135.72   30.38
   0  24  -1  117.87   29.18
   0  24  -1   69.92   27.58
   0 -24  -1   71.83   20.04
   0 -24   1  118.41   39.07
   0 -24  -1  122.59   37.78
   0  24  -2  109.90   29.98
   0 -24  -2   59.02   22.51
   0  24   2  104.72   28.88
   0 -24   2   91.80   36.74
   0  24  -2   71.62   25.01
   0 -24   2  102.64   14.75
   0  24   2   87.67   28.22
   0 -24   3   22.31   34.91
   0 -24  -3  -16.26   23.53
   0  24  -3   -2.01   18.95
   0  24   3   -8.81   28.89
   0 -24   3   -8.43   11.94
   0  24   3   52.25   25.21
   0  24   3   -3.43   21.70
   0  24  -3    0.01   24.26
   0 -24   4  943.76   81.50
   0  24   4  829.52   68.19
   0 -24   4  866.75   54.00
   0  24   4  833.78   79.46
   0  24  -4  929.36   69.35
   0  24   4 1103.78   76.89
   0  24  -4  836.94   76.09
   0 -24  -4  762.56   65.07
   0  24   5  -43.27   20.15
   0 -24   5   -4.93   33.25
   0  24   5   22.91   24.66
   0  24   5   28.84   29.26
   0 -24  -5   24.34   27.65
   0  24  -5  -14.60   26.68
   0 -24   5  -28.24   15.49
   0  24  -5  -15.96   20.78
   0  24   6    9.39   25.49
   0  24   6   35.83   33.56
   0  24  -6   35.42   24.51
   0 -24   6   56.15   37.60
   0  24   6   27.35   25.89
   0 -24  -6   11.16   29.26
   0  24  -6   -2.75   26.94
   0 -24   6   69.33   22.05
   0 -24   7  688.63   52.81
   0  24   7  725.24   79.36
   0 -24  -7  736.63   64.75
   0  24  -7  582.85   72.52
   0  24  -7  597.36   55.54
   0  24   7  664.03   65.17
   0 -24   7  639.42   73.32
   0  24   7  575.49   69.53
   0  24   8  127.87   42.91
   0 -24   8   90.07   42.77
   0  24   8  140.01   33.44
   0  24  -8  184.70   32.59
   0  24   8  155.79   39.04
   0 -24   8  196.62   33.88
   0  24  -8  141.42   42.33
   0 -24  -8  215.48   42.80
   0 -24   9  407.86   61.36
   0  24   9  372.29   55.47
   0  24   9  274.82   56.74
   0  24  -9  409.11   60.51
   0  24   9  451.08   50.80
   0 -24  -9  394.27   56.76
   0 -24   9  462.90   49.54
   0  24  10  -11.05   23.32
   0  24  10   36.28   30.00
   0 -24  10   -0.18   36.39
   0 -24 -10   -0.64   30.98
   0 -24  10   10.65   28.75
   0  24 -10  -10.06   31.22
   0  24  10  -25.01   30.79
   0 -24 -11  119.98   46.95
   0  24  11  137.37   37.38
   0 -24  11  166.90   49.03
   0  24  11  202.50   52.53
   0  24 -11  136.23   45.66
   0 -24  11  193.22   42.18
   0  24  12   67.40   31.69
   0  24  12  123.47   50.02
   0 -24 -12   81.38   42.68
   0 -24  12   74.45   40.35
   0  24 -12   50.65   37.22
   0 -24  12   22.98   41.10
   0  24  13  112.94   36.19
   0 -24  13   97.10   46.58
   0 -24 -13  147.30   54.25
   0 -24  13   99.64   48.48
   0  24 -13   32.82   39.80
   0  24  13   93.72   46.58
   0 -25   0   48.41   33.15
   0  25   0    3.92   23.40
   0  25   0   16.07   22.55
   0 -25   0   22.94   15.20
   0  25  -1  178.49   35.66
   0  25   1  188.38   35.32
   0 -25   1  249.24   46.56
   0 -25  -1  198.53   45.85
   0 -25  -1  200.77   26.18
   0  25  -1  197.69   37.16
   0  25   1  141.29   34.88
   0  25   2  101.62   30.39
   0  25  -2   92.60   30.99
   0 -25  -2  185.48   43.94
   0  25   2  141.17   33.39
   0  25  -2  144.83   33.15
   0 -25  -2  118.86   25.13
   0 -25   2   67.98   37.65
   0  25  -3   46.79   23.63
   0  25   3   34.40   32.42
   0 -25   3   14.95   36.90
   0  25   3   45.86   25.71
   0  25   3    4.33   22.89
   0 -25  -3  -14.22   25.48
   0  25  -3   -5.40   24.77
   0 -25   3   10.54   12.58
   0  25  -4  870.91   67.89
   0 -25   4  806.99   77.09
   0  25   4  799.13   69.87
   0 -25  -4  890.00   65.56
   0 -25   4  803.19   50.29
   0  25  -4  801.41   73.51
   0  25   4  672.26   64.90
   0  25   4  767.86   76.94
   0  25  -5   45.22   32.15
   0  25  -5  -20.01   21.83
   0 -25   5    5.76   36.31
   0 -25  -5   47.49   30.34
   0 -25   5   30.67   17.96
   0  25   5   39.79   25.90
   0  25   5   44.56   34.59
   0  25   5    9.60   23.19
   0  25   6   76.77   38.55
   0  25   6  179.10   38.70
   0  25  -6   15.35   31.77
   0 -25  -6  104.97   35.89
   0 -25   6  106.93   41.05
   0  25  -6   82.70   29.18
   0 -25   6  108.65   24.21
   0  25   6  106.93   31.64
   0  25   7    3.74   24.88
   0 -25   7    3.46   36.46
   0  25   7   21.32   31.69
   0  25   7   38.57   29.63
   0 -25  -7  -14.34   30.43
   0 -25   7    9.35   22.18
   0  25  -7  -35.16   27.50
   0  25  -7   67.53   25.19
   0  25  -8   48.28   34.71
   0  25   8  -32.22   31.88
   0 -25  -8   74.51   36.02
   0 -25   8   37.24   25.84
   0  25   8   13.18   24.96
   0  25  -8   20.12   22.52
   0  25   8   39.56   31.75
   0 -25   8   83.20   42.69
   0  25   9   35.60   35.04
   0  25  -9  -17.01   31.83
   0 -25  -9    7.06   35.14
   0  25   9   45.71   26.29
   0 -25   9   12.87   26.95
   0  25   9   59.56   32.01
   0 -25   9  -35.59   34.56
   0  25  10   31.05   37.10
   0  25  10   25.96   31.52
   0 -25  10  -22.93   36.14
   0 -25  10   30.44   31.17
   0 -25 -10    7.24   35.84
   0  25 -10    6.77   34.46
   0  25  11    2.72   26.31
   0 -25  11   17.46   40.78
   0 -25 -11  128.50   44.99
   0  25 -11   14.11   35.02
   0 -25  11  -20.38   31.96
   0  25  11   22.50   38.64
   0 -25  12   46.49   42.79
   0  25  12   85.74   33.79
   0 -25 -12   71.98   45.73
   0  25  12   79.65   44.23
   0  25 -12   53.80   38.74
   0 -25  12   54.49   43.31
   0  25 -13    8.37   37.80
   0  25  13  -15.64   24.80
   0 -25 -13  136.74   52.73
   0  25  13   30.92   45.81
   0 -25  13  -22.01   40.48
   0  26   0  242.70   40.36
   0 -26   0  241.77   24.71
   0 -26   0  211.96   47.62
   0  26   0  256.73   42.21
   0 -26  -1    8.10   33.29
   0 -26  -1  -18.88   16.63
   0 -26   1   -9.52   29.90
   0  26  -1   -6.25   21.74
   0  26  -1   41.25   27.11
   0  26   1   37.69   24.68
   0  26   1   20.82   23.72
   0 -26  -2   25.07   20.78
   0 -26  -2  -22.62   30.48
   0  26   2    8.80   22.59
   0  26   2   33.17   26.23
   0 -26   2  -20.78   33.46
   0  26  -2   34.43   27.32
   0  26  -2   18.11   23.02
   0  26   3   -8.92   32.89
   0 -26  -3  -41.16   24.17
   0  26   3   10.80   22.41
   0  26  -3   -8.56   24.03
   0  26   3    3.39   25.16
   0 -26   3    4.84   38.40
   0 -26   3  -26.73   12.06
   0  26  -3   31.12   23.78
   0  26   4   29.19   27.32
   0  26   4   47.27   34.10
   0  26   4   34.08   27.29
   0 -26  -4   22.19   30.14
   0 -26   4   32.89   15.91
   0  26  -4   36.06   26.00
   0 -26   4   83.65   40.78
   0  26  -4   52.02   28.97
   0 -26   5   37.85   36.04
   0 -26  -5   15.93   30.25
   0  26   5   34.03   36.65
   0  26   5    4.42   23.34
   0  26  -5   21.20   30.48
   0 -26   5   49.50   18.39
   0  26   5   15.07   24.10
   0  26  -5   13.11   24.61
   0  26  -6   32.03   25.04
   0  26   6    4.68   30.00
   0  26   6   28.78   26.23
   0  26   6   -4.77   25.50
   0  26  -6   15.05   31.39
   0 -26  -6    1.02   31.50
   0 -26   6   24.65   37.73
   0 -26   6   48.18   21.33
   0  26   7   22.78   27.09
   0  26   7   15.06   36.58
   0  26   7   31.84   29.43
   0 -26   7   18.83   38.45
   0  26  -7   14.12   22.49
   0 -26  -7   36.40   35.67
   0  26  -7  -35.24   26.34
   0 -26   7    5.03   22.50
   0 -26   8   85.50   42.50
   0 -26   8   66.85   28.00
   0  26   8   64.53   29.45
   0  26   8   34.81   30.57
   0 -26  -8   17.26   35.72
   0  26   8   19.38   34.64
   0  26  -8   35.28   25.96
   0  26  -8   -5.20   33.51
   0  26   9   -7.13   27.03
   0 -26   9  -23.28   29.75
   0  26   9   13.14   26.20
   0  26   9   -2.26   33.76
   0 -26   9   63.05   38.90
   0 -26  -9    8.25   33.30
   0  26  -9  -21.99   30.33
   0 -26 -10    9.76   36.71
   0 -26  10   38.24   39.57
   0  26 -10   66.85   37.91
   0  26  10   18.90   36.93
   0  26  10   15.46   33.42
   0 -26  11   63.13   43.29
   0 -26 -11  -57.64   35.21
   0  26  11   25.15   26.59
   0  26  11  -24.32   34.97
   0  26 -11  -26.44   35.19
   0  26  12   99.78   35.88
   0  26  12  146.17   55.33
   0 -26 -12  131.83   51.42
   0 -26  12  240.52   56.34
   0  26 -12   60.48   40.91
   0  26  13   19.48   39.86
   0  26 -13   23.40   38.39
   0 -26 -13  -27.00   41.87
   0 -26  13  -29.16   40.27
   0  26  13   -0.73   29.41
   0  27   0   21.92   25.56
   0 -27   0   14.24   33.02
   0  27   0   -4.13   23.18
   0 -27  -1  295.17   30.84
   0 -27   1  242.62   49.08
   0 -27  -1  317.34   55.95
   0  27  -1  246.73   41.12
   0  27   1  366.72   47.35
   0  27  -1  254.33   42.52
   0  27   1  338.58   48.15
   0  27   2   -5.07   22.97
   0 -27   2   -7.29   33.83
   0  27  -2   41.71   27.59
   0 -27  -2   41.75   36.89
   0  27   2  -19.44   23.71
   0 -27  -2   12.75   20.59
   0  27  -2   25.76   24.22
   0  27  -3   54.74   27.55
   0  27   3   27.41   26.45
   0 -27   3   37.84   38.46
   0  27  -3   85.09   31.85
   0  27   3   42.75   27.07
   0 -27  -3  111.52   29.97
   0  27   4   81.48   30.02
   0 -27  -4  157.90   36.88
   0  27  -4  138.00   33.23
   0  27   4  149.91   35.34
   0  27  -4  102.60   34.56
   0 -27   4  159.00   48.10
   0  27   4  112.07   41.48
   0 -27   5  -51.42   36.92
   0  27  -5   -7.46   26.30
   0 -27  -5  -32.15   28.63
   0  27   5    1.22   26.40
   0  27  -5  -24.13   22.96
   0  27   5  -22.52   29.44
   0  27   5    2.51   25.89
   0 -27   6    5.66   39.02
   0  27   6  -22.44   21.99
   0  27  -6   34.83   26.03
   0  27  -6   36.54   33.03
   0  27   6   66.75   32.83
   0  27   6  -56.43   28.85
   0 -27  -6    0.14   33.06
   0 -27   7   42.96   41.08
   0 -27  -7   83.03   37.98
   0  27   7   47.78   28.09
   0  27   7   -3.07   25.75
   0  27  -7    3.71   31.80
   0  27   7  117.22   41.43
   0  27  -7   98.00   31.84
   0  27   8  -25.51   24.71
   0  27  -8   -2.30   33.13
   0 -27  -8   27.60   34.93
   0  27   8   37.86   27.54
   0  27  -8  -17.16   22.64
   0  27   8   42.26   42.15
   0 -27   8   26.81   42.17
   0  27   9   96.50   44.19
   0 -27   9   89.35   45.06
   0  27  -9   51.77   37.51
   0  27   9   90.80   36.40
   0  27   9  123.17   33.18
   0 -27  -9  140.83   42.62
   0  27 -10   43.80   40.08
   0 -27 -10  -23.44   35.77
   0  27  10  -11.90   36.55
   0  27  10   56.32   35.29
   0 -27  10  -51.26   35.53
   0 -27 -11  -14.40   37.93
   0  27 -11   16.08   37.77
   0  27  11    3.87   27.88
   0 -27  11  -40.62   37.24
   0  27  11   21.18   38.32
   0  27  12   11.32   40.38
   0 -27  12   50.41   45.78
   0  27 -12    2.94   37.08
   0 -27 -12   58.71   46.77
   0  27  12   31.01   29.25
   0  28   0   72.21   28.95
   0  28   0   26.81   25.73
   0 -28   0   39.55   36.76
   0  28   1  179.19   40.42
   0 -28  -1  190.45   30.85
   0 -28   1  143.06   45.62
   0 -28  -1  193.81   47.53
   0  28  -1  218.56   40.89
   0  28  -1  191.19   39.27
   0  28   1  223.15   40.46
   0 -28  -2   50.42   23.94
   0 -28  -2  104.77   42.51
   0 -28   2  138.08   47.06
   0  28   2  126.47   34.36
   0  28   2   68.23   31.50
   0  28  -2   71.29   29.09
   0  28  -2  114.52   33.46
   0 -28  -3  -17.40   31.84
   0  28   3   50.61   29.17
   0  28   3   15.90   26.73
   0  28  -3   10.06   24.21
   0  28  -3  -18.77   23.53
   0 -28   3   -7.61   34.85
   0 -28  -3   23.84   27.43
   0  28   4   -8.03   23.67
   0 -28   4   33.26   42.98
   0  28  -4  -13.38   27.01
   0  28  -4   25.49   27.61
   0  28   4   36.22   29.14
   0  28   4   78.92   40.21
   0 -28  -4  -12.12   30.00
   0 -28   5   91.05   45.24
   0 -28  -5   25.20   35.20
   0  28   5   33.85   29.57
   0  28  -5   22.14   29.97
   0  28   5   76.44   39.85
   0  28  -5   97.67   32.44
   0  28   5   72.38   31.29
   0  28  -6   11.64   25.09
   0  28   6   32.16   27.86
   0  28   6   22.67   27.77
   0  28  -6    4.79   30.08
   0 -28   6   -5.85   38.44
   0 -28  -6   17.21   34.13
   0  28   6   46.52   39.94
   0  28   7  251.14   44.80
   0 -28   7  353.63   60.93
   0  28  -7  315.06   44.89
   0 -28  -7  253.25   49.33
   0  28  -7  258.13   51.18
   0  28   7  289.77   50.43
   0  28   7  226.57   52.97
   0 -28  -8    8.67   35.15
   0  28   8    3.70   27.70
   0  28  -8    4.08   32.94
   0  28   8   13.29   35.58
   0  28   8   -3.12   26.81
   0 -28   8  -11.60   39.92
   0  28  -8   45.35   26.83
   0  28   9   65.35   44.40
   0  28  -9  131.84   45.85
   0  28   9  179.69   43.82
   0 -28  -9  156.78   45.66
   0 -28   9  216.21   52.82
   0  28   9  254.24   44.29
   0  28  10   25.26   39.63
   0  28 -10    0.21   32.88
   0 -28  10   43.89   43.78
   0 -28 -10   32.31   39.18
   0  28  10   39.80   31.92
   0  28  11  -13.92   27.73
   0 -28 -11  -33.56   39.46
   0 -28  11   -6.81   40.37
   0  28  11   30.49   45.06
   0  28 -11  -55.82   31.01
   0  28 -12  -40.25   30.73
   0  28  12   46.68   33.56
   0  28  12   21.91   45.55
   0 -28 -12   47.07   45.89
   0 -28  12   13.93   45.26
   0 -29   0   -8.18   35.01
   0  29   0   66.86   28.58
   0  29   0    4.54   25.53
   0 -29   1  190.44   47.97
   0 -29  -1  152.97   48.50
   0  29  -1  112.95   35.47
   0  29  -1   93.81   32.30
   0  29   1  134.38   36.27
   0  29   1  126.56   34.82
   0  29  -2   29.10   26.62
   0  29   2   -9.07   25.45
   0  29  -2   29.81   25.79
   0  29   2    2.45   24.78
   0 -29  -2   64.72   39.73
   0 -29   2   25.15   42.74
   0  29  -3  126.23   35.38
   0 -29  -3  110.98   30.11
   0  29  -3   64.92   32.25
   0 -29  -3   79.39   39.12
   0 -29   3  155.38   49.61
   0  29   3  124.57   35.03
   0  29   3  119.65   36.85
   0  29   4   49.15   39.60
   0  29  -4   82.49   30.90
   0 -29  -4   20.07   34.43
   0  29   4   74.61   31.28
   0  29   4   25.73   27.85
   0  29  -4   45.16   31.21
   0 -29   4   68.33   44.96
   0 -29  -5  272.36   47.91
   0  29  -5  309.28   46.87
   0  29   5  292.31   49.59
   0  29   5  261.13   56.19
   0  29   5  287.97   47.20
   0  29  -5  277.12   52.03
   0 -29   5  331.51   60.79
   0  29   6  151.16   39.25
   0  29   6  146.47   48.78
   0 -29  -6  223.24   46.64
   0 -29   6  162.59   50.92
   0  29  -6  139.48   35.21
   0  29   6   93.04   33.61
   0  29  -6  160.82   42.22
   0 -29  -7   77.96   40.23
   0  29  -7  -10.03   25.18
   0 -29   7  -17.41   40.73
   0  29   7   29.80   37.20
   0  29   7   19.39   30.44
   0  29  -7  -19.19   30.76
   0  29   7   23.63   28.56
   0  29   8  -17.39   34.20
   0 -29  -8   27.94   37.33
   0 -29   8   -3.81   40.81
   0  29   8  -38.47   25.07
   0  29  -8  -23.48   30.92
   0  29   8    0.16   26.20
   0  29  -8  -28.38   23.66
   0  29   9   18.62   31.83
   0  29   9   35.56   30.28
   0 -29  -9  -29.21   37.63
   0  29  -9   36.15   36.35
   0 -29   9  -21.49   41.27
   0  29   9  -23.30   35.85
   0 -29  10  -26.94   38.77
   0 -29 -10   -7.14   38.58
   0  29  10   30.81   30.46
   0  29 -10   -5.94   35.53
   0  29  10   57.49   47.31
   0  29  11   88.08   36.42
   0 -29 -11   49.03   42.81
   0  29 -11  -12.62   33.95
   0  29  11   42.18   44.03
   0 -29  11   69.93   47.15
   0  29  12  107.09   38.31
   0 -29  12   72.16   50.42
   0  29  12  135.79   56.91
   0  29 -12    8.31   38.34
   0 -29 -12   97.56   49.01
   0  30   0  143.99   38.69
   0  30   0  151.32   39.16
   0 -30   0  182.93   50.12
   0  30   1   27.15   28.87
   0  30  -1   44.91   28.05
   0  30  -1   54.16   29.12
   0  30   1   80.94   33.21
   0 -30   1   79.77   44.39
   0 -30  -1   36.00   38.05
   0  30   2   35.67   27.08
   0  30  -2  -38.51   23.85
   0 -30   2   43.69   39.83
   0  30  -2   38.59   27.33
   0 -30  -2  -32.83   33.14
   0  30   2    3.66   24.50
   0  30  -3  497.97   58.38
   0  30   3  310.57   51.40
   0  30   3  376.61   51.77
   0 -30  -3  365.68   65.40
   0  30  -3  479.12   60.17
   0 -30   3  391.84   68.47
   0  30   4   97.70   34.97
   0  30  -4   61.03   33.36
   0 -30  -4   90.52   36.69
   0  30   4  121.04   35.87
   0 -30   4   30.69   43.63
   0  30  -4  104.82   33.52
   0 -30   5   32.26   44.05
   0  30  -5   56.41   30.57
   0  30  -5   76.02   35.98
   0  30   5   54.78   33.10
   0  30   5   55.56   32.20
   0  30   5   56.26   41.43
   0 -30  -5  139.15   41.94
   0  30  -6    4.04   27.46
   0 -30   6   -5.61   39.47
   0  30   6   66.40   33.59
   0 -30  -6  -27.80   34.99
   0  30   6    2.93   25.87
   0  30   6   40.45   43.16
   0  30  -6   66.10   36.16
   0 -30  -7  110.32   40.36
   0  30  -7   19.74   34.30
   0  30   7   55.38   41.16
   0  30   7   45.67   31.87
   0  30  -7   21.30   31.20
   0  30   7   60.18   30.71
   0 -30   7  -10.81   38.46
   0  30  -8  111.47   42.62
   0  30   8   94.58   36.56
   0  30  -8    4.29   28.91
   0  30   8   84.22   38.74
   0  30   8   55.11   43.84
   0 -30  -8  149.53   44.27
   0 -30   8   70.32   46.12
   0  30  -9   45.71   36.22
   0  30   9   11.68   40.18
   0 -30  -9    6.72   37.68
   0 -30   9   17.18   42.36
   0  30   9   30.01   31.86
   0  30   9   63.67   37.73
   0  30  10    2.83   29.83
   0  30 -10    7.14   34.79
   0 -30  10  -13.51   42.60
   0  30  10   -8.15   36.21
   0 -30 -10   14.37   41.87
   0 -30 -11   51.21   46.53
   0  30 -11  -12.76   32.65
   0  30  11   67.65   48.27
   0 -30  11   10.69   43.56
   0  30  11   62.04   36.90
   0 -31   0   70.91   41.09
   0  31   0   30.81   29.73
   0  31   0   51.55   30.40
   0  31  -1  533.42   64.04
   0 -31  -1  481.96   69.40
   0  31   1  557.86   63.64
   0 -31   1  512.08   72.80
   0  31  -1  582.07   64.88
   0  31   1  450.03   59.78
   0  31  -2  -10.67   24.22
   0 -31  -2  -42.99   35.67
   0  31   2   -9.26   26.11
   0  31   2   25.52   27.17
   0  31  -2  -21.51   26.15
   0 -31   2   38.46   43.05
   0  31  -3  142.73   38.60
   0  31   3  141.09   39.16
   0  31  -3  124.34   36.98
   0 -31  -3  147.58   49.33
   0 -31   3  132.20   47.09
   0  31   3  145.56   37.59
   0 -31  -4  104.37   45.35
   0  31   4  191.16   42.43
   0  31  -4  110.92   36.16
   0  31  -4  116.54   34.24
   0 -31   4  109.81   47.32
   0  31   4   51.92   30.55
   0 -31   5   -0.34   42.16
   0  31  -5   14.63   30.62
   0  31   5    0.80   27.07
   0 -31  -5   34.50   46.99
   0  31  -5   26.54   30.31
   0  31   5  115.34   36.57
   0  31   5   43.88   42.48
   0  31  -6   24.05   33.28
   0 -31  -6   -1.18   38.29
   0  31   6    6.22   26.84
   0  31   6   13.96   30.02
   0 -31   6   23.90   44.66
   0  31  -6  -24.27   26.03
   0  31   6  -17.94   36.81
   0 -31  -7   67.36   40.85
   0  31   7  127.05   37.47
   0  31  -7   50.39   36.98
   0  31  -7   10.41   28.77
   0  31   7   33.73   30.83
   0 -31   7   16.95   42.61
   0  31   7    7.22   37.60
   0  31  -8   49.07   38.28
   0 -31   8   23.90   47.20
   0 -31  -8  -10.50   37.74
   0  31   8  -42.12   31.27
   0  31   8    3.13   28.04
   0  31   8   21.92   30.98
   0  31  -8  -29.20   26.51
   0 -31   9   47.85   45.93
   0  31   9   55.55   38.44
   0 -31  -9   57.90   41.28
   0  31  -9   98.32   43.58
   0  31   9   -6.55   42.19
   0  31   9   44.64   32.09
   0  31  10   -0.55   38.42
   0  31 -10  -14.36   31.40
   0  31  10    8.18   29.89
   0 -31 -10   11.26   41.80
   0 -31  10    2.46   43.56
   0 -31 -11   15.45   46.01
   0  31 -11  -22.33   33.48
   0  31  11  -46.32   43.96
   0 -31  11   -2.91   44.39
   0  31  11    7.75   31.84
   0  32   0  545.88   63.02
   0  32   0  634.72   69.78
   0 -32   0  636.17   78.71
   0 -32  -1   33.65   41.28
   0  32   1   24.49   28.87
   0  32  -1   17.72   26.34
   0  32  -1   64.42   32.33
   0 -32   1   27.35   44.66
   0  32   1   -9.62   25.40
   0 -32   2   52.71   43.86
   0  32   2   81.49   32.44
   0  32  -2   29.66   33.44
   0  32  -2   18.93   29.82
   0 -32  -2   75.87   41.89
   0  32   2   33.18   29.12
   0 -32  -3   -7.76   36.72
   0  32   3    4.88   26.95
   0  32  -3    7.03   26.69
   0  32   3   20.39   25.96
   0  32  -3   -6.94   27.61
   0 -32   3   95.99   48.64
   0 -32  -4   58.40   42.04
   0 -32   4   13.88   40.95
   0  32   4    5.99   26.36
   0  32  -4   -7.38   29.85
   0  32  -4   32.63   29.45
   0  32   4    0.05   28.21
   0  32  -5   31.41   33.34
   0  32   5   25.89   42.77
   0 -32   5  118.94   50.27
   0  32   5   45.99   30.87
   0  32   5   -3.07   28.40
   0  32  -5   18.68   30.69
   0  32   6   80.18   33.78
   0  32  -6  -10.04   28.61
   0  32   6   25.87   41.62
   0  32  -6   20.50   35.31
   0 -32   6   34.80   45.36
   0  32   6   36.04   30.74
   0  32   7  223.64   46.80
   0  32  -7  230.50   53.30
   0  32   7  187.97   45.80
   0  32   7  242.83   59.72
   0  32  -7  211.22   44.36
   0 -32   7  298.08   64.62
   0 -32  -7  354.67   64.82
   0  32   8   21.48   34.95
   0 -32   8  136.51   54.66
   0  32   8   77.51   36.32
   0  32  -8  116.42   50.60
   0  32  -8   70.09   41.27
   0  32   8   44.61   48.69
   0 -32  -8  201.95   50.82
   0 -32   9  124.21   54.04
   0 -32  -9  211.53   52.57
   0  32  -9  171.64   50.29
   0  32   9  155.13   60.74
   0  32   9  138.19   45.06
   0  32   9  313.54   55.64
   0  32 -10   42.07   39.13
   0 -32 -10   34.37   44.42
   0 -32  10  -65.90   39.67
   0  32  10  -16.81   25.93
   0  32  10  -17.69   43.51
   0 -33   0  -36.26   35.57
   0  33   0  -68.63   21.95
   0  33   0   39.51   29.65
   0  33  -1   16.49   27.70
   0 -33   1   42.91   43.24
   0 -33  -1    8.06   36.73
   0  33  -1   -3.56   27.46
   0  33   1  -15.07   26.46
   0  33   1   -9.58   26.56
   0 -33   2   31.49   39.48
   0  33   2   33.68   29.44
   0  33  -2    8.56   27.46
   0  33   2  -27.70   24.35
   0 -33  -2    3.55   38.46
   0  33  -2  -25.29   24.46
   0  33  -3   56.96   31.88
   0  33  -3   54.78   31.99
   0  33   3   48.95   31.46
   0 -33  -3   26.03   41.45
   0 -33   3  150.59   54.50
   0  33   3   65.33   33.26
   0 -33  -4  102.00   49.52
   0  33  -4   58.08   34.46
   0 -33   4   94.58   47.71
   0  33   4   95.61   37.03
   0  33   4   71.61   36.04
   0  33  -4  120.01   38.24
   0  33  -5  188.14   48.34
   0  33  -5  156.34   41.31
   0 -33   5  239.34   60.87
   0  33   5  187.52   42.23
   0  33   5  172.13   42.60
   0 -33   6   50.33   48.41
   0  33   6   21.32   41.78
   0  33  -6  -20.45   27.96
   0  33   6   45.54   34.67
   0  33  -6   24.08   31.88
   0  33   6   59.36   31.44
   0 -33   7  103.76   52.26
   0  33   7   73.46   50.21
   0  33   7   58.69   32.67
   0  33   7   54.98   33.94
   0  33  -7   10.01   37.01
   0  33  -7  101.35   35.01
   0  33   8   13.37   30.61
   0  33   8   42.64   50.27
   0  33  -8   -2.86   35.41
   0 -33   8   29.00   48.13
   0  33   8   51.46   34.88
   0  33   9   17.04   32.18
   0  33  -9   47.81   41.97
   0 -33   9  141.33   56.49
   0  33   9   21.84   44.52
   0 -33 -10   54.99   54.23
   0 -33  10  -12.18   44.75
   0  33  10   32.57   32.94
   0  33 -10    6.83   36.42
   0  33  10   33.05   52.71
   0  34   0   14.82   29.98
   0  34   0   34.13   29.82
   0 -34   0   46.00   43.82
   0  34  -1  112.74   37.24
   0 -34  -1   34.80   44.28
   0  34   1   24.58   30.43
   0  34   1  131.27   38.63
   0  34  -1   54.96   34.10
   0 -34   1  108.64   49.58
   0  34  -2   72.37   35.00
   0  34   2    0.46   27.41
   0 -34  -2   59.90   46.44
   0 -34   2   61.97   46.06
   0  34  -2   60.06   35.04
   0  34   2   67.28   35.09
   0  34   3  330.01   52.05
   0 -34  -3  304.16   60.67
   0  34   3  473.04   62.45
   0  34  -3  305.86   55.22
   0  34  -3  410.42   59.01
   0 -34   3  264.83   64.31
   0  34  -4   38.10   31.93
   0  34  -4  -18.61   30.85
   0  34   4   31.26   31.70
   0  34   4   -3.99   29.06
   0 -34  -4  -20.63   42.95
   0 -34   4   77.31   49.23
   0  34  -5  -11.22   29.20
   0 -34  -5   12.93   40.91
   0  34   5   25.83   32.06
   0  34   5   15.47   31.35
   0 -34   5  -55.84   38.00
   0  34  -5   16.37   28.43
   0  34   6   53.98   48.08
   0  34  -6   29.29   31.83
   0  34   6   43.45   34.33
   0 -34   6   20.34   47.01
   0  34  -6   43.66   37.77
   0  34   6   -5.56   30.15
   0  34  -7   81.85   36.02
   0  34   7  -24.65   29.23
   0  34  -7  -20.11   34.04
   0 -34   7   61.49   49.34
   0  34   7   92.89   39.68
   0  34   7   76.68   54.04
   0  34   8   33.28   34.08
   0 -34   8   31.96   48.59
   0  34   8   82.80   39.29
   0  34  -8   66.25   40.37
   0  34   8   14.06   47.98
   0  34   9   50.38   35.70
   0 -34   9   37.87   50.75
   0  34  -9   19.09   38.84
   0  34   9   77.29   52.33
   0  34 -10  -16.08   36.19
   0  34  10   56.01   36.96
   0 -35   0   18.41   42.38
   0  35   0   25.31   30.84
   0  35   0   34.09   29.41
   0  35  -1   96.12   34.90
   0 -35   1   83.81   47.35
   0 -35  -1   92.66   47.23
   0  35   1  122.98   38.20
   0  35   1   69.74   33.53
   0  35  -1   29.32   28.53
   0 -35   2   82.35   49.37
   0  35   2   37.43   30.59
   0  35  -2   43.25   32.12
   0  35   2    5.63   28.61
   0 -35  -2    5.63   39.11
   0  35  -2   -0.73   30.86
   0  35  -3  -19.75   28.98
   0 -35  -3   28.56   44.92
   0  35   3   17.10   30.10
   0 -35   3   94.73   49.94
   0  35   3  -17.03   27.48
   0  35  -3    9.07   30.54
   0  35  -4  -15.57   27.03
   0  35   4    9.20   31.01
   0  35  -4  -31.38   25.82
   0 -35   4   -6.76   42.18
   0 -35  -4   11.42   44.52
   0  35   4   14.25   30.42
   0  35  -5   77.90   37.96
   0 -35  -5   77.01   47.20
   0 -35   5   54.60   48.68
   0  35  -5   76.64   36.15
   0  35   5   82.59   37.01
   0  35   5   79.17   36.92
   0  35   6   -3.98   28.21
   0  35  -6  -21.20   27.85
   0  35   6   23.95   34.16
   0 -35   6    4.52   47.04
   0  35  -6   12.79   36.17
   0  35   7   53.00   33.71
   0  35  -7   47.60   34.52
   0 -35   7  -60.83   44.38
   0  35   7  -51.15   27.72
   0  35   7   36.97   48.45
   0  35  -7   19.46   35.70
   0  35  -8  -26.69   33.73
   0  35   8   48.76   35.88
   0  35   8  -26.03   45.39
   0  35   8   56.84   35.72
   0 -35   8  -85.86   41.62
   0  35  -9  -25.41   36.60
   0  35   9   45.16   49.03
   0 -35   9    1.02   50.47
   0  35   9   42.63   38.02
   0 -36   0  340.03   65.31
   0  36   0  292.85   52.59
   0  36   0  378.32   59.77
   0  36  -1   27.82   33.96
   0  36   1   52.65   33.51
   0 -36  -1   95.82   50.54
   0  36   1   68.39   34.37
   0 -36   1   22.16   46.30
   0  36  -1   94.00   38.13
   0 -36  -2   73.75   48.45
   0  36   2    5.56   29.91
   0  36  -2   20.89   32.22
   0 -36   2  -23.77   44.63
   0  36   2  -52.58   24.57
   0  36  -2    1.44   29.35
   0  36  -3   17.27   31.95
   0  36  -3   37.81   33.14
   0 -36   3  140.87   52.84
   0  36   3   -9.87   28.75
   0  36   3    8.32   30.02
   0 -36  -3   64.60   43.90
   0  36   4   99.50   40.18
   0  36   4  171.42   45.18
   0 -36   4  151.38   57.01
   0  36  -4  171.55   44.71
   0  36  -4  123.31   42.84
   0 -36  -4   89.87   47.64
   0  36  -5   31.10   35.47
   0 -36   5   -0.68   45.93
   0 -36  -5  -16.44   40.84
   0  36   5   -8.31   29.71
   0  36  -5   -8.90   31.51
   0  36   5   81.83   39.49
   0  36  -6   53.97   35.01
   0  36   6   81.36   36.11
   0 -36  -6   72.03   50.13
   0 -36   6   45.63   52.03
   0  36  -6    0.78   35.89
   0  36   6   -9.32   32.16
   0  36  -7   39.38   34.81
   0  36   7    9.00   34.60
   0  36   7   77.40   39.67
   0 -36   7  -16.85   47.44
   0  36   7   19.09   48.29
   0  36  -7   36.48   42.28
   0  36   8    7.41   33.19
   0 -36   8  -14.54   47.44
   0  36   8   34.24   38.10
   0  36   8   82.40   54.72
   0  36  -8   82.36   45.27
   0  37   0    7.11   29.86
   0  37   0  -15.77   30.24
   0 -37   0   26.76   42.10
   0 -37   1   47.17   47.95
   0  37   1  -24.92   29.17
   0  37   1   -3.24   29.56
   0  37  -1   33.67   33.55
   0 -37  -1   66.42   44.92
   0  37  -1   70.43   34.65
   0  37   2   66.97   34.11
   0  37   2   52.83   34.37
   0 -37  -2   94.45   48.28
   0  37  -2   52.96   37.52
   0 -37   2  -29.46   42.42
   0  37  -2   41.44   32.83
   0  37   3   92.03   40.96
   0  37  -3  116.08   43.60
   0 -37  -3   86.33   52.64
   0  37  -3   68.18   37.88
   0  37   3  131.75   42.62
   0 -37   3  148.92   59.06
   0 -37  -4   21.45   42.35
   0  37   4   22.89   32.38
   0  37   4   27.81   31.25
   0 -37   4   89.56   52.74
   0  37  -4   30.97   37.67
   0  37  -4   48.29   34.18
   0  37   5   -4.43   33.34
   0  37  -5   30.10   37.71
   0 -37   5   42.95   52.81
   0  37  -5   77.04   37.23
   0 -37  -5   57.12   48.63
   0  37   5   29.13   33.97
   0 -37   6   -8.92   47.44
   0  37   6   28.99   35.62
   0  37   6   -2.00   29.54
   0  37  -6  -53.11   29.37
   0  37  -6   -9.18   31.49
   0 -37  -6   46.48   49.64
   0 -37   7    6.92   52.06
   0  37   7   29.43   35.11
   0  37  -7   30.96   36.58
   0  37  -7    9.85   38.60
   0  37   7   53.49   36.02
   0  37   8    6.31   51.15
   0  37   8    3.15   34.89
   0 -37   8    7.82   54.52
   0  37  -8    2.05   35.35
   0  37   8   -6.35   35.35
   0  38   0   46.55   34.96
   0 -38   0   57.57   50.61
   0  38   0   56.08   35.75
   0  38  -1   19.56   31.33
   0 -38   1  -50.72   42.11
   0  38  -1   38.59   34.71
   0  38   1  -25.06   30.19
   0 -38  -1   21.86   46.94
   0  38   1  -26.60   28.59
   0  38   2  133.77   45.01
   0  38   2  180.05   44.19
   0 -38   2  234.13   66.70
   0 -38  -2  176.07   57.56
   0  38  -2  111.57   39.74
   0  38  -2  135.41   45.70
   0  38  -3  180.02   47.98
   0  38   3  216.04   47.01
   0 -38  -3  142.57   58.43
   0  38   3  192.25   48.74
   0 -38   3  255.57   64.00
   0  38  -3  252.74   52.94
   0  38   4   27.92   35.40
   0 -38   4   49.44   51.52
   0  38  -4   82.62   35.11
   0  38   4   49.77   34.63
   0  38  -4  -15.06   32.40
   0 -38  -4  -22.45   43.28
   0 -38  -5   67.37   52.12
   0  38  -5  133.04   47.30
   0  38  -5   86.41   39.81
   0 -38   5  147.53   59.70
   0  38   5  125.15   43.11
   0  38   5   57.67   39.41
   0  38   6   15.47   37.44
   0 -38   6  157.45   61.27
   0  38  -6   69.15   44.06
   0  38  -6  121.10   43.01
   0 -38  -6   56.20   52.58
   0  38   6   97.58   41.47
   0  38   7   31.56   37.64
   0 -38  -7  115.25   59.73
   0  38  -7   37.29   41.05
   0 -38   7   93.03   59.23
   0  38   7   19.86   33.38
   0  38  -7   63.51   40.61
   0 -39   0  -12.11   44.88
   0  39   0   -4.71   31.11
   0  39   0    0.86   30.57
   0 -39   1   65.20   52.47
   0 -39  -1   66.77   51.56
   0  39  -1  -22.99   28.87
   0  39  -1   11.86   33.21
   0  39   1   24.68   31.23
   0  39   1    7.59   30.99
   0  39  -2   25.85   31.50
   0 -39   2  -51.97   46.94
   0 -39  -2   36.92   45.94
   0  39   2  -10.87   30.16
   0  39  -2  -20.23   31.35
   0  39   2    6.49   32.98
   0  39  -3    8.58   34.95
   0  39  -3  -15.92   30.93
   0  39   3  -12.58   31.97
   0  39   3   12.70   33.16
   0 -39   3   89.77   55.17
   0 -39  -3  -34.81   43.80
   0 -39  -4   29.50   52.86
   0  39   4    8.28   33.05
   0  39  -4   18.63   35.07
   0  39  -4    3.15   36.86
   0  39   4   18.57   34.15
   0 -39   4  -90.58   41.27
   0  39  -5  -17.20   31.75
   0  39   5   15.86   35.29
   0 -39  -5  -33.89   44.91
   0  39  -5   23.71   34.08
   0  39   5  -11.88   31.56
   0 -39   5  -51.77   43.66
   0  39   6   35.44   36.07
   0  39  -6  -44.99   30.31
   0  39  -6   35.87   35.77
   0  39   6   27.46   33.29
   0 -39   6   67.32   55.32
   0 -39  -6    5.46   53.52
   0  40   0   32.91   35.83
   0  40   0   47.48   37.67
   0 -40   0  -10.23   47.96
   0  40   1  149.22   44.18
   0  40   1   94.43   42.33
   0 -40  -1  172.06   59.64
   0 -40   1  122.72   54.45
   0  40  -1   79.07   39.86
   0  40  -1  119.19   42.98
   0 -40   2  129.99   59.16
   0  40  -2   66.92   37.25
   0  40  -2  161.63   45.71
   0 -40  -2  116.67   56.12
   0  40   2   60.01   38.74
   0  40   2   78.70   40.13
   0  40  -3   52.24   38.96
   0  40   3   -7.13   29.88
   0 -40  -3   15.53   47.49
   0  40  -3   16.07   31.35
   0 -40   3  112.37   57.80
   0  40   3   45.99   37.12
   0  40  -4   54.65   39.19
   0  40   4   45.71   35.98
   0 -40   4   20.45   50.10
   0 -40  -4   29.09   49.41
   0  40   4  -45.67   26.76
   0  40  -4   -9.97   35.67
   0  40   5  108.29   42.62
   0  40  -5  152.56   51.04
   0 -40   5  191.49   64.69
   0 -40  -5  202.57   63.67
   0  40  -5  244.28   53.26
   0  40   5   76.01   42.43
   0 -41   0  -34.35   40.93
   0  41   0    9.39   36.12
   0  41   0  -15.98   32.04
   0  41   1  -26.70   31.00
   0 -41   1  -50.94   40.85
   0 -41  -1   11.50   50.18
   0  41  -1   12.82   34.47
   0  41   1  -42.41   29.70
   0  41  -1    7.09   35.96
   0 -41   2   27.78   51.49
   0  41   2   24.22   37.79
   0 -41  -2  112.45   53.62
   0  41  -2   19.32   38.34
   0  41   2  -20.81   32.08
   0  41  -2  -57.43   29.57
   0  41   3   57.33   40.35
   0 -41   3  129.43   58.98
   0 -41  -3  231.25   67.71
   0  41   3   37.83   38.64
   0  41  -3   64.68   42.80
   0  41  -3   51.38   39.03
   0 -41  -4  -22.46   41.78
   0 -41   4   41.11   51.84
   0  41   4   36.45   38.72
   0  41  -4   27.28   44.69
   0  41   4   98.56   44.90
   0  41  -4   31.58   40.82
   0 -42   0  -32.11   48.99
   0  42   0   20.33   34.60
   0  42   0   24.96   35.63
   0 -42   1  -10.25   47.89
   0 -42  -1   99.04   57.81
   0  42  -1   28.35   38.14
   0  42   1   44.30   39.46
   0  42  -1   42.46   40.96
   0  42   1   89.69   41.96
   0  42   2   15.85   31.96
   0  42  -2   19.36   36.59
   0 -42  -2   22.58   49.85
   0  42   2   24.61   36.57
   0 -42   2   70.39   55.54
   0  42  -2   35.06   38.37
  -1   0  16   74.90   40.14
   1   0 -16   74.49   41.37
   1   0 -15   69.31   35.89
  -1   0  15   -1.70   32.58
  -1   0  14  872.48   77.13
   1   0 -14  598.15   73.43
   1   0 -13   35.47   31.82
  -1   0  13   13.13   30.94
   1   0 -12  407.88   42.56
  -1   0  12  437.91   56.40
   1   0 -11   12.33   19.83
  -1   0  11    4.19   27.92
  -1   0  11   51.93   30.22
   1   0 -10  265.54   31.75
  -1   0  10  314.68   43.50
  -1   0  10  255.21   39.10
   1   0  -9   23.30   16.98
  -1   0   9  -27.48   19.72
  -1   0   9   12.47    8.04
  -1   0   9   -1.22   20.52
  -1   0   8  482.03   47.30
   1   0  -8  410.26   35.32
  -1   0   8  361.96   43.39
  -1   0   8  396.19   27.00
  -1   0   7   -5.23   21.82
  -1   0   7  -11.91   17.73
  -1   0   7    8.52    9.06
   1   0  -7   -8.06   13.97
  -1   0   6   69.67   24.20
   1   0  -6   60.82   16.41
  -1   0   6   75.39   11.85
  -1   0   6   82.73   22.92
   1   0  -5  -10.33   11.62
  -1   0   5  -33.71    7.78
  -1   0   5   -3.52   16.49
  -1   0   5   -4.51   18.74
   1   0  -4 1099.05   59.87
  -1   0   4 1186.17   67.91
  -1   0   4 1097.07   64.72
  -1   0   4 1071.29   58.15
  -1   0   3    2.18    8.35
  -1   0   3   -3.97   15.27
  -1   0   3    8.43   11.02
   1   0  -3    5.97    7.95
  -1   0   2  172.15   12.07
   1   0  -2  192.60   17.18
  -1   0   2  204.90   19.16
   1   0  -2  178.43   12.05
  -1   0   2  167.73   14.55
   1   0  -1   -2.07    2.28
   1   0  -1   -3.51    5.94
  -1   0   1    1.80    5.12
  -1   0   1    0.37    2.38
   1   0  -1   -2.34    4.20
  -1   0   1    1.04    4.39
  -1   0   0    1.28    1.52
   1   0   0    1.08    0.72
   1   0   0   -0.17    0.96
   1   0   0    0.02    2.21
   1   0   0   -1.13    1.92
  -1   0   0    2.62    2.38
  -1   0   0   -0.91    0.71
  -1   0   0    2.58    3.00
  -1   0  -1    5.11    6.36
   1   0   1    2.63    3.43
   1   0   1    0.77    5.61
   1   0   1    2.63    4.84
  -1   0  -1   -1.25    4.70
  -1   0  -1   -3.90    3.88
  -1   0  -2 3108.39  156.23
  -1   0  -2 3080.17  150.68
   1   0   2 3009.56  156.12
  -1   0  -2 3084.15  150.61
   1   0   2 3010.77  155.53
  -1   0  -3    5.11    6.84
   1   0   3    0.45   11.36
   1   0   3   13.63   12.39
  -1   0  -3    9.93   14.41
  -1   0  -4 1249.42   75.46
   1   0   4 1347.00   75.70
   1   0   4 1347.96   75.06
   1   0   5  -10.10   15.01
   1   0   5   -9.77   14.46
  -1   0  -5   47.04   20.06
   1   0   6 2549.51  139.02
  -1   0  -6 2450.79  136.38
   1   0   6 2517.00  137.68
   1   0   7  -17.39   18.97
   1   0   7   -9.37   18.36
  -1   0  -7   -6.18   20.32
  -1   0  -8  506.24   46.33
   1   0   8  490.16   47.72
   1   0   8  483.57   47.88
  -1   0  -9   -6.64   20.91
   1   0   9   11.19   21.38
   1   0   9  -32.14   18.85
  -1   0 -10   59.61   25.50
   1   0  10   -8.27   22.90
   1   0  10   33.98   24.71
   1   0  11   -0.87   26.92
   1   0  11  -21.13   25.04
  -1   0 -11    1.63   23.72
  -1   0 -12  365.58   44.79
   1   0  12  454.68   55.88
   1   0  12  371.48   54.12
   1   0  13   12.22   30.05
  -1   0 -13  -29.44   23.72
   1   0  13  -38.08   24.46
   1   0  14  -27.13   27.82
   1   0  14   79.92   36.83
   1   0  15  -35.95   32.58
   1   0  15  -16.64   30.16
  -1   0 -16   53.11   37.40
   1   0  16   81.91   40.28
   1  -1 -16    3.42   35.30
  -1   1  16    2.84   34.59
   1   1 -16   33.29   36.99
  -1  -1  16  -36.73   33.59
   1   1 -15  -24.99   27.88
  -1   1  15    1.48   33.31
  -1  -1  15   41.29   36.07
   1  -1 -15   41.46   35.22
  -1   1  14  259.19   50.94
   1   1 -14  215.29   47.02
  -1  -1  14  275.98   52.23
  -1   1  13   95.11   37.07
   1   1 -13  177.03   38.87
   1  -1 -13   30.26   32.54
  -1  -1  13  129.70   39.11
  -1   1  12  114.78   36.32
   1   1 -12  107.87   26.69
  -1  -1  12  156.32   40.27
   1  -1 -12   86.52   25.21
   1  -1 -12   92.02   34.46
   1   1 -11    2.10   19.38
   1  -1 -11   10.92   19.39
  -1  -1  11   22.84   28.30
  -1   1  11   34.26   29.50
  -1  -1  11   29.79   28.45
  -1   1  10   57.03   11.19
   1  -1 -10   26.61   18.61
  -1  -1  10   27.60   26.78
  -1   1  10   -1.07   22.52
   1   1 -10   42.16   20.86
  -1   1  10   57.20   29.08
  -1  -1  10   27.30   25.81
   1  -1  -9  202.34   25.99
   1   1  -9  224.19   27.40
  -1   1   9  186.37   18.75
  -1   1   9  199.77   34.61
  -1  -1   9  267.35   37.79
  -1  -1   9  198.64   34.16
  -1   1   9  242.83   36.75
   1  -1  -8  598.82   42.84
   1   1  -8  540.72   43.38
  -1  -1   8  684.31   55.14
  -1  -1   8  579.16   34.54
  -1   1   8  754.46   55.62
  -1  -1   8  592.51   51.84
  -1   1   8  684.55   53.98
  -1   1   8  578.74   37.39
   1   1  -7  267.23   28.26
  -1  -1   7  273.27   21.09
  -1  -1   7  312.29   37.89
  -1   1   7  320.76   24.23
  -1   1   7  316.73   38.39
  -1   1   7  326.96   37.91
   1  -1  -7  297.26   27.86
  -1  -1   7  363.13   38.75
   1   1  -6   -4.32   14.81
  -1   1   6  -32.19   15.51
  -1  -1   6   19.97    8.59
   1  -1  -6    7.27   14.12
  -1  -1   6   23.31   20.01
  -1  -1   6   51.66   21.16
  -1   1   6   18.52   22.04
  -1   1   6    8.43    9.75
  -1  -1   5  -30.12   18.40
  -1   1   5   -6.21    9.35
  -1  -1   5   -8.55    7.84
  -1   1   5   13.24   19.59
   1  -1  -5    1.21   11.67
  -1   1   5   24.55   18.14
   1   1  -5   -4.20   12.31
  -1  -1   5   -5.66   15.05
   1  -1  -4  201.35   19.74
  -1   1   4  285.63   26.23
  -1   1   4  210.46   18.98
  -1  -1   4  245.59   27.68
  -1  -1   4  227.74   18.39
  -1  -1   4  233.54   25.24
  -1   1   4  242.49   27.03
   1   1  -4  287.43   21.78
  -1   1   3  119.35   19.95
   1   1  -3  125.43   13.23
  -1   1   3  126.54   13.35
  -1  -1   3   99.44   12.31
  -1  -1   3  111.54   19.29
  -1  -1   3  105.10   15.74
   1  -1  -3  121.11   17.56
   1  -1  -3  130.08   11.54
  -1  -1   2  854.47   45.65
   1   1  -2  840.16   44.63
  -1  -1   2  861.26   49.47
   1   1  -2  855.29   46.89
   1  -1  -2  835.31   47.60
  -1  -1   2  842.98   44.83
  -1   1   2  857.73   48.96
  -1   1   2  824.61   45.06
  -1  -1   1 2004.78  100.08
  -1   1   1 2068.58   99.96
  -1  -1   1 1657.16  102.25
   1   1  -1 2129.00  101.26
  -1  -1   1 2130.09   99.76
  -1  -1   0   -0.22    0.73
   1  -1   0   -2.75    3.79
   1  -1   0   -0.18    0.72
  -1   1   0   -2.71    2.45
   1   1   0    1.45    1.06
   1   1   0    1.38    1.97
  -1   1   0   -0.43    1.86
  -1  -1   0    2.28    3.24
  -1   1   0    0.13    2.96
   1   1   0   -2.99    2.54
   1  -1   0   -1.94    1.35
  -1  -1   0    3.40    2.33
   1  -1   0   -1.14    2.60
  -1  -1   0   -1.02    3.52
   1   1   0    1.65    2.60
   1   1   1 2101.11  100.85
  -1   1  -1 1658.22   97.45
   1  -1   1 1915.62  101.04
   1  -1   1 2082.00   97.83
   1   1   1 2060.31   98.30
   1  -1   1 2104.56   99.25
  -1   1  -1 1799.91  100.78
  -1   1  -1 1865.06   99.14
   1   1   1 2071.14  100.12
   1   1   1 2068.08  100.91
  -1   1  -2  477.67   34.26
   1  -1   2  564.33   33.14
   1   1   2  535.40   31.57
   1   1   2  512.83   29.57
   1   1   2  557.06   33.52
   1  -1   2  506.39   28.57
  -1   1  -2  529.78   28.95
   1  -1   2  561.68   31.58
  -1  -1  -2  530.77   34.17
   1   1   3   46.28   12.96
  -1   1  -3   78.66    7.39
  -1   1  -3   57.18    8.90
   1  -1   3   70.42   15.25
   1   1   3   62.59    9.62
   1   1   3   68.44   14.98
  -1   1  -3   25.88   15.76
  -1  -1  -3   61.86   17.08
   1  -1   3   62.23   13.70
   1   1   4   63.77   17.65
   1  -1   4   24.03   13.80
   1   1   4   34.70    9.37
   1  -1   4   11.34   14.37
  -1  -1  -4   17.33   16.12
  -1   1  -4   21.22   17.14
   1   1   4   25.57   14.54
   1  -1   5  637.29   46.10
   1   1   5  644.26   48.31
   1   1   5  641.09   46.26
   1   1   5  698.38   38.01
  -1   1  -5  740.46   50.00
  -1  -1  -5  594.77   48.61
   1  -1   5  731.18   49.90
   1  -1   6  578.77   47.12
   1   1   6  551.18   33.57
   1  -1   6  565.37   45.42
   1   1   6  527.68   46.48
  -1  -1  -6  638.83   46.64
   1   1   6  582.97   46.01
  -1   1  -6  563.83   47.33
  -1   1  -7  115.98   25.24
   1   1   7   99.40   12.56
   1   1   7  109.52   24.86
   1  -1   7   76.21   26.08
   1  -1   7  155.22   27.04
  -1  -1  -7  114.66   26.24
   1   1   7  115.37   26.02
   1  -1   8  725.27   58.99
  -1  -1  -8  836.48   57.31
   1  -1   8  690.33   56.44
  -1   1  -8  721.60   55.31
   1   1   8  734.99   58.68
   1   1   8  749.27   57.44
   1   1   9  194.06   31.95
  -1   1  -9  125.56   28.92
   1  -1   9  122.14   29.47
   1  -1   9  148.82   32.56
  -1  -1  -9  118.57   27.85
   1   1   9  238.95   35.52
  -1  -1 -10   33.36   23.74
  -1   1 -10   50.53   25.57
   1  -1  10   67.87   30.18
   1   1  10   45.88   26.38
   1  -1  10   31.62   26.88
   1   1  10   33.14   24.82
  -1  -1 -11  103.40   28.85
  -1   1 -11   79.79   27.06
   1  -1  11   33.68   27.27
   1  -1  11  107.78   35.66
   1   1  11   34.79   29.10
   1   1  11   95.51   33.40
  -1  -1 -12  210.81   37.58
   1   1  12  283.39   44.61
   1  -1  12  212.31   44.41
   1  -1  12  167.70   38.95
  -1   1 -12  243.29   38.42
   1   1  12  231.13   43.50
   1   1  13   29.68   29.69
   1  -1  13    0.69   29.31
   1   1  13   23.63   29.83
   1  -1  13   10.97   28.55
  -1  -1 -13   36.67   24.89
  -1   1 -13  -19.48   23.38
   1  -1  14   42.50   34.24
   1   1  14   52.61   36.95
   1   1  14   62.52   34.52
   1  -1  14   91.19   38.93
   1  -1  15  -10.78   33.20
   1   1  15   34.26   35.46
   1  -1  15   96.04   41.44
   1   1  15   82.35   38.13
   1   1  16   50.49   39.58
   1  -1  16   41.56   37.88
  -1  -1 -16   23.98   35.86
  -1  -2  16    1.88   33.85
   1  -2 -16  -11.78   35.35
  -1   2  16  -55.82   31.50
   1   2 -16  106.52   42.21
   1   2 -15   42.41   37.05
  -1  -2  15   -8.14   32.24
   1  -2 -15   60.82   36.56
  -1   2  15   -6.27   33.08
  -1   2  14   50.51   36.42
  -1  -2  14  -26.44   30.57
   1  -2 -14   37.71   31.65
   1   2 -14   25.89   30.82
  -1   2  13   14.73   31.07
   1   2 -13   36.17   32.63
  -1  -2  13   93.98   37.57
   1  -2 -13   87.25   34.10
  -1  -2  12   36.21   30.32
   1  -2 -12   62.85   31.25
   1  -2 -12   52.75   22.37
  -1   2  12  108.56   36.26
   1   2 -12   62.38   24.77
  -1  -2  12   39.18   33.63
   1   2 -11  618.61   53.47
   1  -2 -11  623.01   49.82
  -1   2  11  771.91   66.00
  -1  -2  11  736.27   65.01
  -1  -2  11  650.62   64.28
  -1   2  10   -0.94   10.34
  -1   2  10   24.79   27.29
   1   2 -10   15.22   18.91
   1  -2 -10    1.73   16.86
  -1  -2  10   36.52   28.96
  -1  -2  10   26.65   24.77
  -1   2  10   21.84   24.35
   1   2  -9  120.41   23.64
  -1   2   9  199.73   34.67
  -1  -2   9  152.59   32.85
  -1   2   9  151.23   17.65
   1  -2  -9  163.21   23.82
  -1   2   9  208.97   35.66
  -1  -2   9  187.52   33.47
   1   2  -8   43.29   17.34
  -1   2   8   19.66   11.79
  -1   2   8   54.55   23.30
  -1   2   8    7.27   22.22
   1  -2  -8   41.55   15.62
  -1  -2   8   38.88   22.97
  -1  -2   8   36.31   24.76
   1   2  -7 1722.28   97.03
  -1  -2   7 1661.31  103.12
  -1   2   7 1661.97   92.50
   1  -2  -7 1847.78   95.32
  -1   2   7 1805.35  104.10
  -1  -2   7 1778.83  105.61
  -1   2   7 1754.51  105.84
  -1  -2   6  267.71   31.94
   1   2  -6  321.34   29.58
   1  -2  -6  284.44   26.75
  -1  -2   6  260.70   19.00
  -1   2   6  252.14   31.05
  -1   2   6  255.03   23.23
  -1  -2   6  287.11   35.41
  -1   2   6  252.83   33.74
  -1  -2   5  166.18   23.90
  -1   2   5  129.50   21.91
   1   2  -5  141.30   19.40
  -1   2   5  173.70   18.07
  -1   2   5  170.57   27.00
  -1  -2   5  144.90   26.79
   1  -2  -5  215.14   19.21
  -1  -2   5  146.52   13.66
  -1   2   4   91.30   16.83
   1   2  -4   77.09   13.91
  -1  -2   4   52.01   19.63
  -1  -2   4   47.18   10.12
  -1  -2   4   99.82   17.02
   1  -2  -4   67.13   11.32
  -1   2   4   80.40   19.36
  -1   2   4   84.76   12.13
  -1  -2   3  611.16   41.43
   1   2  -3  598.35   35.11
  -1   2   3  503.95   33.52
  -1  -2   3  540.05   32.68
   1  -2  -3  551.29   31.26
  -1   2   3  560.18   39.46
   1  -2  -3  592.99   38.30
  -1  -2   3  594.42   36.57
  -1  -2   2   -2.09    7.80
  -1  -2   2   -3.66   11.87
  -1   2   2   -4.57    7.12
   1   2  -2  -25.73    7.75
   1  -2  -2   17.26    9.61
   1   2  -2  -30.31    8.34
  -1   2   2    2.79   10.45
  -1  -2   1 1308.04   65.18
  -1   2   1 1295.61   64.38
  -1  -2   1 1206.72   66.45
   1  -2  -1 1281.62   63.00
  -1  -2   1 1352.05   64.18
   1   2  -1 1339.80   64.17
  -1   2   1 1112.84   65.76
  -1   2   1 1198.49   62.76
   1  -2  -1 1169.38   65.41
  -1   2   0    2.30    4.92
   1  -2   0   48.26    5.92
   1   2   0   23.76    5.66
  -1  -2   0   29.80    5.84
  -1   2   0   54.02    6.99
   1   2   0   19.26    5.71
   1   2   0   57.44    6.17
   1   2   1  769.29   41.04
   1  -2   1  752.88   42.09
   1   2   1  795.27   42.06
  -1   2  -1  777.45   39.84
  -1   2  -1  728.87   42.14
   1   2   1  735.16   40.43
   1  -2   1  738.24   39.65
   1   2   1  747.05   41.04
   1   2   2  569.17   31.70
   1  -2   2  569.17   35.22
   1   2   2  587.50   34.97
   1   2   2  575.36   33.59
   1  -2   2  514.50   30.13
  -1   2  -2  577.12   30.07
   1   2   2  540.12   34.35
   1  -2   2  549.18   33.06
  -1   2  -2  523.56   35.59
   1  -2   3  275.08   26.84
  -1   2  -3  291.53   27.99
   1  -2   3  308.91   25.90
   1   2   3  313.50   21.08
  -1  -2  -3  304.28   28.24
   1   2   3  332.18   26.80
   1   2   3  283.53   24.46
   1   2   4   -5.90    8.11
   1   2   4    1.15   14.40
   1  -2   4   23.39   14.75
   1   2   4   18.71   14.64
  -1   2  -4   17.67   16.88
  -1  -2  -4   26.22   16.12
   1  -2   4   11.49   14.20
  -1  -2  -5  369.82   35.65
  -1   2  -5  442.86   38.26
   1  -2   5  427.69   37.71
   1   2   5  386.11   26.62
   1   2   5  386.15   35.72
   1  -2   5  473.24   36.53
   1   2   5  419.08   36.81
   1   2   6  208.48   19.01
   1  -2   6  261.57   32.57
  -1   2  -6  215.49   29.80
   1   2   6  230.97   29.66
   1   2   6  253.75   29.89
   1  -2   6  177.71   27.77
  -1  -2  -6  258.02   30.55
   1  -2   7  110.20   25.06
   1   2   7  109.06   14.46
   1   2   7  104.64   23.55
  -1   2  -7  160.46   26.54
   1   2   7   67.42   22.52
   1  -2   7   76.04   24.74
  -1  -2  -7   28.88   22.06
   1   2   8  451.61   44.45
   1   2   8  360.07   28.40
   1  -2   8  484.55   44.74
   1  -2   8  485.63   46.49
   1   2   8  449.02   45.50
  -1   2  -8  450.05   42.67
  -1  -2  -8  465.44   43.31
   1   2   9 1584.20   98.00
   1  -2   9 1595.75  100.39
  -1  -2  -9 1637.77   95.50
   1   2   9 1525.47  100.26
  -1   2  -9 1515.40   95.85
   1  -2   9 1442.96   95.87
  -1  -2 -10   31.48   24.12
   1   2  10   38.02   26.02
  -1   2 -10  -12.20   20.77
   1   2  10  -10.64   23.97
   1  -2  10   11.35   23.59
   1  -2  10   25.00   26.94
   1   2  11   64.98   30.81
   1   2  11  168.48   36.22
   1  -2  11  165.94   36.71
   1  -2  11  143.36   37.03
  -1  -2 -11  125.41   30.24
  -1   2 -11  137.17   31.24
   1   2  12   32.21   28.99
   1  -2  12    0.48   29.17
   1  -2  12  -28.08   25.36
   1   2  12   15.48   27.59
  -1   2 -12   13.50   24.64
  -1  -2 -12   20.25   25.09
   1  -2  13  575.92   62.54
   1   2  13  314.85   53.18
  -1  -2 -13  398.78   48.79
   1  -2  13  483.12   64.91
   1   2  13  478.60   59.50
  -1   2 -13  460.69   52.56
   1  -2  14  -26.08   29.98
   1   2  14   28.01   30.97
   1  -2  14  -12.43   29.41
   1   2  14   -1.63   29.63
   1   2  15   67.73   41.29
   1  -2  15   97.96   39.23
   1   2  15  111.23   42.11
   1  -2  15   75.35   39.11
  -1  -2 -16   52.82   36.43
   1  -2  16  -38.27   32.47
   1   2  16  -22.11   30.46
  -1  -3  16  -33.30   33.49
  -1   3  16   -7.48   36.13
   1   3 -16  110.48   46.07
   1  -3 -16   44.95   38.98
   1   3 -15  109.30   41.23
   1  -3 -15  120.59   41.28
  -1   3  15   88.48   38.98
  -1  -3  15  102.42   43.21
   1   3 -14   66.13   34.71
  -1   3  14   58.85   34.78
  -1  -3  14    3.85   32.81
   1  -3 -14  106.07   39.57
  -1   3  13  335.42   53.10
   1   3 -13  238.17   48.27
   1   3 -13  308.79   39.76
   1  -3 -13  212.27   45.01
  -1  -3  13  352.74   52.85
  -1  -3  12   90.95   36.80
  -1   3  12  101.77   35.93
   1  -3 -12   37.97   29.60
   1   3 -12   50.75   24.43
   1  -3 -12  125.67   26.23
  -1  -3  12  129.59   37.82
   1   3 -11  150.23   29.03
  -1  -3  11  172.51   39.30
  -1   3  11  189.06   39.91
  -1   3  11  183.30   20.20
   1  -3 -11  131.78   34.52
   1  -3 -11  210.87   28.65
  -1  -3  11  238.95   42.85
   1  -3 -10   -3.80   16.94
  -1  -3  10   10.61   26.76
  -1  -3  10  -18.57   25.03
  -1   3  10   25.87   12.08
   1   3 -10    6.39   18.82
  -1   3  10   13.68   25.93
  -1  -3   9  292.40   40.17
  -1   3   9  213.30   37.37
  -1  -3   9  282.55   39.66
  -1   3   9  199.15   22.86
   1  -3  -9  284.05   29.07
   1   3  -9  267.07   30.78
  -1   3   9  189.51   33.55
   1  -3  -8   93.42   17.93
  -1   3   8   54.71   25.34
  -1   3   8   69.53   14.46
  -1  -3   8   35.43   24.59
  -1   3   8   62.21   24.60
   1   3  -8   37.30   18.40
  -1  -3   8   20.01   22.06
  -1   3   7  634.98   52.01
   1   3  -7  673.01   45.62
  -1  -3   7  626.08   53.34
  -1   3   7  560.97   40.06
  -1  -3   7  645.80   50.27
  -1   3   7  565.13   47.85
   1  -3  -7  649.75   42.51
  -1   3   6 1037.85   70.94
   1   3  -6 1082.37   64.94
  -1  -3   6 1006.48   55.66
  -1   3   6 1073.78   61.22
   1  -3  -6 1166.49   61.82
  -1  -3   6 1048.27   68.94
  -1   3   6 1097.56   69.57
  -1  -3   6 1186.47   73.51
  -1   3   5   42.63   12.16
   1  -3  -5   63.15   14.60
  -1   3   5   34.20   20.70
  -1  -3   5    5.17   19.84
  -1  -3   5    5.56   15.76
   1   3  -5   -7.23   13.11
  -1  -3   5   24.36    8.80
  -1   3   5   73.75   18.57
   1  -3  -4  395.94   25.81
   1   3  -4  407.37   30.13
  -1  -3   4  357.88   24.74
  -1  -3   4  370.86   35.19
  -1  -3   4  435.67   31.85
  -1   3   4  395.56   27.70
   1  -3  -4  425.44   33.67
  -1   3   4  379.48   35.75
   1  -3  -3   55.94   16.49
   1   3  -3   -6.06   12.66
  -1   3   3   40.13   15.00
  -1  -3   3   35.72   13.09
  -1  -3   3   41.30   10.93
  -1  -3   3   35.02   17.41
  -1   3   3   34.33   10.78
   1  -3  -3   34.39    7.24
  -1  -3   2 2969.39  149.45
   1  -3  -2 2906.60  146.54
   1  -3  -2 3086.93  151.16
   1   3  -2 2821.59  150.25
  -1   3   2 3061.23  153.53
  -1   3   2 2773.29  147.54
  -1   3   2 2909.32  146.47
  -1  -3   2 3096.17  153.79
  -1  -3   2 2972.67  146.72
   1  -3  -1 2481.20  123.57
   1   3  -1 2379.34  121.30
  -1  -3   1 2456.52  125.14
  -1   3   1 2351.35  120.99
  -1   3   1 2330.96  121.38
  -1  -3   1 2426.85  121.22
   1   3  -1 2296.16  122.66
   1   3  -1 2639.72  121.16
  -1   3   1 2501.12  124.81
   1  -3  -1 2373.94  121.11
   1  -3   0   74.35    9.82
  -1   3   0   77.69    9.26
  -1   3   0   86.42    9.11
   1   3   0   61.06    8.83
  -1   3   0   89.94    9.44
  -1  -3   0   80.25    8.34
  -1  -3   0  101.98   10.68
   1   3   0   81.93    7.29
   1   3   0   64.19    8.94
   1  -3   1 3160.34  151.03
   1   3   1 3031.16  151.88
   1   3   1 2812.00  147.58
  -1   3  -1 2845.41  150.87
   1   3   1 3078.74  150.56
   1  -3   1 2962.81  150.31
   1   3   1 2985.64  149.50
  -1   3  -1 2890.23  146.72
   1   3   2  582.48   33.06
   1   3   2  576.32   34.55
   1  -3   2  557.89   33.83
   1  -3   2  560.81   35.51
  -1   3  -2  537.47   37.18
  -1   3  -2  538.06   30.40
   1   3   2  552.40   35.18
   1  -3   2  546.82   30.81
   1   3   2  576.17   34.72
   1  -3   3  319.33   25.91
   1   3   3  299.42   25.57
  -1   3  -3  215.89   26.25
   1  -3   3  266.23   26.21
   1   3   3  260.35   24.96
   1   3   3  275.64   21.28
   1   3   3  308.72   25.68
   1  -3   4  485.27   35.60
   1  -3   4  489.55   37.70
   1   3   4  434.89   36.01
   1   3   4  418.99   34.39
  -1  -3  -4  499.98   37.17
   1   3   4  474.38   30.26
  -1   3  -4  528.89   39.17
   1  -3   5   16.20   16.73
   1   3   5   28.06   16.80
   1  -3   5   16.31   17.42
  -1  -3  -5  -46.81   16.08
   1   3   5   18.38   17.18
   1   3   5   16.58    9.94
  -1   3  -5  -11.63   17.45
  -1   3  -6 1116.55   67.80
   1   3   6  972.48   64.96
   1   3   6 1005.77   55.86
   1  -3   6  995.69   65.05
   1  -3   6  946.08   66.34
  -1  -3  -6 1032.38   64.51
   1   3   6  948.43   65.28
   1   3   7  346.16   26.99
   1   3   7  335.75   38.04
   1   3   7  377.23   39.44
  -1   3  -7  369.08   38.54
  -1  -3  -7  395.13   37.57
   1  -3   7  375.94   39.19
   1  -3   7  366.80   41.66
  -1   3  -8  240.70   33.93
   1   3   8  330.94   39.79
   1  -3   8  243.61   35.02
  -1  -3  -8  320.50   36.06
   1   3   8  317.88   25.18
   1  -3   8  338.02   41.26
   1   3   8  338.59   39.47
   1   3   9  487.47   47.99
   1   3   9  477.95   33.81
   1   3   9  511.22   52.93
  -1  -3  -9  526.81   46.32
  -1   3  -9  428.21   46.48
   1  -3   9  629.91   53.80
   1  -3   9  503.39   49.41
   1   3  10   81.42   30.44
  -1   3 -10  160.62   31.16
   1  -3  10  135.97   32.01
  -1  -3 -10  117.58   29.51
   1   3  10   98.63   30.95
   1  -3  10  161.28   36.80
  -1  -3 -11  -28.00   20.15
   1   3  11  -14.17   23.79
   1   3  11   66.94   29.73
  -1   3 -11    9.71   23.88
   1  -3  11  -22.59   26.23
   1  -3  11   18.21   26.08
   1  -3  12  120.06   37.36
   1   3  12  191.16   39.77
   1  -3  12  151.96   40.18
  -1   3 -12  126.35   32.41
   1   3  12  182.84   38.75
  -1  -3 -12  172.56   34.14
   1   3  13   81.89   35.49
   1  -3  13  116.18   36.59
  -1  -3 -13   91.31   29.42
   1  -3  13  105.31   37.42
   1   3  13   96.18   33.60
  -1   3 -13   99.24   32.64
   1   3  14  230.27   47.70
   1   3  14  189.29   46.85
   1  -3  14  227.13   46.37
  -1   3 -14  173.80   39.92
   1  -3  14  305.54   53.41
   1   3  15   96.61   40.72
   1  -3  15   17.79   32.71
   1  -3  15   20.55   35.33
   1  -3  16   69.74   41.76
  -1  -3 -16   63.13   39.25
   1   3  16   44.54   40.11
   1  -3  16   15.15   35.05
   1  -4 -16   47.14   38.90
   1   4 -16   57.69   39.22
  -1   4  16   15.21   35.74
  -1  -4  16   42.11   38.73
   1  -4 -15  -66.50   27.84
   1   4 -15   37.18   31.78
  -1  -4  15  -38.10   31.60
  -1   4  15  -25.11   31.34
  -1  -4  14  839.83   79.48
  -1   4  14  775.35   80.67
   1   4 -14  642.82   74.55
   1  -4 -14  587.20   75.10
  -1   4  13   -7.17   28.30
   1   4 -13    3.61   22.73
  -1  -4  13    9.30   28.71
   1  -4 -13   38.08   31.56
  -1   4  12  447.21   56.93
   1  -4 -12  265.40   46.87
   1   4 -12  397.97   44.61
  -1  -4  12  404.92   55.92
  -1  -4  12  414.32   55.42
  -1   4  11    6.21   12.97
  -1   4  11  -18.78   26.33
  -1  -4  11  -38.96   27.36
   1  -4 -11   15.45   18.99
  -1  -4  11   52.33   29.02
   1   4 -11   22.85   21.21
   1  -4 -11   32.41   27.50
  -1   4  10  540.02   58.92
  -1  -4  10  631.17   60.77
  -1   4  10  495.18   36.96
  -1  -4  10  549.96   57.75
   1   4 -10  473.53   46.31
   1  -4 -10  526.96   41.76
   1  -4 -10  485.30   54.53
  -1   4   9  -18.33   10.42
  -1   4   9   -0.18   23.18
  -1  -4   9   39.67   23.72
   1  -4  -9  -26.54   14.30
  -1  -4   9   12.07   24.44
   1   4  -9   13.50   18.28
   1   4  -8  319.74   33.23
  -1   4   8  313.29   27.98
  -1  -4   8  315.24   39.50
   1  -4  -8  308.26   28.74
  -1   4   8  240.77   36.81
  -1  -4   8  273.86   38.77
  -1   4   8  284.36   38.44
  -1  -4   7  268.43   34.19
   1  -4  -7  193.82   23.31
  -1   4   7  184.19   28.81
   1   4  -7  254.10   27.73
  -1   4   7  211.22   32.47
  -1   4   7  206.28   23.20
  -1  -4   7  234.11   34.82
  -1   4   6 1111.31   63.64
   1   4  -6 1135.99   67.19
  -1   4   6 1113.99   70.91
   1  -4  -6 1121.56   63.02
  -1  -4   6 1049.34   69.73
  -1   4   6 1158.72   73.72
  -1  -4   6 1048.77   73.08
  -1   4   5  288.93   31.76
   1  -4  -5  230.65   22.19
  -1  -4   5  267.19   29.02
  -1  -4   5  220.51   18.76
  -1   4   5  250.29   23.35
   1   4  -5  279.16   26.50
  -1  -4   5  221.64   30.12
  -1  -4   4  287.83   21.82
   1  -4  -4  306.72   29.85
  -1   4   4  303.39   31.17
  -1  -4   4  257.11   30.75
   1   4  -4  285.60   26.81
  -1  -4   4  328.74   27.64
  -1   4   4  303.43   25.49
   1  -4  -4  319.22   22.71
  -1  -4   3  314.55   23.24
  -1   4   3  241.65   22.56
   1  -4  -3  323.36   28.19
  -1   4   3  251.93   18.82
  -1  -4   3  280.75   24.46
  -1   4   3  336.53   29.96
  -1  -4   3  336.13   32.63
   1  -4  -2 3923.24  187.48
   1   4  -2 3740.62  185.35
  -1   4   2 3589.57  186.50
  -1  -4   2 3739.81  193.27
   1   4  -2 3798.96  190.10
   1  -4  -2 3717.08  189.95
  -1  -4   2 3779.68  188.03
  -1   4   2 3749.02  192.72
  -1   4   2 3613.37  185.91
   1   4  -1   13.16    8.05
   1  -4  -1    6.88    9.44
   1   4  -1   10.58    7.82
  -1   4   1    4.73    8.42
  -1   4   1   10.33    5.73
  -1   4   1   -3.40    7.29
   1   4  -1    5.57    4.85
  -1  -4   1  -23.01    9.48
  -1   4   0   72.67    9.85
   1   4   0   67.28    9.99
   1  -4   0   62.49   10.03
  -1  -4   0   72.10    6.98
   1   4   0   69.39   10.06
  -1   4   0   43.54    9.47
  -1  -4   0   74.21   11.71
   1   4   0   69.25    6.19
  -1   4   0   64.70    9.63
  -1   4  -1  217.62   21.42
   1  -4   1  310.65   20.68
   1   4   1  289.11   20.40
   1  -4   1  313.78   22.77
   1   4   1  264.15   18.28
  -1   4  -1  343.68   28.53
   1   4   1  271.05   20.81
   1   4   1  258.66   21.04
   1  -4   2 2503.32  125.84
   1   4   2 2453.26  124.59
  -1   4  -2 2367.89  126.58
   1   4   2 2424.29  122.80
   1   4   2 2447.40  126.53
   1   4   2 2493.97  125.23
  -1   4  -2 2345.62  120.11
   1  -4   2 2308.71  124.94
   1   4   3  569.21   39.02
   1  -4   3  527.33   37.42
   1  -4   3  561.00   31.42
   1   4   3  575.21   38.10
  -1   4  -3  527.73   42.07
  -1   4  -3  581.59   30.94
   1  -4   3  578.92   38.75
   1   4   3  633.03   35.75
   1   4   3  571.81   38.13
   1   4   4   -3.34   12.90
   1  -4   4   51.71   16.68
   1  -4   4   -5.81   15.21
   1   4   4    9.60   13.80
   1   4   4    4.05    9.71
  -1   4  -4   22.15   17.38
   1   4   5  817.21   53.27
  -1  -4  -5  755.97   52.41
   1   4   5  853.10   54.96
   1  -4   5  754.22   52.46
   1  -4   5  828.60   54.54
   1   4   5  808.37   47.13
  -1   4  -5  719.56   54.11
  -1  -4  -6  430.71   38.63
   1  -4   6  371.99   40.01
   1   4   6  412.86   30.33
  -1   4  -6  489.50   42.53
   1  -4   6  466.82   40.81
   1   4   6  393.40   38.86
   1   4   6  424.28   38.83
  -1   4  -7  539.39   47.44
   1   4   7  533.01   35.31
   1  -4   7  498.01   45.22
   1   4   7  564.89   46.92
   1   4   7  520.22   46.21
   1  -4   7  516.83   47.20
  -1  -4  -7  523.65   45.43
  -1   4  -8   86.36   24.84
   1   4   8   84.70   14.91
  -1  -4  -8   58.09   22.58
   1  -4   8   77.12   23.97
   1   4   8   95.23   26.35
   1  -4   8  149.18   31.47
   1   4   8  116.58   26.08
   1   4   9  452.45   35.85
   1  -4   9  619.49   52.21
  -1  -4  -9  504.03   47.20
   1   4   9  530.57   49.54
  -1   4  -9  510.33   49.26
   1   4   9  563.03   51.69
   1  -4   9  616.09   54.65
  -1   4 -10  132.98   29.37
   1   4  10   84.91   30.22
   1   4  10   98.86   31.11
   1  -4  10  153.50   33.58
  -1  -4 -10   75.44   27.58
   1   4  10  104.95   16.62
   1  -4  10   76.20   31.25
   1   4  11   86.71   32.03
  -1  -4 -11  117.89   29.90
   1  -4  11   67.08   31.33
  -1   4 -11   70.88   28.41
   1   4  11   64.12   28.81
   1  -4  11  128.08   36.95
   1   4  12  150.72   38.34
   1   4  12  120.60   38.52
   1  -4  12  223.76   42.60
   1  -4  12  144.96   40.65
  -1  -4 -12  169.65   33.66
  -1   4 -12  216.53   37.47
  -1   4 -13   -4.34   25.15
   1   4  13   69.56   31.79
   1  -4  13   47.62   35.16
  -1  -4 -13   40.31   28.78
   1  -4  13  -20.31   28.29
   1   4  13   34.56   30.64
   1   4  14  127.43   42.41
  -1   4 -14   83.01   32.78
   1   4  14  144.67   41.98
   1  -4  14  172.34   43.72
   1  -4  14  168.79   43.09
   1  -4  15   61.83   37.65
   1  -4  15    3.56   35.49
   1   4  15   91.25   38.65
   1  -4  16  112.93   48.97
   1  -4  16  161.88   47.96
   1   4  16  146.75   46.55
  -1  -4 -16  110.96   44.88
   1  -5 -16    4.91   33.63
   1   5 -16  -11.46   29.87
  -1   5  16   20.57   36.94
  -1  -5  16  -17.12   36.07
   1  -5 -15   42.88   33.81
  -1  -5  15  -10.24   35.52
   1   5 -15    9.04   31.56
  -1   5  15   -6.70   33.57
  -1   5  14   14.74   31.14
   1  -5 -14   71.06   35.64
   1   5 -14  118.08   37.38
  -1  -5  14   71.15   37.63
  -1  -5  13   24.38   31.27
   1   5 -13   32.36   24.44
  -1   5  13    6.45   30.61
   1  -5 -13  -20.01   27.50
   1  -5 -12  110.43   34.34
  -1  -5  12   68.34   35.46
  -1  -5  12  110.93   35.78
  -1   5  12  138.66   37.73
   1   5 -12   78.58   26.55
   1  -5 -11   44.49   20.91
  -1  -5  11  -51.84   27.71
  -1   5  11   79.88   33.14
   1   5 -11   78.11   25.18
   1  -5 -11   -2.31   25.64
  -1  -5  11   43.77   30.54
  -1   5  11   47.86   16.36
   1  -5 -10   -1.47   23.95
  -1   5  10   29.37   28.78
  -1  -5  10   49.32   28.97
  -1   5  10   10.03   13.41
  -1  -5  10  -27.20   24.24
   1   5 -10   31.16   20.50
   1  -5 -10  -21.82   15.86
  -1   5   9   -4.98   23.31
  -1   5   9   15.87   13.30
   1  -5  -9  -18.87   14.79
   1   5  -9  -11.51   18.40
  -1  -5   9   14.87   24.46
  -1  -5   9   61.78   26.76
   1  -5  -9    1.51   21.80
   1  -5  -8 1078.80   60.77
  -1   5   8  911.20   70.59
   1   5  -8 1011.58   65.57
  -1   5   8  952.10   60.79
  -1  -5   8 1109.24   71.50
  -1  -5   8  920.17   70.86
   1  -5  -7  -12.82   14.66
  -1  -5   7   23.99   20.04
  -1   5   7    4.28   21.67
   1   5  -7   19.48   16.87
  -1   5   7    8.94   13.35
  -1  -5   7   31.73   24.21
  -1   5   6   32.04   21.38
  -1  -5   6   18.48   17.83
  -1  -5   6  -21.12   21.88
  -1   5   6    6.31   12.46
   1  -5  -6  -10.75   19.24
   1   5  -6   12.73   16.22
   1  -5  -6   44.02   14.77
  -1   5   5  925.30   64.04
   1  -5  -5  938.32   62.89
  -1  -5   5  985.93   65.19
  -1  -5   5  964.15   61.41
  -1  -5   5  935.76   52.34
   1   5  -5  983.04   60.10
   1  -5  -5 1008.69   55.55
  -1   5   5 1029.64   57.79
  -1   5   4  708.44   42.12
  -1  -5   4  652.43   48.43
  -1  -5   4  679.68   42.99
  -1   5   4  683.59   47.42
   1  -5  -4  592.31   45.47
  -1  -5   4  661.62   38.42
  -1   5   4  680.76   38.24
   1   5  -4  593.41   43.10
  -1   5   3   35.90   14.99
  -1  -5   3   16.93   12.57
  -1  -5   3   44.46   19.77
  -1  -5   3   22.13   12.78
   1  -5  -3   13.83   14.11
  -1   5   3   17.85   11.78
   1   5  -3  -52.80   15.47
  -1   5   3   16.01    7.68
  -1  -5   2 1751.22   90.81
   1   5  -2 1713.23   90.59
   1   5  -2 1835.53   94.73
  -1   5   2 1660.63   95.44
  -1   5   2 1815.92   90.03
  -1   5   2 1765.82   92.42
   1  -5  -2 1743.22   93.36
  -1  -5   2 1714.68   96.50
   1  -5  -1 1320.24   67.84
  -1   5   1 1233.62   68.55
   1   5  -1 1221.86   62.93
   1   5  -1 1248.83   65.97
  -1  -5   1 1149.11   69.31
   1   5  -1 1245.63   63.18
  -1   5   1 1236.16   66.88
  -1   5   1 1303.04   65.96
   1   5  -1 1283.00   68.02
  -1  -5   0  -12.86   10.21
  -1   5   0    6.62    7.93
   1  -5   0  -13.87    8.43
   1   5   0    0.45    7.72
  -1  -5   0    4.23    4.66
   1   5   0    0.15    7.78
  -1   5   0   -2.34    8.16
   1   5   0   -1.18    3.24
  -1   5   0    4.57    9.24
  -1   5  -1 3002.08  150.00
   1   5   1 2856.15  150.91
   1   5   1 2906.41  152.62
  -1   5  -1 3137.38  154.27
   1  -5   1 3051.12  153.51
   1   5   1 2936.17  150.82
   1  -5   1 3140.01  154.96
   1   5   1 2957.89  155.63
   1  -5   2  200.45   19.70
   1   5   2  199.70   18.53
   1   5   2  184.03   20.45
   1  -5   2  178.98   19.84
  -1   5  -2   95.30   22.42
  -1   5  -2  175.19   16.22
   1   5   2  195.69   19.21
   1   5   2  200.02   18.40
   1   5   3    0.60   10.99
   1   5   3    2.91   12.41
  -1   5  -3    9.81    7.36
  -1   5  -3    3.50   16.11
   1  -5   3    2.81   12.84
   1   5   3    1.96   12.36
   1   5   3   19.56   10.40
   1  -5   3   21.24   13.57
   1  -5   4  387.12   33.36
   1  -5   4  353.46   33.13
   1   5   4  401.23   32.13
   1   5   4  349.07   33.74
   1   5   4  398.18   32.85
  -1   5  -4  369.77   35.59
   1   5   4  428.52   29.25
  -1   5  -5  -14.11   18.87
  -1  -5  -5   17.78   17.08
   1   5   5   14.26   16.08
   1  -5   5    2.11   16.72
   1   5   5   17.65   11.33
   1   5   5   15.38   16.25
   1  -5   5  -15.01   17.09
   1   5   6  279.67   32.65
  -1   5  -6  275.57   32.93
   1   5   6  295.17   26.10
   1  -5   6  258.17   31.88
   1  -5   6  277.56   34.09
   1   5   6  283.86   32.38
  -1  -5  -6  265.42   31.10
   1   5   7  394.30   40.71
   1  -5   7  356.71   39.24
   1   5   7  305.93   28.66
   1   5   7  389.24   41.20
  -1  -5  -7  397.67   37.69
   1  -5   7  399.02   39.83
  -1   5  -7  371.51   38.41
   1   5   8   90.83   25.36
   1   5   8   99.85   26.62
   1   5   8   71.18   15.24
   1  -5   8   74.59   24.25
  -1   5  -8   36.01   21.40
  -1  -5  -8   88.18   22.86
   1  -5   8   93.56   28.39
   1   5   9   95.88   28.21
   1  -5   9   96.13   27.95
  -1  -5  -9   98.67   25.91
   1  -5   9   89.26   29.34
   1   5   9   74.41   25.87
  -1   5  -9   82.43   26.01
   1   5   9   93.45   16.45
   1  -5  10   40.73   27.93
  -1   5 -10   43.10   24.63
   1   5  10  -41.36   22.00
   1  -5  10   38.98   27.60
   1   5  10    5.63   25.37
  -1  -5 -10   -6.08   21.87
   1   5  10    7.24   12.52
  -1   5 -11  111.63   31.49
   1   5  11  136.65   33.89
  -1  -5 -11  176.77   32.84
   1  -5  11  113.91   35.88
   1   5  11  129.26   34.55
   1  -5  11  189.76   37.51
   1   5  12    7.72   26.21
   1   5  12  -16.52   24.62
  -1  -5 -12   24.93   24.57
   1  -5  12    0.55   27.15
   1  -5  12   21.15   31.29
  -1   5 -12   18.83   25.72
  -1   5 -13   -6.30   23.82
   1   5  13   42.98   29.00
   1  -5  13  -35.67   27.23
   1   5  13    0.71   26.67
   1  -5  13   20.64   31.41
  -1   5 -14   38.97   30.13
   1   5  14    9.76   30.80
   1   5  14   -7.20   28.49
   1  -5  14   34.62   33.36
   1  -5  14   51.01   36.76
   1   5  15   61.95   35.67
  -1  -5 -15   66.10   36.77
   1  -5  15   19.91   38.54
   1  -5  15    0.14   31.88
   1  -5  16  -15.00   34.03
   1   5  16   27.52   38.78
  -1  -5 -16  -39.39   27.90
   1  -5  16   -9.59   36.66
  -1  -6  16   11.88   38.03
   1   6 -16   57.61   38.29
  -1   6  16  -28.01   33.52
   1  -6 -16   -3.28   34.06
  -1   6  15  -21.32   32.13
  -1  -6  15   24.33   36.02
   1  -6 -15  -35.96   29.45
   1   6 -15    9.70   32.28
   1  -6 -14   -6.69   30.41
   1   6 -14   16.10   32.16
  -1  -6  14   15.95   34.22
  -1   6  14    8.47   33.10
   1  -6 -13   70.87   33.19
  -1   6  13  101.71   36.56
   1   6 -13   78.40   28.30
  -1  -6  13  156.09   41.65
   1   6 -12  284.05   40.57
  -1   6  12  314.75   49.63
   1  -6 -12  314.71   49.21
  -1  -6  12  331.60   50.98
  -1  -6  12  294.75   51.95
  -1   6  11  227.75   28.33
  -1  -6  11  163.75   40.04
   1  -6 -11  237.98   29.58
  -1  -6  11  286.10   47.04
   1  -6 -11  152.96   37.58
  -1   6  11  270.92   45.47
   1   6 -11  139.64   31.22
  -1  -6  10   22.22   27.82
  -1   6  10   43.55   16.32
   1  -6 -10   28.69   26.03
   1   6 -10   14.75   20.50
  -1   6  10  -15.35   25.46
  -1  -6  10   16.08   26.47
   1  -6 -10   20.23   18.22
   1   6  -9  566.54   48.23
  -1  -6   9  585.52   57.87
  -1   6   9  519.98   41.28
   1  -6  -9  396.50   49.91
  -1  -6   9  580.82   53.48
   1  -6  -9  581.44   41.50
  -1   6   9  683.00   57.34
  -1  -6   8  -31.35   17.39
   1  -6  -8   27.48   23.03
   1  -6  -8   41.50   16.37
   1   6  -8   21.26   17.97
  -1   6   8  -12.50   21.51
  -1   6   8    8.65   13.90
  -1  -6   8    3.88   21.85
   1   6  -7  280.82   31.87
   1  -6  -7  317.00   29.31
  -1  -6   7  337.31   37.93
  -1   6   7  272.00   37.47
  -1   6   7  299.99   30.61
  -1  -6   7  345.87   40.83
   1  -6  -7  313.05   38.78
   1  -6  -6  935.92   53.86
  -1   6   6  935.32   65.06
  -1   6   6  932.67   56.28
  -1  -6   6  809.00   64.27
   1   6  -6  879.69   58.72
  -1  -6   6  969.89   60.59
  -1  -6   6  869.98   48.60
   1  -6  -6  864.10   62.09
  -1  -6   5  185.22   24.05
  -1  -6   5  114.94   27.18
   1  -6  -5  104.08   22.53
  -1   6   5  148.70   20.50
   1   6  -5  117.46   22.05
  -1  -6   5  132.44   15.43
  -1   6   5  157.00   26.04
  -1   6   5  166.99   16.71
  -1  -6   4  428.83   31.17
   1   6  -4  362.73   32.48
  -1  -6   4  372.59   37.01
  -1   6   4  362.75   25.55
  -1   6   4  369.43   30.40
  -1  -6   4  384.51   26.73
   1  -6  -4  367.34   34.56
  -1   6   4  346.96   34.35
  -1   6   3    0.96   13.71
  -1   6   3   -6.62    7.53
  -1  -6   3   20.17   18.46
   1   6  -3   10.63    9.96
  -1  -6   3   -9.59   11.27
  -1   6   3   -2.60   11.31
   1   6  -3   10.94   14.25
   1  -6  -3  -21.44   12.53
   1   6  -2   -6.13   12.41
  -1   6   2   -9.90   12.03
  -1  -6   2   14.60   12.88
  -1   6   2    7.88    8.62
  -1  -6   2  -55.98   21.93
   1  -6  -2   12.32   14.12
  -1   6   2   -1.57   11.31
   1   6  -1  348.53   24.37
  -1  -6   1  280.03   28.02
   1  -6  -1  306.24   25.54
   1   6  -1  315.15   18.04
   1   6  -1  323.79   26.96
  -1   6   1  321.15   26.05
  -1   6   1  356.82   27.52
  -1   6   1  366.18   24.55
   1   6  -1  320.07   17.79
  -1  -6   0  826.43   43.68
  -1   6   0  847.25   49.29
   1   6   0  852.44   43.20
   1   6   0  889.92   49.76
  -1   6   0  851.33   48.75
  -1   6   0  923.29   50.69
  -1  -6   0  891.38   51.97
   1   6   0  905.05   49.10
   1  -6   0  716.41   48.19
   1  -6   1   64.91   14.72
  -1   6  -1  107.33   16.27
  -1   6  -1   85.21   13.26
   1   6   1   73.78   14.29
   1   6   1   76.66   16.81
   1   6   1   78.35   13.62
   1   6   1   80.66   10.55
   1  -6   1   42.19   16.27
   1  -6   2 1511.35   84.05
   1   6   2 1579.97   85.86
   1   6   2 1509.26   81.72
   1  -6   2 1674.29   85.50
  -1   6  -2 1399.53   81.93
   1   6   2 1562.36   83.31
   1   6   2 1562.83   82.65
   1   6   3   -1.64   10.66
   1   6   3    3.48   12.49
  -1   6  -3    3.61   15.36
   1  -6   3   24.26   14.46
  -1   6  -3    2.49    7.93
   1  -6   3  -25.31   12.20
   1   6   3   13.75   12.47
   1   6   3    3.47   10.59
   1   6   4  115.98   28.06
   1  -6   4  245.70   26.85
  -1   6  -4  236.72   17.28
   1   6   4  280.47   25.60
  -1   6  -4  237.11   29.03
   1   6   4  240.75   26.64
   1   6   4  280.72   26.67
   1  -6   4  257.82   27.97
   1   6   5  119.50   20.42
   1   6   5  121.35   22.56
   1  -6   5  127.48   24.98
  -1   6  -5  130.99   25.69
   1   6   5  160.00   23.27
   1   6   5  143.51   19.00
   1  -6   5  148.95   24.73
  -1  -6  -6   87.81   21.15
  -1   6  -6   41.57   21.54
   1  -6   6   71.29   21.97
   1   6   6   70.00   16.23
   1   6   6  108.11   23.32
   1  -6   6   36.82   21.03
   1   6   6   78.41   21.88
   1   6   7  148.82   29.02
   1  -6   7  176.11   29.40
   1   6   7  204.12   31.24
  -1   6  -7  175.86   29.11
  -1  -6  -7  130.68   27.00
   1  -6   7  191.99   29.57
   1   6   7  161.54   21.09
  -1   6  -8 1723.19  106.23
   1   6   8 1719.59  107.56
  -1  -6  -8 1911.83  104.08
   1   6   8 1753.61  107.40
   1   6   8 1741.85   96.81
   1  -6   8 1799.28  107.39
   1  -6   8 1764.13  109.46
   1   6   9   81.82   27.29
   1  -6   9   86.16   26.52
   1  -6   9  105.69   31.51
   1   6   9   73.36   16.42
  -1  -6  -9   55.33   22.76
   1   6   9   47.84   25.69
  -1   6  -9   87.61   27.20
   1   6  10   27.07   27.01
   1   6  10    7.94   23.02
   1  -6  10  -13.14   25.04
   1  -6  10   22.65   28.21
  -1   6 -10   49.85   25.65
   1   6  10   54.06   15.57
  -1  -6 -10   16.66   22.35
   1  -6  11   56.59   30.16
  -1  -6 -11   91.50   28.07
   1   6  11   94.55   32.18
   1   6  11   68.82   17.58
   1  -6  11   58.68   31.59
  -1   6 -11   78.13   29.55
   1   6  11   58.08   29.47
   1   6  12  105.24   35.78
   1  -6  12  115.95   35.04
  -1   6 -12   93.33   31.27
   1  -6  12   79.91   34.32
  -1  -6 -12  123.16   31.72
   1   6  12  135.32   39.15
   1  -6  13  121.66   39.81
   1   6  13  135.64   39.48
   1   6  13   87.57   36.18
   1  -6  13  131.55   41.51
  -1   6 -13   50.51   30.26
   1   6  14  108.14   38.12
   1  -6  14   44.50   37.80
  -1   6 -14   52.71   31.62
   1  -6  14   46.44   36.28
   1  -6  15   -4.04   34.18
   1  -6  15    6.83   34.38
   1   6  15   60.00   38.53
  -1  -6 -15   37.32   35.95
   1   6  16   20.18   34.95
  -1  -6 -16   36.98   34.44
   1  -6  16   19.42   40.32
   1  -6  16   -4.43   37.05
  -1   7  16   23.98   36.03
  -1  -7  16  -56.02   34.95
   1  -7 -16   55.33   39.12
   1   7 -16   18.08   37.16
  -1  -7  15  107.58   42.59
   1   7 -15   71.78   35.14
   1  -7 -15   33.30   33.52
  -1   7  15   12.62   35.13
   1   7 -14  123.56   38.86
  -1   7  14  148.55   43.32
   1  -7 -14   97.65   37.71
  -1  -7  14  124.02   44.06
  -1   7  13   30.78   30.38
   1   7 -13   22.95   24.20
  -1  -7  13   30.41   33.41
   1  -7 -13   43.30   33.26
  -1  -7  12  632.22   69.13
   1  -7 -12  496.22   63.60
  -1   7  12  702.57   65.88
  -1  -7  12  578.06   66.65
   1   7 -12  548.28   55.04
  -1   7  11   -8.45   26.23
  -1  -7  11    9.65   28.61
  -1  -7  11   -3.48   29.25
   1   7 -11   33.32   23.72
   1  -7 -11   -5.36   17.45
  -1   7  11   15.96   15.76
   1  -7 -11   23.90   27.22
  -1   7  10   -1.01   14.48
  -1  -7  10  -29.98   21.99
   1  -7 -10  -25.07   15.76
   1  -7 -10  -15.85   23.46
   1   7 -10    9.32   20.91
  -1  -7  10   10.79   29.11
  -1   7  10  -26.91   23.23
  -1  -7   9    3.51   26.56
   1  -7  -9    5.90   15.65
  -1  -7   9   17.07   22.98
   1  -7  -9   45.74   25.04
  -1   7   9  -11.61   13.12
  -1   7   9   26.69   24.84
   1   7  -9   29.15   20.61
   1  -7  -8  352.99   33.01
  -1   7   8  355.06   34.54
  -1  -7   8  382.60   42.80
   1   7  -8  382.19   38.44
  -1  -7   8  510.24   47.84
  -1   7   8  332.44   43.19
   1  -7  -8  427.87   45.47
   1   7  -7   -9.12   16.00
   1  -7  -7  -20.45   19.96
   1  -7  -7    3.52   14.13
  -1   7   7   17.37   20.39
  -1  -7   7   -0.95   19.07
  -1  -7   7   17.16   22.38
  -1   7   7   28.03   15.21
  -1  -7   6  470.88   45.75
   1  -7  -6  410.06   40.87
  -1   7   6  466.01   36.17
  -1  -7   6  430.37   29.18
   1   7  -6  402.43   39.51
  -1   7   6  381.62   42.54
   1  -7  -6  470.41   33.56
  -1  -7   6  501.78   41.07
  -1  -7   5  675.62   47.89
   1  -7  -5  668.92   50.26
  -1  -7   5  720.77   40.90
   1   7  -5  674.59   48.52
  -1   7   5  624.30   41.29
  -1   7   5  638.51   50.93
  -1   7   5  689.78   47.19
  -1  -7   5  734.36   54.48
  -1  -7   4  513.96   37.80
  -1   7   4  551.84   43.32
  -1   7   4  519.76   32.70
  -1   7   4  543.90   37.60
  -1  -7   4  474.27   43.96
   1   7  -4  533.65   39.75
   1  -7  -4  461.39   40.01
  -1  -7   3  523.91   33.77
  -1   7   3  553.72   36.73
   1  -7  -3  487.33   37.45
  -1   7   3  526.28   39.57
  -1   7   3  490.04   31.40
   1   7  -3  522.15   38.09
   1   7  -3  418.93   32.10
  -1  -7   3  549.06   41.34
  -1   7   2 1269.87   70.85
  -1  -7   2 1299.76   67.47
   1   7  -2 1261.42   69.37
  -1  -7   2  996.49   76.30
  -1   7   2 1260.81   73.20
   1  -7  -2 1297.43   71.01
   1   7  -2 1356.06   74.36
  -1   7   2 1345.13   68.62
  -1   7   1   33.23   13.77
  -1   7   1   43.33   12.89
   1   7  -1   57.99   14.63
  -1   7   1   44.99   14.65
   1  -7  -1   52.74   14.74
  -1  -7   1   70.68   18.92
   1   7  -1   40.43   12.73
  -1   7   0  310.25   24.34
  -1  -7   0  259.29   15.61
  -1  -7   0  260.46   27.03
  -1   7   0  316.87   26.84
   1   7   0  263.29   24.72
   1   7   0  248.73   23.63
  -1   7   0  264.45   24.51
   1  -7   0  241.15   23.58
   1   7   1    1.22   10.43
  -1   7  -1    9.71   11.96
   1   7   1    2.56    7.08
   1   7   1   20.79   11.65
   1  -7   1  -61.57   14.60
   1   7   1    0.63   15.05
   1   7   2   51.57   11.20
  -1   7  -2   60.95   14.74
   1   7   2   18.18   12.24
   1   7   2   64.74   15.72
   1   7   2   48.31   13.13
   1  -7   3  741.55   46.87
   1   7   3  740.58   45.46
  -1   7  -3  653.16   48.87
   1  -7   3  628.71   45.60
  -1   7  -3  747.46   41.85
   1   7   3  774.76   45.32
   1   7   3  776.66   48.85
   1   7   3  698.20   45.10
   1   7   4   28.33   15.23
   1   7   4    9.55   14.80
   1  -7   4   29.48   17.03
  -1   7  -4    0.61    9.01
   1   7   4  -12.72   17.31
   1  -7   4   11.48   15.89
  -1   7  -4   -4.86   19.64
   1   7   4  -10.43   13.13
   1   7   5   46.55   18.94
   1   7   5   25.04   15.87
  -1   7  -5   17.77    7.27
   1  -7   5   64.89   21.05
   1   7   5   58.37   14.68
  -1   7  -5   41.49   20.64
   1  -7   5   18.14   19.54
   1   7   5   36.20   17.04
   1   7   6  261.37   32.58
   1   7   6  302.38   28.58
   1   7   6  236.63   31.73
  -1   7  -6  223.41   32.55
   1  -7   6  275.75   33.43
   1  -7   6  307.22   34.24
   1   7   7   35.38   19.74
  -1   7  -7   73.94   23.63
   1  -7   7   39.85   22.10
   1   7   7   40.33   14.49
  -1  -7  -7   42.65   20.74
   1  -7   7   30.29   23.01
   1   7   7   72.98   23.94
   1   7   8  231.80   27.01
   1  -7   8  288.21   37.10
   1   7   8  203.02   33.98
  -1   7  -8  247.81   34.88
  -1  -7  -8  236.12   32.05
   1  -7   8  325.82   41.26
   1   7   8  276.85   36.41
   1   7   9  142.35   21.46
   1  -7   9  168.04   33.24
   1   7   9  101.88   28.27
   1   7   9  125.43   31.84
  -1  -7  -9  165.93   27.41
   1  -7   9  124.67   32.50
  -1   7  -9  108.08   28.24
   1   7  10  271.00   29.31
  -1  -7 -10  332.52   38.91
   1   7  10  207.23   38.83
   1  -7  10  318.28   46.53
   1   7  10  353.99   47.14
   1  -7  10  290.62   44.03
  -1   7 -10  259.70   39.26
   1   7  11  453.44   56.54
  -1  -7 -11  561.80   52.47
   1  -7  11  562.06   59.75
   1  -7  11  447.26   57.55
   1   7  11  457.60   39.60
  -1   7 -11  544.27   55.48
   1   7  11  602.59   63.44
  -1  -7 -12  153.75   33.67
   1  -7  12  145.07   38.55
  -1   7 -12   91.12   31.74
   1   7  12  128.24   37.39
   1  -7  12  157.44   41.02
   1   7  12   82.64   35.12
   1  -7  13   74.14   37.86
   1   7  13  106.52   37.87
   1   7  13   34.24   30.92
  -1   7 -13   86.96   32.61
   1  -7  13   40.16   33.15
   1  -7  14  -12.03   32.95
   1   7  14  103.13   39.56
  -1   7 -14   61.24   33.97
   1  -7  14   70.26   39.50
   1   7  15   54.38   36.68
  -1  -7 -15   87.59   38.47
   1  -7  15  -36.55   32.51
   1  -7  15    1.71   33.76
   1   7  16   44.99   38.69
  -1  -7 -16   45.83   37.34
   1  -7  16   57.06   42.48
   1  -7  16   -9.70   36.07
  -1   8  16  135.81   46.13
   1   8 -16   53.34   39.20
  -1  -8  16   65.85   44.61
   1  -8 -16  110.71   44.50
  -1   8  15   18.24   34.79
   1  -8 -15   52.69   35.65
  -1  -8  15  -28.30   34.39
   1   8 -15   23.38   32.84
   1  -8 -14  365.60   59.27
  -1   8  14  475.35   63.10
  -1  -8  14  396.01   61.25
   1   8 -14  314.38   54.16
  -1   8  13  -16.02   28.20
   1  -8 -13   64.44   32.86
  -1  -8  13  -29.20   30.11
   1   8 -13    0.36   23.87
  -1  -8  13    8.60   33.02
   1   8 -12  605.24   58.65
  -1  -8  12  716.48   72.65
  -1   8  12  621.19   60.86
  -1  -8  12  703.57   67.42
  -1   8  12  600.39   68.78
   1  -8 -12  487.77   60.84
  -1   8  11   60.04   20.75
   1  -8 -11   32.14   30.60
   1  -8 -11   33.78   20.14
  -1   8  11   70.61   30.83
  -1  -8  11   46.05   32.53
  -1  -8  11   32.17   29.51
   1   8 -11    9.15   24.62
  -1  -8  10   37.86   27.67
   1  -8 -10   26.80   17.79
  -1   8  10   60.99   19.75
   1  -8 -10  -22.86   25.68
   1   8 -10   -4.63   21.54
  -1  -8  10   28.24   30.95
  -1   8  10   14.48   27.97
   1   8  -9   22.10   20.64
  -1  -8   9   32.59   24.56
   1  -8  -9  -31.05   21.71
   1  -8  -9   10.05   15.64
  -1  -8   9  -28.17   23.90
  -1   8   9  -25.07   22.27
  -1   8   9  -13.40   13.27
  -1   8   8   20.04   16.33
  -1  -8   8   14.57   24.77
  -1   8   8   39.46   22.76
   1  -8  -8   52.65   16.91
   1  -8  -8   22.32   23.66
  -1  -8   8   -0.75   21.04
   1   8  -8   55.22   21.28
  -1  -8   7  250.91   32.47
  -1  -8   7  257.82   37.25
   1   8  -7  228.39   30.57
  -1   8   7  199.65   27.60
   1  -8  -7  240.05   25.38
   1  -8  -7  258.99   34.33
  -1   8   7  265.08   36.05
  -1  -8   6  662.82   51.28
  -1  -8   6  690.24   42.25
  -1   8   6  693.30   44.34
   1   8  -6  707.17   52.95
   1  -8  -6  751.78   54.91
  -1   8   6  768.98   50.28
  -1   8   6  720.21   56.74
  -1  -8   6  761.58   58.80
  -1  -8   5   77.80   24.49
  -1   8   5   31.32   20.33
  -1   8   5   56.77   17.68
  -1   8   5   61.76   14.36
  -1  -8   5   46.94   14.04
  -1  -8   5   48.02   18.96
   1  -8  -5   35.99   21.30
   1   8  -5   50.54   18.62
  -1  -8   4 1766.01   92.56
   1   8  -4 1691.20   95.09
  -1   8   4 1638.98   88.54
   1  -8  -4 1694.30   95.49
  -1   8   4 1680.03   93.13
  -1   8   4 1560.19   96.98
   1   8  -4 1642.42   88.17
  -1  -8   4 1739.57   98.92
  -1   8   3   65.46   15.82
  -1  -8   3   28.97   18.08
  -1  -8   3   48.61   13.27
  -1   8   3   62.64   12.19
   1   8  -3   72.26   16.99
   1   8  -3   39.98   13.12
  -1   8   3   58.73   19.51
   1  -8  -3   51.56   17.48
   1   8  -2   -2.34   11.07
  -1   8   2   10.24   10.44
  -1  -8   2  -49.93   16.70
  -1   8   2   18.55   14.23
  -1   8   2   17.89   13.03
   1  -8  -2   33.01   14.17
  -1  -8   2    4.22    8.70
   1   8  -2   39.50   15.92
   1  -8  -1  114.86   18.48
  -1   8   1  155.43   19.15
   1   8  -1  111.27   16.86
   1   8  -1  104.58   18.12
  -1   8   1  117.49   19.67
  -1   8   1  140.81   17.95
  -1  -8   1   93.05   21.93
  -1   8   0   38.28   14.21
  -1   8   0   23.44   12.56
   1   8   0    8.69   11.74
  -1  -8   0   10.66   17.83
   1   8   0   43.25   13.39
   1  -8   0   -0.97   12.76
  -1   8   0   20.41   15.58
  -1   8  -1   67.63   14.98
  -1   8  -1   52.50   16.87
   1   8   1   62.69   14.06
   1   8   1   69.90   14.69
   1   8   1   53.29    8.99
   1   8   1   19.40   16.49
  -1   8  -2   17.00   15.10
   1   8   2   20.74   16.22
   1   8   2    6.55   12.55
  -1   8  -2    2.04   11.65
   1   8   2   14.54   12.19
   1  -8   2   41.04   14.82
   1   8   2   24.15   10.36
   1  -8   2   54.60   17.20
   1  -8   3  891.24   59.00
   1   8   3 1017.53   62.29
   1   8   3  968.35   57.53
   1  -8   3 1000.27   59.32
  -1   8  -3 1010.77   62.74
   1   8   3  993.34   59.50
   1   8   3 1009.52   59.05
  -1   8  -3  988.28   55.29
   1   8   4  308.93   28.85
  -1   8  -4  292.09   23.83
   1   8   4  321.99   30.73
   1   8   4  364.56   30.44
  -1   8  -4  307.56   33.55
   1   8   4  290.19   32.22
   1  -8   4  341.67   32.79
   1  -8   4  345.24   32.56
   1  -8   5  578.31   44.79
   1   8   5  604.21   46.46
   1   8   5  579.09   41.70
  -1   8  -5  584.86   33.27
  -1   8  -5  607.96   48.19
   1  -8   5  527.05   43.99
   1   8   5  533.80   43.17
   1   8   5  572.78   42.76
   1   8   6  -23.13   13.92
  -1   8  -6   28.92   20.52
   1   8   6   20.99   18.08
   1  -8   6   -3.29   19.63
   1   8   6    2.08   12.35
   1   8   6   10.66   16.50
   1  -8   6  -12.91   18.12
   1   8   7   64.52   22.94
   1   8   7   58.20   17.23
  -1   8  -7   77.24   24.48
   1  -8   7   84.34   23.77
   1   8   7   46.53   21.46
  -1  -8  -7   14.18   18.45
   1  -8   7   70.83   22.92
   1   8   8  672.83   47.71
  -1   8  -8  704.89   57.88
  -1  -8  -8  712.29   52.41
   1  -8   8  665.23   54.62
   1  -8   8  626.52   56.23
   1   8   8  681.82   56.51
   1   8   8  640.87   55.44
   1   8   9  188.80   36.62
   1  -8   9  148.49   33.26
   1   8   9  206.95   33.77
  -1   8  -9  127.15   31.51
   1  -8   9  189.23   36.21
  -1  -8  -9  201.09   30.22
   1   8   9  215.08   26.25
   1   8  10  320.42   32.95
  -1  -8 -10  262.52   36.90
   1   8  10  235.65   42.59
   1   8  10  399.78   48.24
   1  -8  10  241.74   43.38
  -1   8 -10  262.57   40.61
   1  -8  10  307.50   45.32
   1   8  11  307.03   46.33
   1   8  11  215.52   26.85
  -1   8 -11  196.80   37.49
   1  -8  11  132.33   39.15
   1  -8  11  218.61   41.65
  -1  -8 -11  187.89   33.17
   1   8  11  108.98   34.73
   1  -8  12    1.71   29.20
   1   8  12   23.92   29.72
   1   8  12    7.72   26.05
   1  -8  12  -23.76   27.34
  -1   8 -12   15.35   28.12
  -1  -8 -12   34.32   24.23
   1  -8  13   -9.22   29.78
   1  -8  13  -26.13   31.57
   1   8  13  -11.24   30.09
  -1   8 -13  -54.70   23.49
   1   8  13  -16.41   24.71
  -1  -8 -14  224.05   49.70
   1  -8  14  485.00   63.23
  -1   8 -14  445.92   55.63
   1   8  14  323.89   55.98
   1  -8  14  359.03   59.87
   1   8  15   90.39   42.60
   1  -8  15   30.23   38.10
  -1  -8 -15   73.76   38.02
   1  -8  15   48.30   41.81
   1  -8  16  -39.33   38.94
  -1  -8 -16   16.75   32.73
   1   8  16  -10.33   36.59
   1  -8  16    8.19   38.50
  -1  -9  16  -61.60   34.33
  -1   9  16  -28.04   35.50
   1   9 -16   40.04   36.89
   1  -9 -16    0.13   33.52
  -1  -9  15  146.55   48.49
   1  -9 -15  109.33   42.83
   1   9 -15  145.09   43.53
  -1   9  15  320.88   57.36
   1  -9 -14   73.69   37.35
   1   9 -14   28.40   30.43
  -1  -9  14  129.16   43.72
   1   9 -14   76.68   36.08
  -1   9  14   90.62   41.89
  -1   9  13  -44.81   27.47
  -1  -9  13   39.61   36.96
  -1  -9  13   69.76   39.41
   1  -9 -13   27.83   33.06
   1   9 -13   11.30   25.51
   1  -9 -12   53.54   33.31
  -1   9  12  102.73   34.21
  -1  -9  12    8.05   33.26
  -1  -9  12   82.88   37.08
   1   9 -12   10.31   24.60
  -1   9  12   42.23   19.56
   1  -9 -11  506.52   42.67
  -1   9  11  387.22   41.50
  -1  -9  11  483.42   58.82
   1   9 -11  433.84   49.31
  -1   9  11  428.45   56.38
  -1  -9  11  435.53   57.67
   1  -9 -11  308.29   48.56
  -1   9  10   90.88   32.94
  -1   9  10  105.76   24.04
  -1  -9  10   87.67   34.68
  -1  -9  10  111.84   33.09
   1  -9 -10   56.21   30.95
   1   9 -10   68.01   25.60
   1  -9 -10  106.23   21.41
  -1  -9   9  -19.37   22.04
  -1  -9   9   36.12   28.06
  -1   9   9   21.56   16.71
  -1   9   9   -3.46   22.42
   1   9  -9   26.75   22.80
   1  -9  -9  -18.37   22.50
   1  -9  -9   16.72   15.92
   1   9  -8  125.38   26.22
  -1  -9   8  137.20   33.73
  -1  -9   8  166.33   31.27
   1  -9  -8  173.43   22.54
   1  -9  -8  122.82   30.37
  -1   9   8  209.26   34.39
  -1   9   8  162.72   26.70
  -1  -9   7   64.39   13.16
   1  -9  -7   10.97   23.92
   1   9  -7   37.64   20.69
  -1   9   7   47.15   23.90
  -1  -9   7   39.95   22.45
  -1  -9   7   90.81   28.11
  -1   9   7   40.85   17.92
   1  -9  -7   91.71   17.47
  -1  -9   6  248.02   31.02
  -1   9   6  292.45   26.02
  -1   9   6  196.78   28.85
   1  -9  -6  261.83   33.76
  -1   9   6  311.62   37.38
  -1  -9   6  286.53   24.08
  -1  -9   6  312.06   39.02
   1   9  -6  308.11   34.70
  -1  -9   5  142.63   22.46
   1   9  -5   95.61   21.74
   1  -9  -5  112.98   25.53
  -1   9   5  121.61   16.94
  -1  -9   5  110.35   27.33
  -1   9   5  148.23   26.55
  -1   9   5   94.82   20.13
   1  -9  -4  460.80   41.75
  -1   9   4  600.60   46.53
   1   9  -4  547.72   43.64
   1   9  -4  563.84   36.55
  -1   9   4  571.23   41.64
  -1   9   4  549.42   35.54
  -1  -9   4  579.10   38.49
  -1  -9   4  473.65   45.79
  -1   9   3  228.59   28.81
   1   9  -3  243.45   28.64
  -1  -9   3  225.69   29.82
  -1   9   3  278.01   27.88
   1   9  -3  250.17   23.49
  -1   9   3  236.19   21.75
  -1  -9   3  232.06   21.94
   1  -9  -3  229.87   25.75
   1   9  -2  344.37   31.09
   1  -9  -2  329.40   28.31
  -1   9   2  297.74   30.79
  -1  -9   2  326.60   33.42
  -1   9   2  309.70   29.43
   1   9  -2  267.78   26.43
  -1   9   2  292.98   25.85
  -1  -9   2  308.21   21.10
   1   9  -1 1081.80   65.62
  -1   9   1 1051.97   63.84
   1  -9  -1 1089.76   63.49
   1   9  -1 1117.66   63.83
  -1   9   1 1172.70   65.14
  -1  -9   1 1159.15   69.51
  -1   9   1 1115.53   67.60
   1   9   0   46.44   14.75
  -1   9   0   66.03   14.82
  -1   9   0   49.93   14.72
  -1  -9   0   22.92   18.58
   1  -9   0   42.18   14.04
  -1   9   0   44.87   17.52
   1   9   0   41.29   14.31
  -1   9  -1 1081.23   63.74
   1   9   1 1053.35   67.63
   1   9   1 1085.61   62.71
   1   9   1 1059.08   62.05
  -1   9  -1 1065.84   60.92
   1  -9   1  994.73   60.21
   1  -9   1 1090.51   65.46
   1   9   2  551.28   43.03
  -1   9  -2  621.35   38.54
   1   9   2  586.62   41.24
   1  -9   2  596.72   39.45
   1   9   2  600.67   39.34
  -1   9  -2  560.18   42.63
   1  -9   2  560.20   41.79
   1   9   2  554.37   35.26
   1  -9   3  468.21   34.76
   1   9   3  386.10   36.75
  -1   9  -3  472.27   32.19
   1   9   3  410.55   32.51
   1  -9   3  413.87   35.38
   1   9   3  317.74   35.20
  -1   9  -3  444.48   38.53
   1   9   3  486.03   39.19
   1   9   4 3182.06  161.55
   1   9   4 3148.73  166.54
   1   9   4 2998.06  161.10
  -1   9  -4 3088.12  165.34
   1   9   4 3012.86  160.63
   1  -9   4 3144.51  162.66
  -1   9  -4 3130.33  155.23
   1  -9   4 2826.39  163.30
   1  -9   5   13.50   19.62
   1  -9   5   71.51   20.86
  -1   9  -5   40.54   10.52
  -1   9  -5   38.45   21.73
   1   9   5   63.53   20.83
   1   9   5   39.91   21.25
   1   9   5   27.73   18.18
   1   9   5   92.71   20.24
   1   9   6   76.94   19.06
   1  -9   6  100.75   25.57
   1   9   6  113.97   23.11
   1   9   6  111.17   24.30
  -1   9  -6   85.46   24.36
   1  -9   6   86.21   23.93
   1   9   6  129.95   21.09
   1   9   7  519.53   40.86
   1  -9   7  453.32   46.45
   1  -9   7  459.06   47.70
  -1   9  -7  536.01   49.64
   1   9   7  510.08   44.91
   1   9   7  493.55   46.04
   1   9   8   40.00   16.36
   1   9   8   23.60   22.58
  -1  -9  -8   18.19   19.47
   1   9   8    8.53   19.09
   1  -9   8   13.77   22.86
  -1   9  -8   31.70   23.22
   1  -9   8   11.40   25.11
   1  -9   9  171.51   34.61
  -1   9  -9  134.99   30.90
   1   9   9  172.58   35.26
   1   9   9   84.21   27.62
   1   9   9  109.07   21.72
   1  -9   9  103.09   32.53
  -1  -9  -9  107.14   25.63
   1  -9  10   26.09   28.90
   1  -9  10  -17.51   26.92
   1   9  10   12.63   16.19
  -1  -9 -10   49.48   23.74
   1   9  10   16.36   25.45
  -1   9 -10   38.13   25.41
   1   9  10   80.24   30.15
   1  -9  11  139.19   37.56
   1   9  11  172.06   37.50
  -1   9 -11  140.45   34.78
  -1  -9 -11  121.91   29.80
   1   9  11  116.78   23.27
   1   9  11  145.43   37.42
   1  -9  11   92.42   35.18
   1   9  12   40.38   31.71
   1  -9  12   15.59   30.23
   1   9  12   -3.07   29.33
  -1  -9 -12   42.20   25.43
  -1   9 -12   37.64   30.00
   1  -9  12   64.80   34.27
  -1   9 -13    7.12   28.43
   1  -9  13    5.90   34.25
   1   9  13  -31.84   28.16
   1  -9  13   13.34   31.46
   1  -9  14   12.81   34.81
  -1   9 -14   68.28   32.91
  -1  -9 -14   16.30   32.74
   1   9  14   32.65   33.74
   1  -9  14  -14.51   31.10
   1  -9  15    8.68   37.92
   1   9  15   48.77   37.52
  -1  -9 -15   43.34   34.58
   1  -9  15  -60.35   31.10
  -1  -9 -16   -1.87   33.76
   1  -9  16  -59.49   33.95
   1  -9  16   27.49   44.93
  -1  10  16    8.16   37.51
   1  10 -16  -30.31   28.21
   1 -10 -16   14.50   37.21
  -1 -10  16  -15.63   38.60
   1 -10 -15  -58.25   27.20
   1  10 -15   31.58   31.61
  -1  10  15   11.32   32.96
  -1 -10  15   -1.73   35.40
   1  10 -14  -16.96   23.68
  -1  10  14    9.80   33.95
   1  10 -14    9.89   30.24
  -1 -10  14   -1.91   36.13
   1 -10 -14  -17.89   30.43
   1 -10 -13  150.31   42.76
  -1 -10  13  154.03   44.90
   1  10 -13  120.20   34.44
  -1 -10  13  194.24   48.46
  -1  10  13  208.67   47.26
  -1 -10  12   77.61   35.19
  -1 -10  12   54.88   37.57
  -1  10  12   71.80   24.33
  -1  10  12   52.76   35.47
   1 -10 -12   55.34   32.81
   1  10 -12   53.96   28.46
  -1  10  11   -6.47   30.19
   1 -10 -11  109.19   35.00
  -1  10  11   87.45   24.55
   1  10 -11   18.32   24.86
  -1 -10  11   56.59   33.54
  -1 -10  11   72.54   37.11
   1  10 -10    7.33   22.80
  -1  10  10   64.39   30.45
   1 -10 -10   23.69   29.71
   1 -10 -10   62.63   19.76
  -1 -10  10   22.60   30.99
  -1  10  10   48.73   20.89
  -1 -10  10   59.32   28.44
   1 -10  -9  327.18   32.08
   1 -10  -9  237.27   40.07
  -1 -10   9  346.78   43.56
   1  10  -9  325.63   40.82
  -1  10   9  312.70   45.65
  -1  10   9  320.85   37.09
  -1 -10   9  358.60   47.67
   1  10  -8  111.80   27.08
  -1 -10   8   97.12   28.18
  -1  10   8   97.28   22.59
   1 -10  -8  172.90   22.42
   1 -10  -8  173.35   32.41
  -1  10   8  122.33   30.81
  -1 -10   8  113.68   32.23
  -1 -10   7   85.42   30.68
  -1 -10   7   72.27   23.85
  -1 -10   7   55.02   13.86
  -1  10   7   85.87   20.17
  -1  10   7   30.97   22.50
   1  10  -7   59.55   22.43
  -1  10   7   47.65   15.49
   1 -10  -7   54.69   24.94
  -1 -10   6    3.27   23.10
   1 -10  -6   -3.31   21.10
  -1  10   6   43.06   22.89
  -1 -10   6   55.44   20.41
  -1  10   6   33.90   18.35
   1  10  -6   44.86   19.51
  -1 -10   6   33.11   13.21
  -1  10   6   39.61   14.17
   1  10  -5  269.65   32.73
  -1 -10   5  312.85   39.34
  -1  10   5  308.69   36.31
  -1 -10   5  339.03   31.29
  -1  10   5  242.31   25.21
   1 -10  -5  312.43   34.77
   1  10  -5  322.74   26.17
  -1  10   5  331.36   34.34
   1 -10  -4   15.09   17.67
  -1 -10   4   30.91   14.37
  -1  10   4   38.83   21.36
  -1  10   4   35.17   16.96
  -1 -10   4   -5.43   20.54
  -1  10   4   17.72   12.18
   1  10  -4   -7.84   11.83
   1  10  -4   -0.85   16.69
  -1 -10   3 1255.14   81.35
  -1  10   3 1259.15   81.22
  -1 -10   3 1287.01   72.51
   1  10  -3 1388.19   82.15
   1 -10  -3 1404.65   77.89
   1  10  -3 1364.98   75.22
  -1  10   3 1392.34   74.68
  -1  10   3 1403.40   79.37
   1  10  -2  471.40   35.56
  -1  10   2  550.85   39.43
  -1  10   2  480.79   35.20
   1  10  -2  459.06   38.61
  -1  10   2  491.59   39.73
  -1 -10   2  508.25   42.43
  -1 -10   2  472.00   28.72
   1 -10  -2  499.42   36.31
  -1  10   1  433.40   35.38
  -1  10   1  456.59   34.62
   1  10  -1  467.07   34.31
   1 -10  -1  442.57   34.55
   1  10  -1  398.34   36.24
  -1 -10   1  419.03   37.83
  -1  10   1  440.06   37.00
  -1  10   0   63.77   20.45
   1 -10   0   79.79   15.60
  -1 -10   0   64.29   21.05
  -1  10   0   83.22   17.37
   1  10   0   62.93   15.77
   1  10   0   67.05   16.49
  -1  10   0   75.57   16.48
   1 -10   1  690.37   49.18
   1 -10   1  690.74   44.84
   1  10   1  686.53   47.85
   1  10   1  705.06   53.56
  -1  10  -1  713.47   47.97
  -1 -10  -1  732.93   40.67
   1  10   1  762.60   47.60
  -1  10  -1  722.31   46.76
  -1  10  -2  489.83   39.36
   1  10   2  448.28   36.91
   1  10   2  498.18   31.07
   1 -10   2  415.32   38.02
   1  10   2  472.43   35.35
  -1  10  -2  453.65   35.20
   1 -10   2  537.00   35.43
   1  10   2  486.62   39.47
   1  10   3 1204.14   69.21
   1  10   3 1157.82   65.09
  -1  10  -3 1044.48   70.68
   1  10   3 1193.64   72.35
   1 -10   3 1095.64   69.26
  -1  10  -3 1155.10   64.88
   1  10   3 1005.18   66.45
   1 -10   3 1206.40   67.17
   1  10   4  246.86   28.03
   1 -10   4  190.59   28.45
   1  10   4  211.41   29.15
   1  10   4  180.31   23.71
   1 -10   4  210.38   26.43
   1  10   4  189.03   23.80
  -1  10  -4  247.62   22.40
  -1  10  -4  177.47   28.07
   1 -10   5    1.27   17.69
   1 -10   5    3.61   19.66
   1  10   5  -11.94   14.71
  -1  10  -5   -0.57    9.33
   1  10   5   29.35   15.70
   1  10   5  -26.76   16.99
  -1  10  -5   15.38   21.34
   1  10   5  -22.62   13.35
  -1  10  -6   34.66    9.73
   1  10   6  -10.90   18.93
   1  10   6   47.72   17.95
   1  10   6   33.56   19.37
   1 -10   6   82.50   23.94
   1 -10   6   33.78   20.80
  -1  10  -6   -4.51   19.34
   1  10   6    4.38   15.23
   1 -10   7  423.85   45.01
   1  10   7  453.37   39.90
   1  10   7  463.02   43.12
  -1  10  -7  412.68   45.02
   1  10   7  451.69   45.58
   1 -10   7  462.09   45.10
   1  10   7  506.08   39.50
   1  10   8  397.13   37.98
  -1  10  -8  455.45   46.76
   1  10   8  411.58   48.15
  -1 -10  -8  408.63   40.14
   1  10   8  336.01   41.95
   1 -10   8  435.44   47.13
   1 -10   8  425.49   47.25
   1  10   9   -8.27   19.86
   1 -10   9  -25.49   24.10
  -1  10  -9   -4.83   23.40
   1 -10   9   18.03   28.23
   1  10   9   -6.62   15.50
  -1 -10  -9   15.51   21.41
   1  10   9   41.89   27.24
  -1 -10 -10   65.68   26.00
   1 -10  10   84.29   33.59
   1 -10  10   72.50   32.84
   1  10  10  110.05   33.15
  -1  10 -10  107.98   31.23
   1  10  10  119.47   22.93
   1  10  10   97.89   31.72
   1 -10  11  443.46   59.15
  -1  10 -11  535.58   59.05
  -1 -10 -11  598.81   53.29
   1  10  11  491.19   61.90
   1 -10  11  639.61   64.76
   1  10  11  617.26   67.39
   1  10  11  504.39   45.94
  -1 -10 -12  179.77   33.27
   1 -10  12  123.88   39.44
   1 -10  12  117.97   38.73
  -1  10 -12  103.83   33.49
   1  10  12  132.00   37.17
   1  10  12  168.08   43.22
   1  10  13   19.35   31.13
   1 -10  13  -36.33   31.70
   1 -10  13    5.90   32.47
  -1 -10 -13  -12.93   29.30
  -1  10 -13  -21.94   24.51
   1  10  14  -16.02   31.22
  -1  10 -14  -41.18   25.24
   1 -10  14  -50.92   30.19
   1 -10  14   15.52   34.67
  -1 -10 -14  -10.62   29.09
   1 -10  15  -14.85   32.68
   1 -10  15   20.07   38.86
  -1 -10 -15   76.99   38.51
  -1  10 -15   10.11   35.94
   1  10  15   52.62   41.85
   1  11 -16    5.98   32.22
   1 -11 -16   12.61   34.84
  -1 -11  16  -13.83   39.22
  -1  11  16  -21.76   34.92
   1 -11 -15   -8.10   30.55
   1  11 -15  -52.03   24.63
  -1  11  15   43.11   38.16
  -1 -11  15   48.22   40.62
  -1  11  14   81.21   42.07
   1  11 -14   40.05   32.29
  -1 -11  14   -7.29   35.48
   1  11 -14   85.01   35.23
   1 -11 -14   40.61   36.00
   1 -11 -13  244.17   48.69
  -1 -11  13  356.96   57.05
  -1 -11  13  310.32   56.19
   1  11 -13  455.36   53.33
  -1  11  13  373.37   56.72
   1 -11 -12  219.64   46.44
  -1 -11  12  256.57   49.45
  -1 -11  12  325.49   54.98
  -1  11  12  385.97   56.30
   1  11 -12  251.91   42.16
  -1  11  12  274.36   37.68
  -1  11  11   23.71   20.69
   1  11 -11  -26.78   22.73
  -1 -11  11   54.95   32.96
   1 -11 -11   -6.76   27.88
  -1 -11  11   46.98   34.57
  -1  11  11    6.57   30.39
   1 -11 -10  -35.07   25.63
  -1 -11  10   -5.10   27.64
   1  11 -10   14.66   24.09
  -1 -11  10    6.25   31.33
   1 -11 -10   15.82   17.41
  -1  11  10   25.64   29.64
  -1  11  10  -14.01   18.38
  -1 -11   9   20.59   26.68
  -1  11   9   94.97   24.06
   1 -11  -9   95.15   19.92
   1  11  -9   37.68   24.89
   1 -11  -9  -15.43   23.64
  -1 -11   9    9.62   28.92
  -1  11   9   80.50   30.80
  -1 -11   8   33.37   24.32
   1 -11  -8   58.26   16.97
  -1  11   8   20.99   17.58
  -1 -11   8   22.61   26.66
   1 -11  -8   25.18   24.77
   1  11  -8   82.28   25.13
  -1  11   8   22.17   27.07
   1 -11  -7  183.44   31.79
  -1 -11   7  219.95   21.17
  -1 -11   7  158.50   28.59
  -1  11   7  204.49   35.04
  -1  11   7  184.64   28.74
  -1 -11   7  158.82   34.29
   1  11  -7  209.36   31.57
  -1  11   7  185.32   23.00
  -1 -11   6  530.89   51.66
  -1  11   6  470.44   46.92
  -1  11   6  508.04   44.81
  -1  11   6  568.14   37.43
  -1 -11   6  500.17   36.07
   1  11  -6  536.88   47.42
   1 -11  -6  510.64   46.66
  -1 -11   6  497.27   43.48
  -1  11   5  186.94   31.01
   1  11  -5  196.95   30.35
  -1  11   5  153.27   26.44
  -1 -11   5  210.99   25.30
   1 -11  -5  132.74   26.56
  -1  11   5  156.67   20.01
  -1 -11   5  152.31   31.29
   1  11  -5  193.11   21.43
  -1  11   4  406.04   36.12
  -1  11   4  307.33   27.32
   1  11  -4  303.90   34.62
  -1 -11   4  311.94   28.16
   1  11  -4  298.20   27.64
   1 -11  -4  356.65   35.12
  -1 -11   4  326.71   37.36
  -1  11   4  253.22   34.09
   1  11  -3  484.06   42.87
   1 -11  -3  414.54   37.19
  -1 -11   3  455.26   30.34
  -1  11   3  395.10   39.08
  -1  11   3  482.02   33.34
   1  11  -3  412.66   33.60
  -1  11   3  409.89   38.04
  -1 -11   3  387.68   40.90
   1  11  -2  427.32   35.76
  -1 -11   2  472.06   43.16
  -1  11   2  479.30   36.44
   1  11  -2  489.54   40.64
  -1  11   2  477.75   39.52
   1 -11  -2  508.97   37.37
  -1 -11   2  420.66   27.26
  -1  11   2  452.70   40.54
   1  11  -1   12.18   13.99
   1 -11  -1    5.87   16.30
  -1 -11   1  -10.92   17.74
  -1  11   1  -11.58   14.42
  -1  11   1   -8.61   12.88
   1  11  -1    0.17   14.65
  -1  11   1   15.84   14.49
  -1 -11   0  305.50   18.98
   1  11   0  324.77   30.64
   1 -11   0  323.62   27.38
  -1  11   0  369.72   36.71
   1  11   0  320.63   31.64
  -1 -11   0  299.87   35.80
  -1  11   0  338.55   31.49
  -1  11   0  361.97   31.49
  -1  11  -1    5.63   12.91
   1  11   1    5.25   14.59
   1  11   1   31.77   15.33
   1 -11   1   31.68   18.40
   1 -11   1   10.96   13.33
  -1  11  -1  -12.85   13.67
  -1 -11  -1   26.05   10.47
   1  11   1   46.18   20.11
   1  11   2  -10.66   14.10
  -1  11  -2  -27.88   16.56
   1 -11   2   -5.40   13.59
   1  11   2  -11.82   17.32
  -1  11  -2    5.84   14.92
   1  11   2  -22.85   13.49
   1 -11   2   -2.89   17.73
   1  11   3  124.95   24.54
   1  11   3  115.10   17.00
   1 -11   3  115.88   22.85
   1  11   3   61.39   18.42
   1  11   3   74.54   18.01
  -1  11  -3  119.51   18.46
   1 -11   3  105.37   19.07
  -1  11  -3  118.70   24.83
   1  11   4  266.50   32.85
   1 -11   4  289.58   29.98
   1 -11   4  259.07   31.91
  -1  11  -4  254.87   24.21
   1  11   4  235.93   26.23
   1  11   4  221.95   28.57
   1  11   4  289.93   29.30
  -1  11  -4  231.38   31.62
   1 -11   5  336.79   36.93
   1 -11   5  314.88   33.60
   1  11   5  247.10   29.31
  -1  11  -5  291.11   37.64
   1  11   5  217.78   33.60
   1  11   5  309.17   32.43
  -1  11  -5  278.17   25.05
   1  11   5  302.66   31.20
   1  11   6  115.69   28.58
   1 -11   6  121.44   26.69
   1  11   6  140.86   26.06
  -1  11  -6  120.33   15.12
   1 -11   6  141.02   26.77
   1  11   6  137.78   25.64
   1  11   6  172.29   25.33
  -1  11  -6   92.39   26.09
   1  11   7   83.78   20.62
   1  11   7  128.41   26.15
   1 -11   7  116.27   28.60
   1  11   7   93.09   27.11
   1 -11   7  119.93   27.32
   1  11   7   87.78   21.53
  -1  11  -7   83.81   27.29
   1 -11   8  155.19   33.39
  -1 -11  -8  213.41   30.56
   1 -11   8  155.66   34.07
  -1  11  -8  136.45   31.76
   1  11   8  175.13   33.94
   1  11   8  205.57   28.73
   1  11   8  213.06   33.92
  -1 -11  -9  182.72   30.50
   1 -11   9  165.68   34.69
   1  11   9  168.89   27.59
   1 -11   9  137.83   34.94
   1  11   9  147.77   34.10
  -1  11  -9  153.47   33.63
   1  11   9  190.12   38.84
   1 -11  10   21.59   28.63
  -1  11 -10    2.27   27.16
   1  11  10   44.03   31.44
   1  11  10   42.45   27.90
  -1 -11 -10   50.98   25.54
   1  11  10   90.66   22.09
   1 -11  10  -13.47   26.66
   1  11  11  322.59   50.44
   1  11  11  412.50   56.72
  -1 -11 -11  516.34   48.63
   1  11  11  369.67   41.51
   1 -11  11  400.81   53.77
   1 -11  11  444.62   55.95
  -1  11 -11  402.15   50.97
  -1 -11 -12  145.07   40.59
   1 -11  12  317.93   51.49
   1 -11  12  320.50   51.36
  -1  11 -12  237.93   43.44
   1  11  12  261.34   47.59
   1  11  12  304.86   50.73
  -1 -11 -12  307.75   47.54
   1 -11  13  112.76   41.10
  -1  11 -13   43.26   31.78
   1  11  13  145.38   40.73
   1 -11  13  170.56   46.25
  -1 -11 -13  126.29   41.17
   1 -11  14    7.60   36.13
  -1 -11 -14   53.00   35.28
  -1  11 -14   19.78   30.68
   1 -11  14   20.47   35.38
   1  11  14   71.24   38.86
  -1  11 -15   55.64   36.25
   1 -11  15   64.75   41.31
   1 -11  15   17.00   36.12
  -1 -11 -15   67.15   37.77
   1  11  15   15.82   36.14
   1 -12 -16  119.52   46.27
   1  12 -16   60.12   37.77
   1  12 -15   42.29   33.40
   1 -12 -15   87.82   41.10
  -1  12  15   33.20   37.17
  -1 -12  15   40.73   41.82
   1  12 -14   16.66   30.48
   1 -12 -14   32.11   34.72
   1  12 -14   42.04   31.27
  -1  12  14   31.76   35.94
  -1 -12  14   54.19   41.13
  -1  12  13   42.62   33.81
  -1 -12  13  -42.28   32.09
   1  12 -13  -15.90   25.19
  -1 -12  13  -42.64   31.47
   1 -12 -13    2.53   30.54
  -1 -12  12  284.00   51.57
   1 -12 -12  283.55   49.26
  -1 -12  12  328.54   53.69
   1  12 -12  243.96   43.40
  -1  12  12  296.42   52.47
  -1  12  12  358.83   43.64
   1  12 -11    3.57   24.61
  -1 -12  11   17.67   30.84
  -1  12  11    8.46   31.56
   1 -12 -11   -5.75   28.99
  -1  12  11   28.50   23.68
  -1 -12  11  102.85   37.91
  -1  12  10   97.84   34.93
   1 -12 -10  113.55   35.08
  -1  12  10   34.43   21.05
  -1 -12  10   23.68   31.81
  -1 -12  10   54.27   30.02
   1  12 -10    0.64   22.91
   1 -12 -10   53.92   19.64
   1  12  -9    2.05   22.19
  -1  12   9   -4.33   25.44
   1 -12  -9   -9.87   23.95
  -1 -12   9   -7.24   30.04
  -1 -12   9    9.96   25.10
   1 -12  -9    1.93   15.83
  -1  12   9   17.94   19.00
   1 -12  -8  158.32   33.74
  -1 -12   8  136.84   36.33
  -1  12   8  206.03   31.56
   1  12  -8  154.66   29.33
  -1  12   8  209.27   37.86
  -1 -12   8  168.49   18.91
  -1 -12   8   98.89   29.64
  -1  12   7   15.77   14.40
   1  12  -7    0.43   19.25
  -1  12   7   -8.59   20.02
  -1  12   7   19.52   18.40
   1 -12  -7  -17.92   21.29
  -1 -12   7  -25.18   11.84
  -1 -12   7  -20.80   18.86
  -1 -12   7    9.59   24.83
   1 -12  -6  381.10   42.24
  -1 -12   6  382.35   38.59
  -1  12   6  476.29   35.32
  -1  12   6  568.30   48.98
  -1 -12   6  558.88   52.70
  -1  12   6  468.91   43.45
   1  12  -6  482.79   44.70
   1 -12  -5  383.36   39.17
  -1  12   5  359.92   41.51
  -1 -12   5  360.14   34.66
  -1 -12   5  497.55   47.45
   1  12  -5  311.99   37.86
  -1  12   5  350.31   30.50
   1  12  -5  395.89   32.16
  -1  12   5  387.59   39.79
  -1  12   4  108.28   25.60
   1  12  -4  135.72   24.89
  -1 -12   4  108.05   27.54
   1 -12  -4   50.38   22.35
  -1 -12   4  119.57   18.55
  -1  12   4   96.66   23.24
  -1  12   4   96.62   18.02
   1  12  -4  135.77   19.74
  -1  12   3 2495.57  139.98
   1 -12  -3 2383.24  133.39
  -1  12   3 2651.16  137.20
  -1 -12   3 2430.53  128.21
  -1 -12   3 2475.38  139.98
  -1  12   3 2617.77  132.88
   1  12  -3 2390.23  131.28
   1  12  -3 2479.30  138.66
  -1 -12   2  137.35   13.55
  -1  12   2  179.32   26.40
   1 -12  -2  197.09   25.19
   1  12  -2  165.43   24.80
  -1  12   2  166.39   27.43
  -1  12   2  143.97   21.51
  -1 -12   2  127.60   29.41
   1  12  -2  141.76   22.51
  -1  12   1 1584.87   90.97
   1  12  -1 1641.29   90.82
  -1  12   1 1617.58   92.79
   1 -12  -1 1553.85   89.12
   1  12  -1 1553.07   93.00
  -1 -12   1 1616.66   96.67
  -1  12   1 1667.58   95.99
  -1  12   0  134.75   21.67
  -1  12   0  134.07   22.36
   1  12   0  112.31   22.29
  -1  12   0  149.58   25.78
   1 -12   0  104.55   18.49
   1  12   0  110.27   21.31
  -1 -12   0  121.08   27.10
  -1  12  -1  434.99   38.78
   1 -12   1  340.13   32.42
   1 -12   1  428.00   41.86
   1  12   1  482.83   37.80
   1  12   1  462.89   41.73
  -1 -12  -1  392.54   28.40
  -1  12  -1  441.37   37.35
   1  12   1  434.01   37.99
  -1  12  -2  236.37   27.37
   1  12   2  243.43   27.16
   1 -12   2  244.80   32.05
   1  12   2  207.36   30.32
   1 -12   2  228.46   24.67
  -1 -12  -2  193.75   21.38
   1  12   2  174.19   25.52
  -1  12  -2  200.66   28.25
  -1  12  -3  473.45   44.12
  -1  12  -3  471.46   35.94
   1 -12   3  471.66   41.90
   1  12   3  479.54   43.25
   1  12   3  530.01   42.48
   1 -12   3  462.89   36.98
   1  12   3  505.34   38.51
  -1  12  -4  400.55   32.55
   1 -12   4  381.09   35.58
   1  12   4  426.59   38.00
   1  12   4  487.80   45.53
   1  12   4  458.66   40.48
   1  12   4  433.88   35.20
   1 -12   4  427.21   41.73
  -1  12  -4  480.96   43.99
  -1  12  -5  667.77   42.15
   1 -12   5  529.51   50.04
   1  12   5  613.46   47.97
   1 -12   5  688.66   49.17
   1  12   5  649.75   46.28
   1  12   5  670.25   53.57
   1  12   5  645.92   47.03
  -1  12  -5  721.66   55.92
   1  12   6  363.37   37.96
   1  12   6  378.30   39.25
  -1  12  -6  370.46   42.18
  -1  12  -6  385.11   27.76
   1  12   6  322.68   34.79
   1 -12   6  373.38   39.67
   1  12   6  396.91   44.28
   1 -12   6  380.13   41.70
   1  12   7  251.24   38.43
  -1  12  -7  197.25   35.25
   1 -12   7  204.29   34.90
  -1  12  -7  202.35   19.48
   1  12   7  246.26   33.57
   1 -12   7  249.29   34.99
   1  12   7  278.29   31.54
   1  12   7  254.10   33.51
   1  12   8  446.07   45.74
   1 -12   8  511.94   52.44
  -1  12  -8  483.71   52.66
   1 -12   8  518.47   53.28
   1  12   8  526.11   52.02
   1  12   8  506.49   44.91
   1  12   8  455.80   49.19
   1 -12   9   91.28   31.42
   1  12   9  128.70   32.85
   1  12   9   72.83   31.93
   1 -12   9  112.55   32.97
   1  12   9   80.76   25.17
  -1  12  -9   66.98   29.45
  -1 -12  -9   87.78   24.77
   1  12  10  218.40   40.35
   1  12  10  308.90   36.52
   1 -12  10  308.98   45.97
  -1  12 -10  217.02   42.07
   1  12  10  283.60   47.52
  -1 -12 -10  346.67   40.65
   1 -12  10  261.14   44.38
   1  12  11   -4.38   16.21
  -1 -12 -11    8.47   21.74
   1  12  11   27.48   28.51
   1 -12  11  -64.54   27.06
  -1  12 -11   51.39   29.12
   1 -12  11   28.84   30.11
   1  12  12  146.75   38.92
   1 -12  12   79.87   36.69
  -1  12 -12   14.93   27.36
  -1 -12 -12    7.08   30.64
   1 -12  12   42.17   35.92
   1  12  12   17.20   17.88
   1  12  13  184.53   46.56
  -1  12 -13   23.48   31.93
  -1 -12 -13   86.38   35.70
   1 -12  13   85.38   39.34
   1 -12  13  144.11   42.15
   1  12  14  295.55   57.46
  -1 -12 -14   94.08   41.02
   1 -12  14  156.13   48.28
  -1  12 -14  193.03   45.86
   1 -12  14  284.53   53.27
   1 -12  15    4.15   34.76
  -1 -12 -15    2.82   33.68
  -1  12 -15  -10.60   31.30
   1  12  15   10.14   36.70
   1 -12  15  -28.72   38.57
   1  13 -15  155.97   41.96
  -1  13  15   49.66   41.24
  -1 -13  15  -11.90   41.35
   1 -13 -15  -13.97   31.49
  -1 -13  14  263.73   55.96
   1 -13 -14  141.84   42.98
   1  13 -14  228.42   45.45
  -1  13  14  193.35   49.11
   1  13 -14  220.85   45.07
  -1  13  13  197.34   47.54
   1  13 -13  118.73   37.31
   1 -13 -13  172.86   43.58
  -1 -13  13  178.78   49.97
  -1 -13  13  225.97   49.22
   1 -13 -12   55.97   34.97
  -1  13  12   58.98   33.60
   1  13 -12   34.91   29.59
  -1 -13  12  -29.66   29.53
  -1  13  12   45.02   24.01
  -1 -13  12  -31.37   33.23
   1 -13 -11  254.85   48.75
  -1 -13  11  240.27   45.92
  -1  13  11  373.96   55.89
  -1 -13  11  306.91   51.68
  -1  13  11  293.16   41.22
   1  13 -11  238.03   42.22
   1 -13 -10  504.27   61.40
   1  13 -10  594.91   60.47
  -1  13  10  612.10   53.92
   1 -13 -10  673.89   48.06
  -1 -13  10  554.97   59.89
  -1  13  10  647.26   63.81
  -1 -13  10  627.37   66.81
   1 -13  -9  112.98   21.33
   1 -13  -9  108.74   32.90
  -1  13   9   63.66   24.41
  -1  13   9   97.47   33.47
   1  13  -9   75.84   28.59
  -1 -13   9  111.59   35.49
  -1 -13   9   93.60   32.20
   1 -13  -8   28.16   25.79
  -1  13   8   17.35   18.37
  -1  13   8    7.36   13.94
   1  13  -8  -13.68   20.10
  -1 -13   8   23.33   12.94
  -1 -13   8  -31.33   26.57
  -1 -13   8    4.00   22.73
  -1  13   8   13.19   26.29
  -1  13   7  420.85   35.83
  -1  13   7  391.47   47.81
   1  13  -7  491.61   46.91
  -1  13   7  416.70   44.66
  -1 -13   7  444.54   42.02
  -1 -13   7  452.51   34.26
  -1 -13   7  515.42   51.99
   1 -13  -7  444.31   47.74
  -1  13   6  348.78   42.09
  -1 -13   6  347.47   34.55
   1  13  -6  361.80   29.87
  -1  13   6  342.18   39.19
   1 -13  -6  285.00   37.12
   1  13  -6  310.67   38.38
  -1  13   6  370.28   30.77
  -1 -13   6  373.26   44.43
  -1  13   5  719.30   58.30
   1 -13  -5  696.09   53.97
   1  13  -5  714.56   48.03
  -1 -13   5  720.38   58.55
   1  13  -5  758.04   58.05
  -1 -13   5  719.80   49.19
  -1  13   5  729.20   55.52
  -1  13   5  770.00   48.41
  -1  13   4  105.98   24.84
   1  13  -4   69.40   24.53
  -1 -13   4  121.26   18.75
  -1  13   4   91.98   18.74
  -1  13   4  109.04   24.19
   1 -13  -4  125.33   25.41
  -1 -13   4   79.80   27.79
   1  13  -4  129.02   20.55
   1 -13  -3   33.98   18.95
  -1  13   3   20.98   15.93
  -1 -13   3   62.09   26.09
  -1  13   3   73.88   25.27
  -1  13   3   37.50   20.08
  -1 -13   3   22.06   11.51
   1  13  -3   25.21   20.99
   1  13  -3   -9.65   14.58
  -1 -13   2    5.34    8.31
  -1  13   2   11.55   18.12
   1 -13  -2   -6.15   17.34
  -1  13   2   18.33   15.02
   1  13  -2  -12.18   15.52
   1  13  -2   24.12   16.12
  -1 -13   2   -1.01   23.59
  -1  13   2    9.95   19.22
  -1 -13   1   83.32   25.65
   1 -13  -1   85.03   20.21
   1  13  -1  103.66   21.42
   1  13  -1   97.23   19.49
  -1  13   1   98.33   25.02
  -1  13   1  129.66   22.16
  -1  13   1  118.23   23.86
  -1  13   0  -23.87   15.23
  -1  13   0    5.37   16.21
   1  13   0   31.78   18.22
  -1  13   0   17.22   19.28
   1  13   0    7.72   15.54
   1 -13   0   -7.20   14.00
  -1 -13   0   17.43   23.33
   1 -13   1  931.47   59.50
   1  13   1 1053.34   69.05
   1  13   1 1070.50   64.49
   1  13   1  864.27   63.05
  -1  13  -1 1101.48   64.92
  -1  13  -1 1045.31   65.48
  -1 -13  -1 1028.69   55.40
   1 -13   1  881.53   66.42
   1  13   2   36.16   16.64
   1 -13   2   67.12   17.74
  -1  13  -2   70.40   20.38
   1  13   2   34.65   18.55
   1 -13   2   59.50   23.85
  -1 -13  -2    8.73   13.39
   1  13   2   56.32   22.92
  -1  13  -2   67.53   18.85
  -1  13  -3   23.68   14.19
  -1  13  -3    2.78   18.74
   1  13   3   25.38   21.44
   1  13   3   23.27   17.14
  -1 -13  -3   -3.87   15.98
   1  13   3   10.95   14.22
   1 -13   3   23.90   15.85
   1 -13   3   57.03   22.59
   1  13   4  260.73   29.79
   1 -13   4  267.58   30.63
   1  13   4  269.26   33.38
  -1  13  -4  318.42   29.50
   1 -13   4  365.88   38.17
   1  13   4  294.21   38.07
  -1  13  -4  284.88   36.09
   1  13   5  216.36   28.23
   1 -13   5  187.46   28.05
   1  13   5  182.50   26.32
   1  13   5  151.33   30.92
   1  13   5  175.17   28.54
  -1  13  -5  191.73   22.26
  -1  13  -5  208.97   31.33
   1 -13   5  234.02   32.40
   1 -13   6  202.55   32.80
   1  13   6  163.21   25.82
   1  13   6  112.92   28.45
  -1  13  -6  178.79   19.66
  -1  13  -6  105.80   27.81
   1 -13   6  120.82   26.87
   1  13   6  106.41   23.59
   1  13   6  138.93   23.01
   1 -13   7 1473.24   91.93
  -1  13  -7 1372.27   93.94
   1  13   7 1347.73   88.76
   1  13   7 1440.82   87.80
   1 -13   7 1420.77   92.31
  -1  13  -7 1396.57   76.94
   1  13   7 1526.30   91.02
   1  13   7 1540.89   97.18
   1  13   8   16.36   20.66
   1  13   8    0.25   18.74
   1  13   8   24.43   25.32
   1 -13   8   -0.15   26.03
   1  13   8  -14.82   17.56
  -1  13  -8  -20.92   21.49
   1 -13   8   -8.49   22.76
   1 -13   9   34.77   29.52
  -1 -13  -9   57.70   23.79
   1 -13   9   17.70   27.68
   1  13   9   60.85   30.39
  -1  13  -9   26.20   26.21
   1  13   9   66.69   28.50
   1  13   9   15.97   20.08
  -1  13 -10    5.52   25.46
   1  13  10  -11.11   18.98
   1 -13  10   43.39   29.65
   1 -13  10   29.67   31.53
   1  13  10    5.70   28.97
  -1 -13 -10   34.79   24.49
  -1 -13 -11   61.69   25.40
   1  13  11   33.01   32.29
   1 -13  11  -61.36   28.17
  -1 -13 -11   -2.56   29.03
   1  13  11   19.54   18.48
   1 -13  11  -28.82   26.84
  -1  13 -11   25.21   27.72
   1 -13  12  237.80   48.82
   1 -13  12  266.94   50.38
   1  13  12  306.64   36.27
  -1  13 -12  204.07   43.66
  -1 -13 -12  214.31   46.31
   1  13  12  248.18   50.89
   1 -13  13   64.44   41.01
   1  13  13   63.30   37.16
  -1  13 -13   57.28   33.60
  -1 -13 -13   49.97   34.84
   1 -13  13   69.19   38.03
  -1 -13 -14   33.04   34.91
   1  13  14   13.43   36.57
   1 -13  14  -58.70   30.67
  -1  13 -14  -34.75   29.00
   1 -13  14    6.99   34.33
   1  13  15   -9.39   36.68
   1 -13  15   35.04   43.28
  -1 -13 -15    2.73   32.73
  -1  13 -15   -5.21   33.07
   1 -13  15  -20.79   33.21
   1 -14 -15   31.97   38.00
  -1  14  15   72.07   43.14
  -1 -14  15   -5.69   42.28
   1  14 -15   38.58   32.31
  -1  14  14   76.11   38.91
   1  14 -14  -23.86   26.94
   1  14 -14   -0.11   28.27
  -1 -14  14  -10.75   36.29
   1 -14 -14   -5.17   32.53
  -1  14  13   86.26   38.38
  -1 -14  13    8.44   36.60
   1  14 -13   19.01   28.28
  -1 -14  13   25.43   34.65
   1 -14 -13   50.92   34.55
   1 -14 -12    7.29   32.53
  -1 -14  12   -5.21   33.62
  -1 -14  12   -7.65   32.33
  -1  14  12  -41.30   26.66
  -1  14  12    6.34   23.63
   1  14 -12   17.46   28.37
   1 -14 -11  163.93   41.46
  -1  14  11  125.47   31.10
  -1 -14  11  135.88   39.61
  -1  14  11  203.29   44.54
   1  14 -11  128.34   34.59
  -1 -14  11  158.54   43.34
  -1 -14  10   13.71   32.42
   1 -14 -10   36.73   31.91
   1  14 -10    7.08   26.71
  -1 -14  10    8.52   28.75
  -1  14  10    9.85   20.93
   1 -14 -10   36.80   19.36
  -1  14  10   44.37   33.23
  -1  14   9  346.53   51.34
   1 -14  -9  345.39   48.07
   1  14  -9  305.84   45.80
  -1  14   9  437.53   46.16
  -1 -14   9  445.13   54.74
  -1 -14   9  419.10   29.83
  -1 -14   9  399.11   47.99
  -1  14   8   55.91   28.90
  -1  14   8   53.26   23.31
   1 -14  -8   48.71   28.48
  -1 -14   8   77.24   32.85
  -1 -14   8    1.30   23.79
   1  14  -8   44.55   24.57
  -1  14   8   63.79   17.92
  -1 -14   8   76.86   17.20
  -1  14   7    6.87   14.31
   1  14  -7   42.44   22.80
  -1  14   7   34.80   19.82
  -1 -14   7   38.28   21.51
   1 -14  -7   12.18   22.47
  -1 -14   7   49.14   16.78
  -1  14   7   48.44   25.06
  -1 -14   7   28.47   27.26
  -1 -14   6  -34.68   22.66
   1  14  -6    7.38   20.76
   1  14  -6   13.06   13.78
  -1  14   6   45.75   15.81
  -1 -14   6   21.39   18.09
  -1  14   6   14.83   22.40
   1 -14  -6    2.49   21.34
  -1  14   6   48.81   19.73
   1  14  -5   24.39   21.68
  -1 -14   5   20.38   24.60
   1 -14  -5   15.62   21.02
  -1 -14   5   10.77   16.10
  -1  14   5   14.57   18.29
   1  14  -5   37.11   15.87
  -1  14   5   48.46   15.17
  -1  14   5   61.64   25.36
  -1 -14   4   -4.68   13.45
   1 -14  -4    2.40   17.35
   1  14  -4   -5.65   20.91
  -1  14   4   22.74   20.05
  -1  14   4  -15.98   13.43
  -1  14   4   -1.20   20.62
   1  14  -4    0.72   14.12
  -1 -14   4  -35.15   25.38
  -1  14   3   42.23   20.36
  -1 -14   3   47.14   12.38
  -1 -14   3    6.49   24.01
   1 -14  -3   61.77   21.94
  -1  14   3   33.25   21.61
   1  14  -3   66.32   23.59
  -1  14   3   45.67   16.96
   1  14  -3   71.49   18.96
  -1 -14   2 1917.08  116.95
   1  14  -2 1958.63  113.74
  -1  14   2 2005.28  110.69
  -1 -14   2 1856.63  100.11
   1  14  -2 1995.82  109.83
  -1  14   2 2013.13  113.72
  -1  14   2 2003.81  116.36
   1 -14  -2 2103.60  109.71
   1  14  -1  278.31   31.18
  -1  14   1  258.05   30.86
   1 -14  -1  304.42   29.58
  -1  14   1  232.33   28.52
  -1 -14   1  269.85   36.73
  -1  14   1  258.04   34.56
   1  14  -1  253.64   31.74
  -1 -14   0 1363.19   89.16
   1 -14   0 1356.28   78.44
   1  14   0 1429.08   84.79
  -1  14   0 1474.13   84.64
  -1  14   0 1479.49   84.70
   1  14   0 1256.13   82.00
  -1  14  -1   41.61   17.36
   1  14   1   -3.14   16.50
   1  14   1   18.53   17.20
   1 -14   1    7.26   14.71
  -1  14  -1   20.37   18.92
   1 -14   1   10.87   21.98
  -1 -14  -1    4.72   11.49
   1 -14   2  160.31   23.09
  -1 -14  -2  205.77   22.20
   1  14   2  226.75   30.87
   1  14   2  204.33   28.13
  -1  14  -2  209.25   29.60
  -1  14  -2  250.79   28.77
   1  14   2  209.06   34.41
   1 -14   2  203.77   32.47
   1  14   3   18.64   22.54
  -1  14  -3    3.50   20.97
  -1  14  -3   47.43   17.19
   1 -14   3   32.73   17.00
   1 -14   3   59.27   24.24
  -1 -14  -3   22.06   16.04
   1  14   3   52.14   18.63
   1  14   3   23.05   18.55
   1  14   4  132.76   27.73
   1 -14   4  107.35   22.51
  -1  14  -4  110.94   19.92
   1 -14   4  142.93   28.50
  -1 -14  -4   88.66   21.42
   1  14   4   94.55   23.40
   1  14   4   81.97   20.52
  -1  14  -4   88.60   25.99
  -1  14  -5   -0.88   20.80
   1  14   5   16.12   23.53
   1  14   5  -18.54   16.99
  -1  14  -5   10.68   13.17
   1  14   5  -20.09   16.20
   1 -14   5   -0.18   20.97
   1 -14   5   21.85   18.07
  -1 -14  -5  -25.69   16.80
  -1  14  -6  805.80   64.49
   1  14   6  892.79   66.06
  -1  14  -6  787.45   50.52
   1  14   6  753.30   56.18
   1 -14   6  823.15   63.02
   1  14   6  844.41   61.22
   1 -14   6  848.93   59.72
  -1  14  -7  592.64   57.69
   1 -14   7  587.66   53.27
   1  14   7  659.84   50.36
   1  14   7  703.90   59.88
   1  14   7  618.26   52.31
   1 -14   7  603.45   53.12
  -1  14  -7  619.49   40.47
   1  14   8  132.82   28.78
   1  14   8  105.76   25.05
   1  14   8   25.75   28.80
   1 -14   8   89.18   31.86
   1 -14   8  157.12   32.60
  -1  14  -8   75.35   29.70
  -1 -14  -9   45.08   29.41
   1  14   9  -13.28   18.15
   1 -14   9   32.16   29.29
   1  14   9   16.93   26.45
  -1  14  -9  -11.65   25.27
   1 -14   9   -7.09   26.05
   1  14  10  487.61   50.04
  -1 -14 -10  336.71   51.56
   1  14  10  532.73   62.72
  -1 -14 -10  609.57   50.53
  -1  14 -10  436.05   55.63
   1 -14  10  474.94   57.45
   1 -14  10  519.15   58.79
  -1  14 -11  238.31   45.46
  -1 -14 -11  310.68   49.32
   1  14  11  363.12   41.61
  -1 -14 -11  379.49   42.97
   1 -14  11  278.23   49.63
   1  14  11  380.70   58.61
   1 -14  11  387.29   54.15
   1  14  12   23.54   32.35
  -1 -14 -12   -5.50   28.00
   1 -14  12   21.98   33.18
  -1  14 -12   19.11   31.13
   1 -14  12    3.72   31.81
   1  14  12    3.77   18.93
   1 -14  13  -13.39   34.10
  -1  14 -13  -53.34   25.87
  -1 -14 -13  -34.41   29.09
   1  14  13   -2.61   35.09
   1 -14  13  -13.06   31.39
   1  14  14   41.34   39.85
  -1 -14 -14    5.32   34.18
   1 -14  14   75.90   40.29
  -1  14 -14   32.70   33.93
   1 -14  14   -1.82   36.95
  -1 -14 -15   35.53   37.43
   1  14  15   36.68   40.99
   1 -14  15   36.26   41.15
   1 -14  15   24.94   39.77
  -1  14 -15  -59.58   28.12
  -1 -15  15  -59.06   34.78
   1 -15 -15   63.81   42.54
  -1  15  15  -45.79   31.63
   1  15 -15    9.44   31.95
   1 -15 -14  -28.93   35.01
  -1  15  14   10.82   33.65
   1  15 -14  -11.44   26.77
  -1 -15  14   23.26   38.79
   1  15 -14  -22.32   26.44
  -1  15  13  339.90   60.50
   1  15 -13  279.96   50.25
  -1 -15  13  328.88   60.28
   1 -15 -13  286.33   53.51
  -1  15  13  355.28   56.45
  -1 -15  12  -40.37   32.12
  -1  15  12   18.58   24.18
  -1  15  12   19.71   31.28
   1  15 -12   31.49   30.49
   1 -15 -12   45.51   32.37
  -1 -15  12   42.49   34.92
  -1  15  11    7.32   24.14
   1  15 -11  -19.39   26.44
  -1  15  11  -19.94   29.05
  -1 -15  11   13.59   35.22
  -1 -15  11  -15.44   26.61
   1 -15 -11  -12.75   30.65
  -1  15  10   31.99   25.20
  -1  15  10   20.52   31.58
  -1 -15  10   46.09   35.94
  -1 -15  10   45.13   30.31
   1  15 -10   52.17   29.15
   1 -15 -10   83.62   35.17
   1 -15 -10   82.07   22.16
  -1  15   9  177.76   27.18
  -1  15   9  228.25   34.15
   1  15  -9  179.23   35.79
  -1 -15   9  218.43   37.87
  -1 -15   9  244.77   24.02
   1 -15  -9  223.96   40.30
  -1 -15   9  134.57   41.34
  -1  15   9  273.44   45.74
  -1 -15   8   33.97   30.68
  -1 -15   8   52.53   17.68
   1  15  -8    7.14   23.95
  -1  15   8   29.89   21.29
   1 -15  -8   40.54   26.85
  -1 -15   8   48.26   26.20
  -1  15   8    9.42   25.87
  -1  15   8   42.70   17.94
  -1  15   7  550.00   46.06
   1  15  -7  655.26   59.71
  -1  15   7  699.61   60.25
  -1 -15   7  744.19   61.99
  -1  15   7  745.75   57.16
   1 -15  -7  685.50   56.77
  -1 -15   7  619.05   51.56
   1  15  -6   39.11   23.49
  -1  15   6   28.04   20.69
   1  15  -6   60.30   17.45
  -1  15   6   72.27   27.90
  -1  15   6   23.46   16.33
  -1 -15   6    7.00   26.15
   1 -15  -6  -17.55   21.04
  -1 -15   6   25.30   18.16
   1  15  -5  240.86   27.04
  -1  15   5  196.61   34.66
  -1 -15   5  219.76   37.64
   1 -15  -5  166.36   30.78
  -1  15   5  225.12   26.70
   1  15  -5  208.47   33.35
  -1 -15   5  240.72   26.67
  -1  15   5  183.04   31.33
  -1  15   4   23.89   15.78
   1  15  -4   19.74   21.13
  -1  15   4    6.31   21.83
  -1 -15   4   -0.27   25.91
   1  15  -4    8.40   15.15
  -1 -15   4  -19.60   12.34
  -1  15   4   30.68   21.52
   1 -15  -4    0.45   19.22
   1 -15  -3  891.23   59.88
   1  15  -3  920.09   59.92
  -1 -15   3  777.93   65.81
  -1  15   3  888.26   63.75
   1  15  -3  931.96   65.48
  -1 -15   3  876.42   50.25
  -1  15   3 1025.08   67.59
  -1  15   3  841.65   58.83
  -1  15   2    2.99   17.39
   1  15  -2    7.42   18.70
  -1 -15   2   21.69   25.25
   1  15  -2   26.83   16.74
   1 -15  -2   -3.99   18.99
  -1  15   2    1.32   15.35
  -1 -15   2    5.38    7.23
  -1  15   2  -13.66   18.54
   1  15  -1  392.56   40.92
  -1  15   1  445.76   39.05
  -1 -15   1  330.23   41.92
  -1  15   1  324.37   42.41
   1  15  -1  324.38   36.67
  -1  15   1  367.26   40.20
   1 -15  -1  420.17   34.95
  -1 -15   0   93.15   28.51
   1 -15   0   61.09   25.96
   1 -15   0   85.96   18.42
  -1  15   0   85.20   24.85
   1  15   0   45.85   21.57
   1  15   0   81.64   21.67
  -1  15   0   71.95   23.22
   1  15   1   12.07   17.73
  -1 -15  -1  -26.17   21.44
   1  15   1  -10.27   16.58
  -1  15  -1    9.16   17.06
   1 -15   1   22.46   16.12
   1 -15   1   -7.32   20.45
  -1 -15  -1   -2.50   11.86
  -1  15  -1    6.72   19.12
   1  15   2  232.69   29.33
  -1 -15  -2  223.97   23.33
   1 -15   2  230.37   34.48
   1  15   2  209.78   30.47
   1 -15   2  224.78   25.41
  -1  15  -2  211.58   31.50
  -1  15  -2  252.08   29.84
   1  15   2  219.56   35.57
   1  15   3   64.14   19.81
  -1 -15  -3   10.20   15.94
   1 -15   3   63.92   18.60
  -1  15  -3   22.36   22.44
   1  15   3  103.34   27.66
  -1  15  -3   63.28   18.68
   1  15   3   71.54   21.97
   1 -15   3    3.39   24.86
  -1 -15  -4   28.07   18.76
   1  15   4   25.72   23.31
   1  15   4   47.96   17.55
   1 -15   4   19.41   17.25
   1  15   4   35.05   19.96
  -1  15  -4   53.73   16.50
   1 -15   4   23.66   23.70
  -1  15  -4   63.84   23.74
   1 -15   5   98.46   27.18
  -1 -15  -5   61.68   21.66
  -1  15  -5   33.11   15.82
   1 -15   5   54.16   21.25
   1  15   5   64.28   24.74
   1  15   5   91.26   23.82
  -1  15  -5   18.77   23.36
   1  15   5   95.47   21.44
   1 -15   6  -12.75   19.49
  -1  15  -6   28.63   23.21
   1  15   6    3.34   21.49
   1  15   6   14.77   17.34
   1 -15   6   15.54   24.49
  -1  15  -6    7.82   12.97
  -1 -15  -6   -1.19   19.77
   1  15   6  -19.64   14.57
   1  15   7   11.29   23.22
  -1 -15  -7    4.20   22.07
   1 -15   7  -21.15   22.71
   1 -15   7    5.07   21.75
   1  15   7   10.12   18.37
  -1  15  -7   15.17   12.40
  -1  15  -7   -8.93   23.47
   1  15   7    1.45   18.95
   1  15   8   93.59   35.02
  -1  15  -8  103.40   15.99
   1 -15   8   18.60   28.17
   1  15   8   79.81   27.63
  -1  15  -8  107.57   32.87
   1 -15   8  120.80   30.72
   1  15   8  115.76   26.93
  -1 -15  -8  104.82   31.62
  -1 -15  -9   36.03   28.08
   1  15   9   18.57   27.83
  -1  15  -9   62.30   29.88
   1 -15   9   27.66   31.44
   1 -15   9   28.73   30.66
   1  15   9    3.69   20.16
   1  15   9  -12.09   19.91
  -1  15 -10   79.43   33.58
   1 -15  10  -14.21   28.60
   1 -15  10   -4.06   29.30
  -1 -15 -10   53.27   30.45
   1  15  10   36.25   23.25
  -1 -15 -10   79.79   26.52
   1  15  10   23.38   32.23
   1  15  11  346.19   42.55
   1 -15  11  386.10   55.98
   1 -15  11  354.48   53.36
  -1 -15 -11  377.21   54.19
  -1 -15 -11  379.43   43.99
  -1  15 -11  325.08   50.39
   1  15  11  476.27   61.57
  -1  15 -12  -14.95   27.30
  -1 -15 -12   -6.64   32.21
   1  15  12   75.92   38.68
   1 -15  12   71.39   37.31
   1 -15  12   89.77   39.66
   1  15  12   17.62   20.59
   1 -15  13   84.25   40.04
  -1 -15 -13   22.73   35.13
  -1  15 -13   42.75   35.19
   1  15  13  112.35   44.86
   1 -15  13  108.60   42.38
   1 -15  14  -19.26   34.25
   1  15  14   44.80   41.34
   1 -15  14  -74.13   30.84
  -1 -15 -14  -40.24   29.70
  -1  15 -14  -64.58   26.53
  -1 -15 -15   85.41   42.77
  -1  15 -15   21.12   35.21
   1  15  15   74.30   47.82
   1 -15  15   95.67   46.66
   1 -15  15   25.59   42.05
  -1  16  15   14.48   38.92
   1  16 -15   30.98   31.36
  -1 -16  15    0.13   42.04
   1 -16 -15   51.15   42.52
  -1  16  14   -3.62   36.65
   1  16 -14  -16.36   28.75
   1  16 -14   16.62   27.99
   1 -16 -14   38.70   38.42
  -1 -16  14  -48.00   35.47
  -1  16  13   88.75   40.45
  -1  16  13   39.97   24.16
   1 -16 -13   71.63   39.57
   1  16 -13   23.42   30.90
  -1 -16  13   -3.62   37.11
  -1  16  12   61.32   38.06
  -1  16  12  -19.36   22.12
  -1 -16  12  -52.54   32.75
   1  16 -12  -18.63   27.23
  -1 -16  12  -13.32   33.96
   1 -16 -12   36.98   38.06
  -1  16  11   22.21   33.74
  -1  16  11   59.41   27.49
   1 -16 -11   24.30   36.83
  -1 -16  11   57.68   34.93
  -1 -16  11   18.25   35.90
   1  16 -11    7.08   27.95
  -1 -16  10   19.28   28.82
   1  16 -10   20.43   29.06
   1 -16 -10   61.03   20.91
   1 -16 -10   32.66   32.68
  -1  16  10  -16.90   20.69
  -1  16  10   33.65   34.90
  -1 -16  10   14.41   34.12
   1  16  -9   76.79   30.84
   1 -16  -9   76.04   33.98
  -1 -16   9   40.69   27.90
  -1  16   9  109.90   36.82
  -1  16   9   50.30   25.32
  -1 -16   9   31.40   35.05
  -1 -16   9   87.83   18.61
  -1  16   9   89.08   22.09
  -1  16   8   31.17   18.80
  -1  16   8   49.62   23.73
  -1 -16   8  101.01   35.44
  -1 -16   8   61.37   27.48
   1 -16  -8   22.71   29.24
  -1  16   8   40.39   28.67
   1  16  -8   41.84   27.86
  -1 -16   8   49.39   18.63
  -1  16   7    3.43   15.29
  -1 -16   7  -10.62   28.29
  -1  16   7    9.47   25.36
   1  16  -7    7.45   22.86
   1 -16  -7   -1.56   23.34
   1  16  -7   19.27   15.07
  -1  16   7   46.54   22.42
  -1 -16   7   75.38   23.04
  -1  16   6   27.79   16.75
   1  16  -6   26.81   15.86
   1  16  -6   37.20   25.47
  -1  16   6   24.79   23.14
  -1 -16   6    3.17   27.95
  -1  16   6    6.27   19.00
   1 -16  -6   42.49   24.67
  -1 -16   6   53.38   20.11
  -1  16   5 1249.46   69.29
   1  16  -5 1133.73   79.17
  -1 -16   5 1003.24   77.04
  -1  16   5 1147.34   80.26
   1 -16  -5 1091.68   72.99
  -1  16   5 1133.38   75.97
   1  16  -5 1032.95   67.55
  -1 -16   5 1026.97   65.64
  -1  16   4  129.97   27.44
   1  16  -4  115.69   22.54
  -1 -16   4  162.20   19.61
  -1  16   4  186.31   25.93
  -1  16   4  192.10   32.61
   1 -16  -4  160.99   27.81
   1  16  -4  192.93   31.74
  -1 -16   4  140.04   31.93
  -1 -16   3   53.51   29.03
   1  16  -3   33.72   21.57
  -1  16   3   76.10   25.16
  -1  16   3   51.02   19.67
   1  16  -3   48.00   18.40
  -1 -16   3   57.73   12.33
   1 -16  -3   36.67   21.10
  -1  16   3   91.98   24.92
  -1  16   2   43.08   19.12
   1 -16  -2   35.48   20.49
   1  16  -2   -4.94   18.50
   1  16  -2   24.89   17.43
  -1  16   2   30.18   23.14
  -1 -16   2   -2.35   25.01
  -1  16   2   34.22   17.87
  -1  16   1   61.94   23.21
  -1 -16   1   90.35   30.63
  -1  16   1  103.83   22.72
   1  16  -1   76.81   23.30
   1 -16  -1   81.92   21.18
  -1  16   1   22.53   25.16
   1  16  -1   34.25   19.87
  -1 -16   0  243.00   40.20
   1  16   0  222.17   32.81
   1  16   0  216.34   31.07
   1 -16   0  218.87   35.93
  -1  16   0  261.19   32.94
   1 -16   0  279.54   27.86
  -1  16   0  275.24   34.14
  -1  16  -1   20.44   17.64
  -1 -16  -1    7.54   24.98
   1 -16   1   11.29   15.53
   1  16   1   24.26   18.83
   1  16   1   28.52   18.52
  -1 -16  -1   -3.06   12.02
  -1  16  -1   -5.85   18.92
   1 -16   1    0.36   22.86
  -1 -16  -2   95.79   17.59
   1  16   2   98.73   23.27
   1 -16   2  110.93   20.30
   1 -16   2  142.69   31.52
  -1  16  -2   89.63   24.72
  -1  16  -2  103.20   22.37
   1  16   2  114.01   24.97
   1  16   2   59.81   27.04
   1  16   3 1601.53   98.95
   1  16   3 1510.33   93.46
  -1  16  -3 1437.86   87.67
   1  16   3 1528.53   90.78
  -1 -16  -3 1523.08   85.31
   1 -16   3 1580.37   96.66
  -1  16  -3 1523.76   94.93
   1 -16   3 1394.05   85.06
   1  16   4   80.32   21.43
  -1 -16  -4   42.26   19.69
  -1  16  -4   61.53   17.98
   1 -16   4   40.80   24.46
   1  16   4   58.40   25.99
  -1  16  -4   75.15   25.63
   1 -16   4   52.22   19.26
   1  16   4   64.28   23.37
  -1 -16  -5  -17.52   17.52
   1  16   5   11.25   16.18
  -1  16  -5   21.63   14.70
   1 -16   5   13.09   18.55
   1 -16   5   -0.96   22.39
   1  16   5   -0.41   22.06
  -1  16  -5   18.95   22.67
   1  16   5   -2.76   16.66
  -1 -16  -6   -9.52   19.91
  -1  16  -6    3.01   13.51
   1 -16   6   17.05   25.61
   1  16   6   -1.03   16.70
   1  16   6   29.05   23.48
  -1  16  -6    1.70   24.45
   1 -16   6  -11.78   19.00
   1  16   6   -7.16   18.40
   1 -16   7 1284.30   84.28
   1  16   7 1417.38   93.32
  -1  16  -7 1216.80   90.29
   1 -16   7 1242.41   86.50
   1  16   7 1235.91   85.44
  -1 -16  -7 1313.28   85.63
   1  16   7 1217.99   81.54
  -1  16  -7 1286.10   73.66
  -1  16  -8   58.63   29.55
   1 -16   8   46.00   27.99
   1  16   8   45.74   32.06
   1 -16   8   28.74   29.58
  -1  16  -8   28.62   13.74
   1  16   8   81.59   28.76
  -1 -16  -8   51.04   28.25
   1  16   8   15.62   22.87
   1 -16   9   27.89   29.93
   1  16   9    3.01   20.49
   1  16   9  -13.63   21.12
  -1 -16  -9  -51.49   25.59
   1  16   9  -34.98   26.26
  -1  16  -9  -24.74   25.17
   1 -16   9    1.88   30.32
   1  16  10   27.76   31.83
  -1 -16 -10   40.64   25.42
   1  16  10    9.61   22.19
  -1 -16 -10   64.62   35.97
   1 -16  10   52.52   31.84
   1 -16  10   14.20   31.47
  -1  16 -10   15.17   28.54
   1  16  11   -3.61   32.28
   1 -16  11   67.70   34.14
   1  16  11   49.19   23.14
   1 -16  11   26.99   33.43
  -1  16 -11  104.02   37.02
  -1 -16 -11   15.83   32.99
  -1 -16 -11   42.19   24.34
   1  16  12   17.27   21.06
  -1  16 -12    4.30   29.54
   1 -16  12  -27.58   33.58
   1 -16  12  -19.36   30.84
   1  16  12   16.35   33.11
  -1 -16 -12   -1.08   31.26
   1  16  13  267.23   57.21
  -1 -16 -13   56.94   37.16
   1 -16  13  245.77   52.40
   1 -16  13  132.77   45.51
  -1  16 -13  210.96   45.72
  -1  16 -14   -4.25   30.76
   1  16  14   35.50   39.75
   1 -16  14  -38.86   33.23
   1 -16  14   37.67   38.79
  -1 -16 -14  -41.74   30.78
  -1 -16 -15   28.64   40.17
   1 -16  15  -43.59   38.75
   1  16  15   70.34   46.40
  -1  16 -15   -9.19   33.36
   1 -16  15 -106.64   32.06
   1 -17 -15  -10.31   38.19
   1  17 -15  -15.99   31.35
   1  17 -15   67.60   33.74
  -1  17  15   31.41   40.30
  -1 -17  15    0.73   41.47
   1  17 -14    9.84   33.48
   1  17 -14   58.70   30.37
   1 -17 -14   -4.07   37.01
  -1 -17  14  -13.65   39.32
  -1  17  14   -2.20   39.07
   1 -17 -13  441.87   66.74
  -1  17  13  655.81   82.01
  -1  17  13  430.17   52.01
  -1 -17  13  686.28   80.59
   1  17 -13  494.44   65.76
   1  17 -12   46.88   33.24
  -1  17  12   54.46   37.72
   1 -17 -12   62.94   37.28
  -1 -17  12   44.15   38.89
  -1 -17  12   46.24   39.79
  -1  17  12   67.86   29.10
  -1  17  11   24.07   32.68
  -1  17  11    2.61   24.30
  -1 -17  11  -17.13   33.31
   1 -17 -11    8.16   34.02
  -1 -17  11  -10.19   30.27
   1  17 -11   21.07   28.47
   1 -17 -10  823.73   77.36
  -1 -17  10  753.65   75.87
  -1  17  10  839.33   80.42
  -1 -17  10  915.14   71.00
   1  17 -10  733.58   72.71
  -1  17  10  825.29   69.93
  -1 -17   9   67.91   18.95
   1 -17  -9   67.22   35.92
  -1 -17   9   72.34   35.90
   1  17  -9    8.69   28.04
  -1  17   9   53.83   33.29
  -1  17   9   72.26   27.31
  -1  17   9   79.50   22.53
  -1 -17   9   71.23   30.29
  -1 -17   8   10.34   31.70
  -1 -17   8    5.89   18.82
   1 -17  -8  -18.00   26.07
   1  17  -8   37.49   27.44
  -1  17   8   -8.23   17.44
  -1 -17   8    3.90   22.02
  -1  17   8   -2.02   21.68
  -1  17   8   -4.97   29.03
  -1 -17   7  518.11   56.21
   1 -17  -7  415.08   49.79
  -1 -17   7  423.65   41.80
  -1  17   7  389.30   47.52
  -1  17   7  439.79   39.52
   1  17  -7  423.95   37.90
   1  17  -7  367.52   48.96
  -1  17   7  485.58   57.12
  -1 -17   6  536.00   55.99
  -1  17   6  460.74   53.38
   1  17  -6  458.14   39.26
  -1 -17   6  460.99   38.78
   1 -17  -6  398.59   46.06
  -1  17   6  428.57   37.96
   1  17  -6  456.22   51.73
  -1  17   6  427.90   48.22
  -1  17   5   93.61   21.22
  -1 -17   5   63.65   18.03
  -1  17   5   68.51   24.12
  -1 -17   5   80.95   31.15
   1 -17  -5   83.66   24.67
   1  17  -5   53.80   19.01
   1  17  -5   84.48   28.37
  -1  17   5   49.74   24.94
  -1  17   4   10.76   19.15
   1  17  -4   -2.78   20.39
  -1  17   4   26.67   23.36
  -1 -17   4   -2.88   24.77
   1  17  -4   12.71   16.26
  -1 -17   4    4.58   12.58
   1 -17  -4    3.99   19.64
  -1  17   4   17.86   16.24
  -1 -17   3   16.62   10.11
  -1  17   3   -6.51   16.95
  -1  17   3   16.34   20.17
  -1  17   3   11.79   21.29
  -1 -17   3    7.95   24.17
   1  17  -3   36.72   20.79
   1  17  -3    6.36   17.12
   1 -17  -3  -60.06   18.78
  -1 -17   2  -19.59   24.33
   1  17  -2   -2.75   17.12
  -1  17   2    6.25   22.75
  -1  17   2   14.13   17.83
   1 -17  -2  -16.38   18.89
  -1  17   2   52.55   20.24
   1  17  -2   24.38   20.58
  -1  17   1  372.28   44.25
  -1  17   1  408.72   39.59
   1 -17  -1  420.77   35.59
  -1 -17   1  318.03   45.75
   1  17  -1  289.20   37.66
   1  17  -1  268.51   36.20
  -1  17   1  441.88   44.48
  -1  17   0   28.84   20.56
  -1 -17   0  -11.35   24.69
   1  17   0   21.43   18.35
   1 -17   0   51.44   27.71
  -1  17   0   75.24   22.49
   1 -17   0   44.03   16.77
   1  17   0   59.21   21.37
   1 -17   1  188.10   35.27
  -1  17  -1  246.61   35.19
  -1 -17  -1  255.31   23.85
   1 -17   1  244.11   26.71
  -1  17  -1  274.07   33.29
  -1 -17  -1  170.93   36.35
   1  17   1  299.88   35.11
   1  17   1  249.49   33.84
  -1  17  -2   10.92   17.06
   1 -17   2   44.95   27.41
   1  17   2  101.97   31.08
   1 -17   2   13.96   15.92
  -1 -17  -2   52.72   15.79
   1  17   2   20.57   18.71
  -1  17  -2   32.45   21.28
   1  17   2   41.03   22.20
  -1  17  -3  285.52   31.50
  -1 -17  -3  267.68   28.43
   1  17   3  215.84   37.79
   1  17   3  252.57   32.55
   1  17   3  241.89   34.08
   1 -17   3  207.52   26.04
   1 -17   3  301.36   39.59
  -1  17  -3  208.04   34.56
  -1  17  -4  208.36   35.04
   1 -17   4  233.93   27.82
   1  17   4  199.92   31.55
   1 -17   4  200.26   34.77
  -1  17  -4  248.20   29.36
  -1 -17  -4  152.09   25.80
   1  17   4  221.99   37.35
   1  17   4  202.02   29.07
   1  17   5  123.96   24.48
  -1  17  -5  136.41   23.53
  -1 -17  -5   81.87   23.63
   1  17   5  162.75   30.14
   1 -17   5  112.76   23.87
   1  17   5   72.42   26.46
  -1  17  -5  143.92   30.95
   1 -17   5  147.38   32.05
   1  17   6   28.79   18.73
   1  17   6   30.02   25.65
   1 -17   6   52.73   22.19
   1 -17   6   60.43   27.30
  -1  17  -6  -19.33   13.61
  -1  17  -6  -19.17   23.13
   1  17   6   10.75   19.86
  -1 -17  -6   10.87   21.11
   1 -17   7  431.00   46.89
   1  17   7  429.74   42.29
  -1  17  -7  452.85   36.95
   1 -17   7  459.74   53.25
  -1  17  -7  616.44   56.10
   1  17   7  462.54   51.18
   1  17   7  408.51   53.04
  -1 -17  -7  359.96   45.62
  -1  17  -8  100.54   18.87
  -1  17  -8  185.60   37.55
   1 -17   8   94.71   30.05
   1  17   8  111.32   34.67
   1  17   8   82.72   27.90
   1 -17   8  104.90   33.01
  -1 -17  -8   97.20   33.27
   1  17   8  157.24   29.60
  -1 -17  -9  168.92   38.91
   1 -17   9  168.07   38.04
   1  17   9  118.44   31.25
  -1  17  -9  155.17   38.02
   1 -17   9  212.43   41.80
   1  17   9  168.56   31.72
   1  17   9  180.31   43.80
   1 -17  10  228.51   43.23
   1  17  10  302.90   50.83
   1  17  10  207.03   37.18
  -1  17 -10  219.58   44.22
  -1 -17 -10  262.44   46.16
   1 -17  10  218.12   45.00
   1  17  11    9.47   19.74
  -1 -17 -11   -8.34   21.87
   1 -17  11   48.82   35.14
   1 -17  11   -4.16   30.33
  -1  17 -11    3.74   27.23
  -1 -17 -11   38.30   33.40
   1  17  11   -9.72   33.62
   1  17  12  211.66   37.08
   1  17  12  150.51   45.75
   1 -17  12  155.33   46.08
   1 -17  12  222.54   47.23
  -1  17 -12  169.41   42.59
  -1 -17 -12  198.33   47.76
   1 -17  13  -17.52   33.55
  -1 -17 -13  -13.10   31.50
   1  17  13   24.66   39.38
   1 -17  13   -3.01   36.15
  -1  17 -13   30.62   32.72
  -1  17 -14  -24.57   28.53
   1  17  14  -34.17   33.33
  -1 -17 -14   13.57   37.31
   1 -17  14    3.66   37.15
   1 -17  14  -14.18   34.93
  -1 -17 -15   -5.86   35.18
   1 -17  15   31.78   41.21
  -1  17 -15  -22.81   31.69
   1 -17  15  -35.81   37.89
   1  18 -15   61.76   36.54
   1  18 -15  -15.51   32.31
  -1 -18  15  -12.23   41.26
   1 -18 -15    7.41   41.80
  -1  18  15   89.04   48.57
  -1  18  14  -18.82   33.67
   1  18 -14  -51.95   27.99
   1  18 -14  -24.66   26.14
   1 -18 -14   36.14   43.19
  -1 -18  14  -39.31   37.12
   1 -18 -13   50.73   41.19
   1  18 -13   -7.10   28.71
  -1 -18  13   33.05   39.29
  -1  18  13   77.15   43.53
  -1  18  13   18.63   20.70
  -1  18  12    2.82   25.60
  -1 -18  12   23.81   36.66
   1 -18 -12   -4.13   35.10
  -1 -18  12   18.61   37.91
  -1  18  12   28.20   35.71
   1  18 -12  -22.74   27.21
  -1  18  11  203.69   49.37
  -1 -18  11  252.42   51.91
   1 -18 -11  103.21   41.95
   1  18 -11  150.92   39.22
  -1 -18  11  240.58   46.39
  -1  18  11  201.54   39.84
  -1  18  10  118.67   40.29
  -1  18  10   69.69   28.33
  -1 -18  10   66.90   40.71
  -1 -18  10   96.91   35.93
   1 -18 -10  207.71   43.65
   1  18 -10  119.71   34.84
   1  18  -9    1.38   26.84
   1 -18  -9   15.94   31.24
  -1  18   9  -14.31   28.64
  -1  18   9   37.97   25.10
  -1 -18   9   45.34   18.55
  -1 -18   9   33.95   26.92
  -1 -18   9  -11.14   33.93
  -1  18   9   -5.69   18.40
   1  18  -8  412.07   51.87
  -1  18   8  378.19   46.97
  -1 -18   8  405.46   45.43
   1 -18  -8  405.10   51.17
  -1  18   8  307.89   51.27
  -1 -18   8  340.19   53.15
  -1 -18   8  441.84   38.10
  -1  18   8  344.45   38.11
  -1  18   7  175.88   35.14
   1  18  -7  210.05   40.72
   1 -18  -7  184.44   37.42
  -1  18   7  215.78   40.97
   1  18  -7  238.97   29.80
  -1 -18   7  241.73   44.72
  -1  18   7  214.09   29.94
  -1 -18   7  286.15   34.34
  -1  18   6   36.21   18.84
  -1  18   6   17.64   20.16
  -1  18   6   40.80   26.32
   1  18  -6   23.46   18.55
   1 -18  -6  -12.78   22.98
  -1 -18   6   -4.97   17.52
   1  18  -6   10.28   25.45
  -1 -18   6   37.21   30.64
  -1 -18   5   20.25   16.09
   1  18  -5   -3.74   16.44
   1 -18  -5   31.89   22.90
  -1  18   5  -16.20   21.87
   1  18  -5  -25.64   21.14
  -1 -18   5   27.80   28.73
  -1  18   5   13.18   16.65
  -1  18   5   14.68   19.55
   1 -18  -4  170.39   29.99
  -1  18   4  139.71   24.56
  -1 -18   4  166.80   36.53
   1  18  -4  132.10   31.20
  -1  18   4  137.77   31.64
  -1 -18   4  105.73   17.65
   1  18  -4  151.97   26.83
  -1  18   4  168.09   30.88
   1  18  -3    0.82   17.85
   1  18  -3   24.20   21.38
  -1  18   3   50.23   25.48
   1 -18  -3   11.29   21.53
  -1  18   3   14.40   17.91
  -1  18   3   24.22   20.95
  -1 -18   3    4.09   10.10
  -1 -18   3   22.14   28.56
  -1  18   2  460.75   42.74
  -1  18   2  436.74   45.85
  -1  18   2  474.46   50.07
   1  18  -2  412.70   40.73
  -1 -18   2  402.69   50.88
   1  18  -2  411.15   43.98
   1 -18  -2  429.77   41.66
  -1  18   1  189.77   36.29
  -1  18   1  136.58   29.90
  -1  18   1  185.70   29.03
   1  18  -1  193.62   31.36
   1  18  -1  151.46   28.28
   1 -18  -1  234.85   26.90
  -1 -18   1  177.05   37.36
  -1 -18   0 1383.00   95.76
   1  18   0 1360.58   88.88
  -1  18   0 1527.03   91.02
   1 -18   0 1413.32   82.32
  -1  18   0 1393.57   89.46
   1 -18   0 1378.96   94.53
   1  18   0 1553.57   92.34
   1 -18   1   74.30   29.93
  -1  18  -1   48.03   19.91
   1  18   1   49.34   22.04
  -1 -18  -1   16.74   15.55
   1  18   1    7.72   19.36
  -1  18  -1   45.99   24.23
  -1 -18  -1   38.54   29.77
   1 -18   1   68.96   18.04
   1 -18   2  373.04   34.64
   1  18   2  451.52   46.23
   1 -18   2  389.31   47.33
   1  18   2  474.65   52.48
  -1 -18  -2  435.79   34.88
  -1  18  -2  475.97   42.97
  -1  18  -2  425.30   46.52
   1  18   2  499.47   43.50
   1 -18   3   29.06   25.59
  -1  18  -3   23.69   21.74
   1  18   3   10.73   18.64
  -1  18  -3    6.64   14.99
   1 -18   3   13.44   15.95
  -1 -18  -3   32.41   17.49
   1  18   3    0.86   17.87
   1  18   3    8.12   24.01
   1 -18   4  552.64   42.36
  -1  18  -4  518.83   51.76
  -1  18  -4  611.32   45.16
   1 -18   4  531.89   51.36
   1  18   4  506.64   45.50
   1  18   4  532.20   49.58
   1  18   4  510.32   55.10
  -1 -18  -4  494.04   41.62
   1  18   5   70.15   27.41
  -1  18  -5   76.64   27.01
   1  18   5   69.37   22.10
  -1  18  -5   85.95   21.43
   1 -18   5   41.00   27.76
   1  18   5  149.15   30.34
  -1 -18  -5   54.08   22.71
   1 -18   5  101.23   23.33
   1  18   6 1664.68  113.61
  -1 -18  -6 1650.60  104.72
   1  18   6 1864.03  110.12
   1  18   6 1742.05  105.06
   1 -18   6 1849.43  111.59
   1 -18   6 1736.36  103.74
  -1  18  -6 1602.52   99.04
  -1  18  -6 1839.85  113.83
   1  18   7   26.80   22.99
  -1 -18  -7   61.42   29.09
   1 -18   7  -39.77   26.18
  -1  18  -7   25.67   28.48
   1  18   7   69.81   31.11
  -1  18  -7   60.28   18.59
   1  18   7   62.82   27.90
   1 -18   7   94.97   27.51
   1  18   8   41.23   30.42
   1  18   8  -12.20   21.94
   1 -18   8   14.12   31.31
   1 -18   8   -6.51   23.60
  -1  18  -8   26.42   28.56
  -1  18  -8   18.48   15.31
   1  18   8   46.27   22.37
  -1 -18  -8   74.98   32.16
   1  18   9  175.78   33.44
  -1 -18  -9   99.41   37.30
   1 -18   9  107.85   36.14
   1 -18   9  177.97   40.69
   1  18   9  144.40   42.17
   1  18   9  136.76   34.43
  -1  18  -9   81.20   34.64
   1  18  10  652.67   61.29
   1 -18  10  633.76   65.07
   1 -18  10  767.45   71.27
   1  18  10  713.71   79.03
  -1  18 -10  752.66   72.51
  -1 -18 -10  720.32   69.27
   1  18  11   11.06   22.18
   1  18  11   -6.83   27.12
  -1 -18 -11   47.74   34.62
  -1  18 -11    2.05   29.59
   1 -18  11   48.50   33.47
  -1 -18 -11    8.59   22.49
   1 -18  11  -28.16   30.67
   1  18  12   26.10   34.65
   1 -18  12  -31.80   32.70
  -1  18 -12    2.61   30.03
   1 -18  12  -50.37   30.25
   1  18  12   -9.62   20.94
  -1 -18 -12   48.76   35.64
  -1  18 -13    9.98   29.61
   1 -18  13   11.59   35.54
   1 -18  13   -1.99   35.70
  -1 -18 -13   63.33   40.05
   1  18  13   -8.86   34.16
  -1  18 -14  -22.66   31.52
   1 -18  14    1.44   39.16
   1  18  14    5.06   36.14
   1 -18  14  -39.31   33.77
  -1 -18 -14   20.72   37.94
   1  19 -14   34.03   37.27
   1  19 -14    4.82   27.81
  -1  19  14    8.70   40.11
   1 -19 -14   16.70   39.90
  -1 -19  14    8.76   43.80
  -1 -19  13  144.44   48.60
  -1  19  13  232.80   55.58
   1  19 -13   48.48   36.21
   1 -19 -13   97.63   45.53
  -1  19  13   48.07   26.73
  -1  19  12  152.25   48.99
   1  19 -12  178.39   46.99
  -1 -19  12  173.69   44.97
   1 -19 -12  164.78   47.39
  -1  19  12  186.94   41.37
  -1 -19  12  193.81   50.27
  -1  19  11  213.05   49.90
  -1 -19  11  229.00   49.55
  -1 -19  11  235.44   46.44
   1  19 -11  188.14   44.23
  -1  19  11  120.71   34.31
   1 -19 -11  124.60   44.46
  -1  19  10  660.55   75.93
  -1  19  10  625.09   65.23
  -1  19  10  579.14   52.48
  -1 -19  10  752.17   69.77
   1 -19 -10  533.70   65.49
   1  19 -10  544.98   66.15
  -1 -19  10  680.30   74.43
  -1 -19   9  -20.85   32.65
  -1 -19   9   17.11   17.57
  -1  19   9   -5.00   19.50
   1  19  -9  -16.53   25.62
  -1  19   9    3.71   23.78
   1 -19  -9   25.72   31.71
  -1 -19   9   -4.21   25.91
  -1  19   9   -4.34   32.61
   1  19  -8   18.21   28.76
  -1  19   8   23.03   23.53
  -1 -19   8   26.42   34.68
   1 -19  -8   21.03   29.89
  -1  19   8   -1.98   18.92
  -1 -19   8   -2.41   23.86
  -1  19   8    0.78   29.10
   1  19  -7   33.51   18.22
  -1  19   7   24.16   20.70
   1 -19  -7   87.16   31.18
   1  19  -7   19.90   26.25
  -1 -19   7   62.25   24.47
  -1  19   7   25.39   24.46
  -1  19   7   39.76   29.21
  -1 -19   7   18.74   32.81
  -1  19   6   28.69   22.13
   1 -19  -6   58.72   26.65
  -1 -19   6   41.44   32.45
  -1  19   6  109.93   33.42
   1  19  -6   95.80   23.26
  -1 -19   6  101.58   21.94
  -1  19   6   48.13   20.67
   1  19  -6   95.24   31.88
   1  19  -5  354.95   38.82
   1 -19  -5  374.00   42.84
  -1 -19   5  303.35   47.45
  -1 -19   5  355.11   32.14
   1  19  -5  339.97   46.52
  -1  19   5  399.44   49.27
  -1  19   5  395.16   38.34
  -1  19   5  414.41   47.21
  -1 -19   4  383.90   29.81
   1 -19  -4  448.51   43.87
   1  19  -4  370.33   46.22
  -1 -19   4  439.56   52.24
  -1  19   4  408.93   40.15
  -1  19   4  369.66   47.61
   1  19  -4  342.50   39.49
  -1  19   4  427.67   47.15
  -1 -19   3  144.11   14.98
  -1  19   3  129.70   31.73
  -1  19   3  110.32   26.24
   1  19  -3  166.89   31.38
   1 -19  -3  190.85   29.58
  -1 -19   3   96.44   35.42
  -1  19   3  117.09   25.65
   1  19  -3  114.34   26.07
   1 -19  -2  636.41   48.19
  -1 -19   2  532.67   58.96
   1  19  -2  589.03   52.14
  -1  19   2  634.73   52.55
  -1  19   2  604.95   49.57
  -1  19   2  625.76   57.32
   1  19  -2  542.56   48.87
   1  19  -1   40.91   21.54
  -1  19   1   91.85   28.26
  -1 -19   1   27.90   28.20
  -1  19   1   76.57   23.25
   1 -19  -1   77.94   19.77
  -1  19   1   41.09   22.07
   1  19  -1   63.02   22.82
   1  19   0  387.34   43.18
   1  19   0  322.47   39.88
   1 -19   0  334.10   33.10
  -1  19   0  357.20   40.88
   1 -19   0  292.56   45.07
  -1  19   0  341.94   40.11
  -1 -19   0  361.80   48.89
   1 -19   1  -11.19   24.93
  -1  19  -1  -21.05   15.58
  -1 -19  -1    3.50   26.15
   1  19   1    8.54   17.45
  -1  19  -1  -25.49   18.18
  -1 -19  -1   14.11   14.88
   1  19   1   -0.67   18.72
   1 -19   1  -33.14   14.57
   1 -19   2   61.73   18.08
   1 -19   2    5.54   25.14
   1  19   2   27.42   19.68
  -1  19  -2   17.13   17.49
  -1 -19  -2   39.28   16.47
   1  19   2   45.61   23.32
  -1  19  -2   26.29   22.98
   1  19   2   62.58   29.37
   1  19   3   33.50   22.38
   1 -19   3   41.80   16.48
   1  19   3   59.02   20.38
   1 -19   3   77.95   29.34
  -1 -19  -3    4.53   16.32
  -1  19  -3    2.60   22.50
  -1  19  -3  -21.38   15.18
   1  19   3  -13.94   21.80
   1 -19   4  126.36   22.56
   1  19   4  116.21   27.90
   1  19   4  109.08   24.98
  -1 -19  -4  122.83   24.62
  -1  19  -4  112.76   24.07
   1  19   4   68.83   28.21
  -1  19  -4   82.57   28.12
   1 -19   4  135.60   34.00
   1  19   5  241.71   37.98
   1 -19   5  224.53   39.86
  -1 -19  -5  281.12   34.32
  -1  19  -5  220.80   38.77
   1 -19   5  265.02   32.54
   1  19   5  253.52   34.25
   1  19   5  249.84   41.16
  -1  19  -5  249.62   31.51
  -1  19  -6  193.58   28.47
  -1 -19  -6  106.09   27.98
   1  19   6  133.78   27.55
   1  19   6  181.52   38.03
   1 -19   6  174.83   29.61
   1 -19   6  161.65   36.77
  -1  19  -6  117.74   33.63
   1  19   6  241.68   36.37
  -1  19  -7   36.13   17.55
   1  19   7    8.65   29.38
   1  19   7   11.64   25.18
  -1  19  -7   32.99   28.09
   1 -19   7   46.85   33.01
  -1 -19  -7   10.01   28.27
   1  19   7   30.55   23.09
   1 -19   7   12.89   23.34
  -1  19  -8  391.56   35.65
   1 -19   8  360.97   51.91
   1  19   8  409.23   46.20
  -1 -19  -8  334.24   48.48
   1  19   8  402.66   49.42
   1 -19   8  510.96   52.20
  -1  19  -8  387.43   53.59
   1  19   8  335.11   52.48
   1 -19   9    9.46   29.16
   1  19   9   44.94   34.51
   1  19   9   24.53   24.56
  -1 -19  -9   35.40   32.71
   1  19   9   -5.43   23.21
   1 -19   9  -12.08   30.30
  -1  19  -9  -39.85   26.02
   1 -19  10  173.21   37.82
   1  19  10   56.68   29.69
  -1 -19 -10  155.10   41.48
   1  19  10  112.08   40.11
   1 -19  10  135.73   39.60
  -1  19 -10   91.00   33.46
   1  19  10   91.34   30.44
  -1 -19 -11  173.98   39.98
   1  19  11  211.49   46.49
  -1 -19 -11  111.60   40.01
   1 -19  11  137.89   41.15
  -1  19 -11  174.15   43.59
   1 -19  11  174.38   45.98
   1  19  11  122.69   33.44
   1  19  12  138.53   45.43
   1 -19  12  151.48   45.65
   1 -19  12  129.56   41.38
  -1  19 -12  118.56   39.15
  -1 -19 -12  185.04   44.68
   1  19  12   74.71   29.38
   1  19  13  112.53   44.06
  -1  19 -13   50.30   37.05
   1 -19  13   56.45   39.28
   1 -19  13  106.62   46.34
  -1 -19 -13  126.73   44.21
  -1 -19 -14   21.35   41.80
   1  19  14   40.90   41.46
  -1  19 -14   51.17   38.13
   1 -19  14   50.34   43.03
   1 -19  14  -39.44   36.86
   1  20 -14  -35.40   32.40
  -1 -20  14  -28.31   39.17
  -1  20  14    4.61   41.20
   1 -20 -14   43.92   42.63
   1  20 -14   30.61   29.62
   1  20 -13   55.45   29.66
   1  20 -13    9.89   32.69
  -1  20  13  121.88   45.85
   1 -20 -13    8.78   38.52
  -1 -20  13   13.01   40.57
  -1  20  13   11.37   23.47
  -1  20  12   -2.42   26.02
  -1  20  12    3.44   34.13
  -1 -20  12   62.41   41.11
   1  20 -12   15.16   31.31
   1 -20 -12   62.47   39.94
  -1  20  11   57.81   39.03
  -1 -20  11   57.04   38.77
  -1  20  11   33.38   27.00
   1  20 -11   57.35   36.05
  -1 -20  11  -16.11   31.01
   1 -20 -11   53.96   38.08
   1 -20 -10   47.16   34.91
  -1  20  10    2.01   31.77
  -1  20  10   25.71   25.22
  -1 -20  10   -4.07   29.00
  -1  20  10   31.33   28.68
  -1 -20  10   -1.11   34.10
   1  20 -10   23.25   31.43
  -1 -20   9   62.35   21.31
   1  20  -9  116.12   37.14
  -1 -20   9   19.31   27.02
  -1  20   9  102.24   26.19
  -1 -20   9    7.51   32.58
   1 -20  -9   73.71   38.33
  -1  20   9   24.02   27.21
  -1  20   9   70.50   38.55
  -1  20   8   24.39   30.58
  -1  20   8  -35.08   20.73
   1  20  -8  -20.89   27.41
   1 -20  -8   16.67   32.11
   1  20  -8   37.40   18.90
  -1  20   8    2.75   21.03
  -1 -20   8   -7.46   24.04
  -1 -20   8   45.02   35.70
  -1 -20   7   57.26   23.26
  -1 -20   7    5.33   33.59
   1  20  -7   10.82   28.82
  -1  20   7    6.39   18.85
  -1  20   7  -22.28   28.35
   1 -20  -7   19.59   25.76
  -1  20   7    1.53   22.71
   1  20  -7    0.44   18.43
   1 -20  -6  106.37   29.32
  -1  20   6   61.77   26.41
  -1  20   6   43.09   20.26
  -1  20   6  131.09   34.99
  -1 -20   6   87.55   21.91
   1  20  -6   73.30   30.64
   1  20  -6   87.22   24.13
  -1 -20   6   94.74   36.92
   1  20  -5  484.21   43.81
  -1  20   5  557.71   46.39
  -1  20   5  418.46   49.85
   1 -20  -5  523.53   50.53
   1  20  -5  426.49   51.86
  -1 -20   5  517.27   58.59
  -1  20   5  430.22   54.31
  -1 -20   5  491.12   37.32
   1  20  -4  189.37   30.39
  -1  20   4  199.05   34.59
  -1  20   4  177.90   37.92
  -1  20   4  133.87   26.54
  -1 -20   4  140.46   36.84
   1 -20  -4  162.05   30.79
  -1 -20   4  177.54   19.90
   1  20  -4  130.35   30.90
  -1  20   3 1210.83   78.56
   1  20  -3 1114.66   78.26
   1  20  -3 1065.25   72.78
   1 -20  -3 1064.05   71.46
  -1  20   3 1004.48   72.46
  -1  20   3 1092.75   80.35
  -1 -20   3  988.09   81.16
  -1 -20   3 1054.47   57.73
  -1  20   2   -2.04   19.25
  -1  20   2   10.70   23.55
   1  20  -2   -9.09   18.94
   1 -20  -2  -36.04   17.86
  -1  20   2    4.38   18.36
  -1 -20   2  -12.95   27.54
   1  20  -2   28.99   19.97
  -1  20   1  349.83   41.17
   1  20  -1  362.02   41.49
  -1 -20   1  268.40   43.82
  -1  20   1  253.28   35.26
   1 -20  -1  357.08   33.78
   1  20  -1  337.30   39.43
  -1  20   1  355.30   46.18
  -1  20   0   96.66   26.31
  -1 -20   0   66.87   30.91
   1 -20   0   70.01   20.06
   1  20   0   52.07   21.64
  -1  20   0   64.31   23.30
   1  20   0   84.13   25.21
   1 -20   0   37.57   27.60
   1  20   1  194.96   33.16
  -1  20  -1  155.22   30.42
   1 -20   1  163.53   37.62
  -1  20  -1  154.72   31.22
   1  20   1  178.76   31.56
  -1 -20  -1  208.78   21.47
  -1 -20  -1  206.00   40.19
   1 -20   1  188.37   24.99
  -1 -20  -2  254.65   27.92
   1  20   2  153.28   36.47
   1  20   2  244.07   35.59
  -1  20  -2  200.84   31.62
   1  20   2  219.06   34.15
   1 -20   2  182.50   38.50
  -1  20  -2  231.35   35.69
   1 -20   2  297.35   28.06
  -1 -20  -3   84.08   21.42
   1 -20   3   71.62   19.42
   1 -20   3   18.60   29.65
  -1  20  -3   65.63   25.63
   1  20   3   81.99   24.69
  -1  20  -3  108.32   23.90
   1  20   3   61.12   23.86
   1  20   3   99.75   33.12
  -1 -20  -4   64.73   23.13
   1  20   4  111.33   28.16
   1  20   4   86.94   31.17
   1  20   4   79.56   24.99
   1 -20   4   75.87   21.01
  -1  20  -4  130.75   25.60
   1 -20   4   84.74   31.97
  -1  20  -4  144.45   32.92
  -1  20  -5  402.29   38.48
  -1 -20  -5  337.66   39.53
   1  20   5  336.59   49.95
   1 -20   5  392.67   36.95
   1 -20   5  310.32   46.08
   1  20   5  319.85   40.72
   1  20   5  428.52   49.62
  -1  20  -5  326.99   46.62
  -1 -20  -6  146.69   32.13
   1 -20   6  214.43   31.55
   1  20   6  166.47   38.82
   1 -20   6  186.13   39.06
   1  20   6  141.64   31.72
  -1  20  -6  181.72   28.91
   1  20   6  168.41   35.64
  -1  20  -6  218.86   39.19
   1  20   7  417.05   44.86
   1 -20   7  403.62   45.71
   1 -20   7  392.08   52.98
   1  20   7  405.47   56.65
  -1  20  -7  246.53   46.49
  -1  20  -7  404.54   40.41
  -1 -20  -7  408.18   48.60
   1  20   7  456.44   54.79
  -1 -20  -8  116.97   35.86
   1  20   8  140.75   30.62
   1  20   8  146.21   36.18
  -1  20  -8  133.98   24.56
   1  20   8  162.16   40.21
   1 -20   8  131.43   37.29
  -1  20  -8   89.71   35.28
   1 -20   8  151.17   33.75
  -1 -20  -9  -23.46   29.42
   1  20   9   11.39   24.42
   1  20   9   21.53   30.83
   1  20   9   14.94   24.69
   1 -20   9  -13.41   31.19
   1 -20   9   29.47   28.61
  -1  20  -9   11.92   29.93
  -1 -20 -10   60.72   34.69
   1 -20  10   62.45   38.41
   1 -20  10   16.81   28.99
   1  20  10   66.44   27.44
  -1  20 -10   46.53   32.77
   1  20  10   80.05   37.17
   1  20  10   59.79   27.54
  -1 -20 -11  -40.72   29.42
   1 -20  11  -18.21   32.33
   1  20  11  -20.66   31.44
   1 -20  11   17.01   31.73
   1  20  11   46.68   26.57
  -1  20 -11  -52.34   25.15
   1  20  12   -4.28   34.31
   1 -20  12   78.77   39.84
  -1  20 -12   -2.64   31.68
  -1 -20 -12  118.54   42.40
   1  20  12   51.17   26.89
   1 -20  12   22.11   35.92
   1 -20  13  124.93   46.62
   1  20  13  187.09   39.16
   1 -20  13  172.28   49.76
   1  20  13  167.13   50.35
  -1  20 -13  172.57   48.94
  -1 -20 -13  118.27   44.47
  -1  20 -14   37.32   37.32
   1 -20  14  -42.08   37.33
  -1 -20 -14   77.12   42.10
   1 -20  14  -31.07   40.30
   1  20  14   -4.52   37.60
   1 -21 -14  -22.64   41.08
   1  21 -14   53.72   30.74
   1  21 -14  -19.19   33.17
  -1  21  14   -7.76   37.58
  -1 -21  14  -14.16   41.14
  -1  21  13  405.07   70.73
   1  21 -13  300.31   55.89
  -1  21  13  337.12   50.66
   1 -21 -13  397.81   66.93
   1  21 -13  408.53   54.63
  -1 -21  13  410.23   64.94
  -1  21  12  321.68   49.97
  -1  21  12  274.34   56.69
   1  21 -12  213.64   49.61
  -1 -21  12  216.83   53.22
   1 -21 -12  191.93   53.06
  -1 -21  11   22.43   37.56
  -1  21  11   12.05   26.64
   1  21 -11   32.44   34.70
   1 -21 -11   87.39   39.71
  -1 -21  11   12.28   30.97
  -1  21  11   30.98   36.78
  -1  21  10  152.60   46.12
  -1  21  10  242.65   43.56
  -1 -21  10  272.53   50.63
  -1 -21  10  294.35   45.02
   1 -21 -10  264.12   50.84
   1  21 -10  128.40   43.43
  -1 -21   9   81.32   39.49
  -1  21   9  108.67   40.28
  -1  21   9   22.58   24.69
   1  21  -9   22.18   31.48
  -1  21   9   83.80   29.49
  -1 -21   9   57.89   23.49
   1 -21  -9   68.89   36.87
  -1 -21   9   76.21   31.03
   1  21  -8  199.14   42.49
   1  21  -8  141.13   26.92
  -1 -21   8  199.83   33.54
  -1  21   8   91.20   36.38
  -1 -21   8  278.85   50.61
  -1  21   8  147.26   30.16
   1 -21  -8  244.24   44.29
  -1  21   8  164.56   37.52
   1  21  -7  416.46   43.05
  -1  21   7  395.05   56.58
  -1  21   7  412.05   50.49
   1 -21  -7  317.33   47.12
  -1 -21   7  447.94   41.07
  -1 -21   7  405.23   57.88
  -1  21   7  361.39   42.92
   1  21  -7  362.72   51.87
   1  21  -6    9.03   26.38
   1  21  -6   35.17   22.04
  -1  21   6    3.64   18.40
  -1  21   6   56.77   28.87
  -1 -21   6   35.35   20.00
  -1 -21   6  -51.66   28.41
   1 -21  -6  -12.47   25.55
  -1  21   6  -20.22   20.82
  -1  21   5  222.00   32.62
  -1  21   5  172.24   35.53
   1  21  -5  254.94   39.96
  -1 -21   5  179.39   23.74
   1  21  -5  276.54   35.62
  -1 -21   5  118.89   37.00
  -1  21   5  131.55   36.27
   1 -21  -5  221.24   36.29
  -1  21   4  -22.63   17.20
  -1  21   4   22.44   25.66
   1  21  -4   25.74   20.11
  -1 -21   4    6.96   30.97
   1 -21  -4    7.62   22.51
   1  21  -4   15.09   23.45
  -1 -21   4   -2.09   12.38
  -1  21   4   30.36   19.78
  -1  21   3  157.33   31.38
  -1  21   3  105.43   32.54
  -1  21   3  141.53   28.57
   1 -21  -3   98.43   26.42
   1  21  -3   92.89   27.52
   1  21  -3  148.92   28.46
  -1 -21   3   84.44   35.17
  -1 -21   2   47.82   31.91
  -1  21   2   98.48   24.73
   1  21  -2   83.30   26.85
   1 -21  -2   80.94   22.60
  -1  21   2   76.77   25.67
   1  21  -2   55.03   23.90
  -1  21   2   82.77   31.07
   1 -21  -1  172.67   25.93
   1  21  -1  106.64   27.88
  -1 -21   1  243.87   42.70
   1  21  -1  180.85   31.81
  -1  21   1  199.06   33.30
  -1  21   1  212.18   32.80
  -1  21   0  253.66   35.48
   1  21   0  198.55   33.46
   1  21   0  126.41   29.91
  -1  21   0  208.78   32.95
   1 -21   0  204.59   39.81
  -1 -21   0  235.61   41.61
   1 -21   0  206.02   26.85
  -1 -21  -1  -15.39   25.99
   1  21   1   39.96   22.56
   1 -21   1   40.69   17.58
  -1 -21  -1   34.06   14.24
  -1  21  -1   62.87   23.82
   1 -21   1   27.75   27.10
   1  21   1   26.32   21.78
  -1  21  -1   71.57   25.48
   1  21   2  144.14   27.70
   1 -21   2   95.11   20.78
  -1 -21  -2  133.81   22.90
  -1  21  -2  140.06   31.77
  -1  21  -2  156.54   28.30
   1  21   2  110.97   27.35
   1 -21   2  109.07   35.02
   1  21   3   32.86   20.53
  -1  21  -3   36.77   20.58
  -1  21  -3   10.35   23.53
  -1 -21  -3   31.41   18.81
   1 -21   3   57.49   31.30
   1  21   3   14.48   26.58
   1  21   3   29.38   20.98
   1 -21   3   22.86   16.66
  -1 -21  -4    1.19   18.79
  -1  21  -4   -7.95   16.72
   1  21   4    5.60   19.79
  -1  21  -4   34.00   27.32
   1 -21   4  -15.52   26.04
   1  21   4   -6.85   19.16
   1 -21   4   26.07   18.01
   1  21   4   15.34   24.71
   1  21   5   10.94   20.88
   1  21   5   17.42   21.06
  -1  21  -5    4.15   26.66
   1 -21   5   43.75   21.12
  -1 -21  -5   18.08   22.08
   1  21   5   29.11   29.00
  -1  21  -5   26.15   19.25
   1 -21   5  -21.41   27.27
   1 -21   6   14.83   21.77
   1 -21   6   16.64   30.40
   1  21   6   62.09   33.56
   1  21   6   14.47   23.06
   1  21   6    0.35   24.75
  -1  21  -6    0.84   18.28
  -1 -21  -6   20.22   24.60
  -1  21  -6  -32.60   26.68
  -1 -21  -7   60.71   30.26
   1  21   7   22.88   22.78
   1 -21   7   45.94   32.04
   1  21   7  -14.17   22.99
   1  21   7    1.00   29.04
  -1  21  -7   29.25   28.82
  -1  21  -7    5.58   18.50
   1 -21   7  -20.80   21.79
   1 -21   8   61.99   28.98
  -1  21  -8   33.03   18.98
   1  21   8   17.65   25.21
  -1 -21  -8   77.15   33.63
   1 -21   8   36.84   34.33
   1  21   8   84.03   37.13
  -1  21  -8    7.93   28.71
   1  21   8  -10.95   27.20
   1  21   9   30.54   26.37
   1 -21   9   70.78   32.67
   1 -21   9  -15.29   30.95
   1  21   9   99.40   36.15
  -1  21  -9   11.70   30.23
  -1 -21  -9   44.29   33.75
   1  21   9   87.76   29.01
  -1 -21 -10  172.77   43.42
   1 -21  10  205.37   41.15
   1  21  10  227.64   48.41
   1 -21  10  155.94   43.59
   1  21  10  178.56   38.36
  -1  21 -10  151.53   42.46
   1  21  10  153.76   33.29
   1 -21  11   92.71   41.34
   1  21  11   -3.96   24.14
   1 -21  11    5.13   33.66
   1  21  11   34.48   36.53
  -1  21 -11   37.73   35.45
  -1 -21 -11   76.71   37.19
   1 -21  12   32.56   36.83
   1 -21  12   83.77   42.45
  -1 -21 -12   44.47   37.83
  -1  21 -12   17.92   34.25
   1  21  12   92.27   32.35
   1  21  12   -1.45   36.31
   1 -21  13   63.06   38.39
  -1  21 -13  -12.26   33.54
  -1 -21 -13   19.45   38.06
   1 -21  13  -24.69   37.50
   1  21  13  -31.93   34.57
   1  21  13   23.90   25.64
   1 -21  14   10.59   40.61
   1 -21  14   -5.07   39.36
   1  21  14   -0.92   36.88
  -1  21 -14    2.06   37.17
  -1 -21 -14   56.50   45.26
   1  22 -14   15.63   30.10
   1 -22 -14  -48.59   41.87
  -1 -22  14   -6.01   41.56
   1  22 -14  -24.41   33.24
  -1  22  14   65.43   48.57
  -1  22  13   51.35   29.23
  -1  22  13   66.90   42.44
   1 -22 -13  -17.63   38.44
   1  22 -13  -48.23   29.16
  -1 -22  13   26.60   42.36
   1  22 -13   41.57   28.72
   1  22 -12   24.07   33.21
   1 -22 -12   23.04   39.45
  -1  22  12    8.61   38.10
  -1 -22  12  -47.37   37.43
  -1  22  12   -2.36   26.84
  -1 -22  11   34.09   41.56
   1 -22 -11   48.27   37.48
  -1  22  11   67.34   33.37
  -1  22  11  137.57   44.02
   1  22 -11   68.09   37.67
  -1 -22  11   10.93   33.47
   1  22 -10   11.99   31.85
  -1  22  10   -3.70   24.86
  -1 -22  10   -0.35   29.43
  -1  22  10   13.56   34.96
   1 -22 -10  -15.72   30.07
  -1 -22  10  -32.84   32.78
  -1 -22   9  -17.18   33.30
   1 -22  -9   84.82   38.58
  -1 -22   9   21.58   26.65
   1  22  -9   20.48   31.92
  -1  22   9   40.86   27.45
  -1  22   9   70.39   39.08
  -1 -22   9   14.37   25.45
  -1  22   9   26.28   21.31
  -1  22   8  -24.82   26.04
  -1 -22   8   22.63   36.68
   1 -22  -8   29.58   32.26
   1  22  -8  -19.66   18.68
   1  22  -8   12.20   28.97
  -1  22   8   -8.53   26.28
  -1 -22   8   19.53   24.34
  -1  22   8  -22.51   22.60
   1 -22  -7  156.56   39.47
  -1 -22   7  139.80   45.30
  -1  22   7  246.04   40.93
   1  22  -7  281.99   36.48
  -1  22   7  295.20   38.39
   1  22  -7  119.95   38.70
  -1 -22   7  199.79   31.34
  -1  22   7  283.13   48.90
   1  22  -6   56.69   24.15
  -1  22   6   16.49   21.06
  -1 -22   6   44.28   19.77
  -1 -22   6   84.66   39.93
   1  22  -6    3.59   26.04
   1 -22  -6   20.83   28.66
  -1  22   6   -3.32   24.04
  -1  22   6   36.59   30.20
   1  22  -5   57.38   29.51
   1  22  -5   62.20   24.98
  -1  22   5   56.80   26.25
   1 -22  -5   51.21   28.80
  -1  22   5  122.28   35.53
  -1  22   5   30.33   21.98
  -1 -22   5   33.83   33.55
  -1 -22   5   88.77   18.85
   1  22  -4  248.13   40.56
  -1  22   4  268.96   39.71
  -1  22   4  245.52   35.84
   1  22  -4  271.02   38.21
   1 -22  -4  293.59   39.90
  -1  22   4  288.99   46.04
  -1 -22   4  278.27   24.43
  -1 -22   4  266.03   46.49
  -1 -22   3  286.12   49.87
  -1  22   3  332.13   39.78
   1  22  -3  295.74   42.51
   1  22  -3  320.20   41.91
   1 -22  -3  368.94   41.69
  -1  22   3  282.15   39.98
  -1  22   3  328.28   48.62
   1  22  -2  805.57   66.79
   1  22  -2  815.88   64.29
  -1 -22   2  810.54   72.66
  -1  22   2  862.87   64.31
  -1  22   2  829.22   75.26
   1 -22  -2  825.29   59.01
  -1  22   2  823.77   65.30
   1  22  -1   -1.44   20.23
   1 -22  -1   -1.17   17.97
   1  22  -1  -24.82   17.72
   1 -22  -1  -15.69   28.01
  -1  22   1   17.32   21.77
  -1 -22   1    6.79   29.14
  -1  22   1  -13.88   18.01
   1 -22   0  846.43   55.96
  -1 -22   0  893.56   75.84
  -1  22   0  917.91   68.46
   1  22   0  766.75   64.97
   1  22   0  796.73   64.68
   1 -22   0  885.82   72.28
  -1  22   0  825.96   66.21
  -1  22  -1  118.44   29.99
   1  22   1  123.90   30.04
  -1  22  -1  100.06   25.91
   1 -22   1  107.79   21.70
   1  22   1  119.52   28.16
  -1 -22  -1  177.15   40.91
  -1 -22  -1  152.63   19.04
   1 -22   1  151.61   38.01
   1 -22   2  404.29   51.55
  -1  22  -2  392.75   42.74
   1 -22   2  311.36   31.43
  -1 -22  -2  295.36   49.07
  -1  22  -2  308.08   44.71
  -1 -22  -2  345.54   33.32
   1  22   2  296.22   39.19
   1  22   2  378.49   45.31
  -1 -22  -3  -11.72   17.83
   1 -22   3   -2.93   27.30
   1  22   3   -6.38   26.58
   1  22   3  -22.63   19.02
  -1  22  -3    9.41   19.24
   1 -22   3    6.00   16.07
   1  22   3   13.04   21.56
  -1  22  -3  -13.54   21.81
  -1  22  -4   21.43   20.70
   1  22   4   -2.42   19.90
  -1 -22  -4  -19.03   18.21
   1 -22   4   37.59   31.89
   1  22   4    7.24   28.05
  -1  22  -4  -21.41   22.84
   1 -22   4  -12.86   16.67
   1  22   4   31.79   23.36
  -1 -22  -5  893.47   64.62
  -1  22  -5  896.31   75.01
   1 -22   5  822.14   59.98
   1  22   5  937.22   73.46
  -1  22  -5  940.61   66.35
   1  22   5  847.04   74.54
   1  22   5  809.02   66.05
   1 -22   5  821.09   73.67
   1  22   6  357.10   53.88
   1 -22   6  306.87   36.38
   1  22   6  238.60   37.74
  -1  22  -6  204.78   33.54
  -1 -22  -6  293.16   40.77
   1 -22   6  270.85   45.56
   1  22   6  245.22   43.29
  -1  22  -6  192.93   40.79
   1 -22   7   43.77   35.30
  -1 -22  -7  121.94   34.37
   1  22   7   17.16   26.49
   1  22   7   47.11   32.45
  -1  22  -7   63.30   33.32
   1 -22   7   75.38   28.55
   1  22   7   57.45   28.79
  -1  22  -7   87.76   23.26
   1 -22   8  391.04   56.04
   1  22   8  449.23   55.76
  -1  22  -8  389.83   56.63
  -1  22  -8  351.59   38.24
   1  22   8  301.85   44.03
   1  22   8  274.19   53.69
  -1 -22  -8  296.45   48.88
   1 -22   8  353.51   46.53
   1  22   9  233.19   48.57
   1  22   9  162.53   35.98
   1  22   9  181.61   38.99
  -1 -22  -9  212.50   42.76
  -1  22  -9  136.41   42.05
   1 -22   9  157.79   43.26
   1 -22   9  222.59   41.13
   1  22  10   21.55   26.20
   1 -22  10   53.67   38.79
   1 -22  10  111.18   35.77
   1  22  10  141.49   43.78
  -1 -22 -10   67.99   35.71
   1  22  10   43.69   28.54
  -1  22 -10   97.36   39.12
  -1 -22 -11  209.66   47.93
   1  22  11  173.45   39.59
   1 -22  11  267.83   47.97
   1  22  11  243.63   50.71
   1 -22  11  259.69   49.59
  -1  22 -11  113.04   42.80
   1  22  12   -5.66   32.65
   1 -22  12  -12.25   35.06
  -1  22 -12  -16.64   31.57
   1 -22  12    6.40   33.62
  -1 -22 -12  -16.64   35.86
   1  22  12   -2.72   25.45
  -1 -22 -13  123.47   47.32
   1 -22  13  105.31   44.63
   1 -22  13   64.11   44.15
   1  22  13   58.85   30.96
   1  22  13   43.83   41.80
  -1  22 -13   12.61   37.74
  -1  22 -14  -20.81   35.72
   1 -22  14   19.15   42.16
   1 -22  14   24.42   41.45
  -1 -22 -14   38.86   42.14
  -1 -23  14   34.02   44.93
   1  23 -14   15.51   33.85
   1 -23 -14    5.75   45.83
  -1  23  14   52.49   46.67
   1  23 -14  -15.33   25.60
   1 -23 -13    7.84   39.95
   1  23 -13   59.65   28.91
  -1 -23  13    4.10   39.07
  -1  23  13    7.61   39.83
  -1  23  13   47.50   28.56
   1  23 -13    0.35   32.74
  -1 -23  12   48.75   41.63
   1  23 -12   19.65   24.15
   1 -23 -12   56.15   40.83
  -1  23  12   10.04   29.63
   1  23 -12   10.44   34.45
  -1  23  12   -8.75   31.93
  -1 -23  11  516.51   71.00
  -1  23  11  561.87   75.52
   1 -23 -11  526.69   69.10
  -1  23  11  536.08   66.95
   1  23 -11  565.13   71.86
   1  23 -10  262.96   50.40
  -1  23  10  278.50   48.39
  -1 -23  10  251.91   52.24
   1 -23 -10  178.20   47.89
  -1 -23  10  232.13   44.48
  -1  23  10  291.56   56.59
  -1  23   9  167.42   37.05
   1  23  -9  144.94   41.85
  -1 -23   9  136.33   44.92
  -1 -23   9  195.59   43.97
   1 -23  -9  127.48   41.10
  -1  23   9  118.53   29.25
  -1  23   9  133.75   44.33
  -1 -23   9  140.34   34.70
  -1  23   8  145.53   41.27
   1 -23  -8  175.51   42.17
   1  23  -8  142.70   39.80
  -1  23   8  201.74   40.52
  -1 -23   8  234.44   35.78
  -1  23   8  224.26   37.69
  -1 -23   8  160.86   45.68
   1  23  -8  229.24   33.70
  -1  23   7    7.00   21.52
  -1  23   7   28.66   24.87
  -1 -23   7   11.62   21.72
   1  23  -7   33.05   30.51
  -1 -23   7   93.29   40.99
   1 -23  -7   68.49   33.76
  -1  23   7    0.49   30.12
   1  23  -7   36.87   23.35
  -1  23   6   88.22   27.50
  -1  23   6   26.86   33.05
   1 -23  -6  111.35   34.71
   1  23  -6  108.24   34.80
  -1  23   6   70.67   29.09
  -1 -23   6   87.53   39.57
   1  23  -6  106.67   27.86
  -1 -23   6   92.43   22.55
  -1 -23   5  815.72   50.84
  -1  23   5  744.77   62.51
  -1  23   5  776.19   67.50
   1 -23  -5  840.02   64.80
   1  23  -5  619.20   66.08
  -1 -23   5  942.80   78.54
  -1  23   5  778.73   74.58
   1  23  -5  797.78   62.86
   1  23  -4  -18.83   21.61
  -1  23   4   28.03   23.46
  -1 -23   4   -4.56   33.08
  -1 -23   4   25.07   12.86
   1  23  -4   32.64   23.54
  -1  23   4  -13.70   19.91
  -1  23   4   31.39   31.25
   1 -23  -4  -25.79   24.36
   1  23  -3  100.32   28.15
  -1  23   3   52.15   25.07
  -1  23   3   89.76   33.81
   1  23  -3  104.06   29.61
  -1 -23   3  115.18   39.62
   1 -23  -3   43.97   28.03
  -1  23   3   49.53   24.88
  -1 -23   2   37.15   33.28
   1  23  -2  130.27   30.70
  -1  23   2   65.32   25.14
  -1  23   2  122.76   29.30
   1  23  -2   97.93   28.90
  -1  23   2  110.36   36.52
   1 -23  -2  106.60   26.30
   1  23  -1   42.89   23.29
   1 -23  -1  -12.28   27.98
  -1  23   1   23.02   22.75
  -1  23   1   13.19   21.71
   1 -23  -1   14.29   19.60
  -1 -23   1   16.84   31.92
   1  23  -1   40.28   24.27
  -1 -23   0  189.58   43.39
   1  23   0  161.46   30.98
  -1  23   0  141.43   30.44
   1 -23   0  173.15   40.14
  -1  23   0  210.94   36.51
   1  23   0  111.85   29.61
   1 -23   0  151.78   25.59
  -1 -23  -1   -9.73   25.90
   1 -23   1   17.08   28.85
   1 -23   1   15.83   16.59
  -1 -23  -1  -10.09   12.64
  -1  23  -1   28.05   23.00
   1  23   1   34.67   22.64
  -1  23  -1  -10.05   20.61
   1  23   1   10.43   22.38
   1 -23   2    6.53   15.85
   1  23   2   20.17   21.53
   1 -23   2   51.65   32.24
  -1  23  -2  -32.44   23.24
  -1 -23  -2    2.88   18.24
   1  23   2  -13.48   21.48
  -1 -23  -2  -50.59   27.47
  -1  23  -2   39.54   21.27
   1 -23   3   -1.91   15.88
  -1  23  -3   35.83   21.83
   1  23   3   13.97   21.86
   1  23   3   -0.06   28.14
   1 -23   3  -28.38   26.57
  -1 -23  -3    8.27   19.13
  -1  23  -3    0.40   25.47
   1  23   3   -3.98   21.45
   1  23   4    6.60   22.15
   1  23   4   -8.11   20.55
   1  23   4   18.09   30.55
  -1  23  -4  -18.64   19.13
   1 -23   4  -23.23   30.40
   1 -23   4    8.39   17.56
  -1  23  -4   19.21   27.04
  -1 -23  -4   -6.48   21.02
   1  23   5  370.34   45.50
  -1  23  -5  356.18   52.76
   1  23   5  320.91   48.33
   1 -23   5  336.58   52.41
  -1  23  -5  324.63   42.11
   1  23   5  301.61   51.26
   1 -23   5  394.78   38.57
  -1 -23  -5  286.70   38.89
  -1  23  -6   17.28   20.49
  -1  23  -6  -12.74   27.12
   1  23   6    8.16   24.77
   1  23   6    5.67   28.78
   1  23   6   23.39   23.57
   1 -23   6   23.86   21.75
  -1 -23  -6    9.69   27.86
   1 -23   6  -17.09   29.49
   1 -23   7   -3.08   34.03
  -1 -23  -7   24.78   30.22
   1 -23   7   47.57   25.26
   1  23   7   70.25   33.28
  -1  23  -7   61.79   35.08
   1  23   7   82.12   38.85
  -1  23  -7   41.56   21.63
   1  23   7   39.83   25.33
  -1 -23  -8  172.71   40.52
   1 -23   8  149.77   42.55
   1  23   8  205.36   41.08
   1  23   8  119.03   37.50
   1 -23   8  148.30   33.92
   1  23   8  129.77   30.24
  -1  23  -8  177.73   30.16
  -1  23  -8  190.15   44.45
   1  23   9   11.06   25.56
  -1  23  -9   17.53   32.48
   1  23   9   39.58   25.67
   1  23   9   30.34   33.32
   1 -23   9    2.54   28.23
   1 -23   9  -19.54   31.23
  -1 -23  -9  -23.96   29.94
   1 -23  10   -2.00   30.06
   1  23  10   34.80   34.51
   1  23  10   25.31   26.22
  -1 -23 -10   61.31   36.03
  -1  23 -10   27.09   33.24
   1 -23  10  -16.62   33.29
   1  23  10   -7.71   22.73
  -1  23 -11   -6.42   33.10
   1 -23  11  -40.92   30.11
  -1 -23 -11  -52.35   33.89
   1  23  11  -10.71   33.07
   1  23  11   -0.17   25.81
   1 -23  11   52.06   39.73
  -1 -23 -12   -1.76   33.36
   1 -23  12   29.08   38.60
   1  23  12   16.56   25.52
   1  23  12   32.61   39.37
   1 -23  12   52.28   38.17
  -1  23 -12  -66.23   27.64
   1 -23  13  381.35   61.11
   1  23  13  405.66   56.27
   1 -23  13  278.97   57.94
   1  23  13  463.86   74.32
  -1 -23 -13  245.43   59.16
  -1  23 -13  197.86   53.23
   1 -24 -13   58.17   42.89
   1  24 -13  -32.29   29.89
   1  24 -13   56.04   32.94
  -1 -24  13  -29.98   38.71
  -1  24  13   23.27   27.54
  -1  24  13   11.79   43.36
   1  24 -12   49.44   36.28
  -1  24  12   86.84   38.32
   1  24 -12   50.28   27.65
   1 -24 -12   13.03   38.72
  -1 -24  12   47.00   42.07
  -1  24  12   89.88   45.90
  -1  24  11  -35.52   33.35
   1  24 -11  -12.15   28.96
  -1  24  11   25.69   30.59
   1 -24 -11   24.25   40.52
  -1 -24  11    8.72   39.36
  -1  24  10   36.81   30.96
  -1 -24  10   -2.66   36.96
  -1  24  10  -22.61   28.20
  -1 -24  10  -23.53   28.75
   1 -24 -10    7.34   36.15
   1  24 -10   39.12   35.86
  -1  24   9   66.45   33.95
  -1 -24   9   -7.18   26.72
   1  24  -9   18.71   31.79
  -1  24   9  -19.26   19.56
   1 -24  -9  -28.36   32.46
  -1 -24   9  -30.50   33.30
  -1  24   9   46.10   29.25
   1  24  -8   -2.47   21.02
  -1  24   8   55.11   29.05
  -1 -24   8  -49.75   33.78
   1 -24  -8   40.29   35.60
  -1  24   8   -2.65   29.18
  -1 -24   8  -35.31   23.02
  -1  24   8    3.58   24.06
   1  24  -8   -5.55   29.53
   1  24  -7  287.88   38.35
   1 -24  -7  264.44   46.89
  -1  24   7  164.76   39.54
  -1 -24   7  249.07   50.73
  -1  24   7  273.00   51.64
  -1  24   7  257.51   40.35
   1  24  -7  235.49   45.56
  -1 -24   7  334.92   37.21
   1 -24  -6  112.14   37.91
   1  24  -6  117.31   30.78
  -1  24   6   81.63   32.07
  -1 -24   6   45.95   36.29
  -1 -24   6  138.40   24.32
  -1  24   6  102.51   38.14
  -1  24   6   88.31   28.52
   1  24  -6  117.62   34.77
  -1 -24   5  127.07   42.99
  -1  24   5  128.10   41.21
  -1  24   5  131.06   33.61
  -1  24   5  146.20   31.80
   1 -24  -5  175.86   38.32
   1  24  -5  122.20   35.65
  -1 -24   5  147.87   22.00
   1  24  -5  125.95   31.26
  -1  24   4   61.10   25.57
   1  24  -4   92.80   31.09
  -1 -24   4   31.12   37.85
  -1  24   4   -2.21   21.58
   1 -24  -4   12.97   29.32
   1  24  -4   54.62   25.86
  -1  24   4   38.60   29.67
  -1  24   3  470.01   49.85
  -1  24   3  388.70   58.55
  -1 -24   3  411.45   60.86
  -1  24   3  514.35   54.95
   1  24  -3  435.04   49.75
   1 -24  -3  442.51   47.52
   1  24  -3  416.97   52.80
  -1  24   2   15.22   22.60
  -1 -24   2  -25.81   29.77
   1  24  -2   42.97   24.75
  -1  24   2  -14.32   18.90
  -1  24   2   15.98   28.04
   1 -24  -2  -24.40   19.55
   1  24  -2   -3.53   21.51
  -1 -24   1   53.43   31.96
   1  24  -1    8.77   22.66
   1  24  -1   50.11   25.35
  -1  24   1   41.61   24.93
   1 -24  -1   33.62   30.40
   1 -24  -1   22.96   21.34
  -1  24   1   28.55   23.77
   1  24   0    6.40   22.05
   1  24   0   39.03   24.99
   1 -24   0   -2.49   17.11
   1 -24   0  -10.91   29.33
  -1 -24   0   53.22   35.95
  -1  24   0   48.82   22.56
  -1  24   0   -5.41   20.07
  -1 -24  -1   -1.06   13.44
   1  24   1   15.89   22.21
   1  24   1   16.64   21.27
   1 -24   1   40.62   17.99
  -1  24  -1   28.40   23.74
  -1 -24  -1  -39.11   29.51
   1 -24   1   -8.38   31.20
  -1  24  -1   14.75   21.47
  -1  24  -2   -5.18   24.02
   1 -24   2   24.38   17.06
   1 -24   2  -33.50   29.27
  -1 -24  -2  -15.73   18.35
  -1 -24  -2  -43.78   27.34
  -1  24  -2  -17.56   17.60
   1  24   2    6.83   20.95
   1  24   2   -2.07   20.47
  -1  24  -3   85.49   31.32
  -1  24  -3  150.41   31.25
   1  24   3   65.40   27.81
  -1 -24  -3  101.51   25.87
   1  24   3  111.45   35.83
   1  24   3  109.98   30.19
   1 -24   3  121.61   22.02
   1 -24   3   71.99   34.75
   1 -24   4  -37.61   31.58
   1  24   4  -29.38   20.78
  -1  24  -4   14.86   22.72
   1 -24   4   -1.40   18.40
   1  24   4  -20.62   22.03
   1  24   4   47.38   36.04
  -1 -24  -4  -22.42   21.87
  -1  24  -4   -1.19   27.24
   1  24   5  887.15   66.75
   1  24   5  866.09   80.65
  -1 -24  -5  745.75   61.81
   1 -24   5  573.27   71.58
   1  24   5  826.83   70.63
  -1  24  -5  771.17   75.07
  -1  24  -5  818.36   63.99
   1 -24   5  776.02   56.05
   1  24   6  105.00   40.40
  -1  24  -6   31.59   24.00
  -1  24  -6   70.74   36.91
   1  24   6   88.67   29.92
   1 -24   6   89.22   25.51
   1  24   6   85.03   32.37
  -1 -24  -6   87.12   31.33
   1 -24   6   82.46   37.00
   1 -24   7  148.03   43.16
  -1  24  -7   51.57   36.08
  -1 -24  -7  191.95   41.78
  -1  24  -7   91.05   27.39
   1  24   7  109.84   32.20
   1 -24   7  152.42   31.57
   1  24   7  128.10   37.82
   1  24   7   70.88   40.62
   1  24   8  119.69   36.76
  -1  24  -8  159.27   29.75
   1 -24   8  274.99   40.44
  -1 -24  -8  149.27   39.31
  -1  24  -8  153.02   43.11
   1  24   8  124.14   32.67
   1  24   8  161.21   47.48
   1 -24   8  225.78   47.29
   1 -24   9   46.73   36.53
  -1  24  -9   70.56   38.48
   1  24   9   48.14   29.63
   1  24   9  135.22   43.02
  -1 -24  -9   99.88   39.73
   1  24   9   86.98   31.76
   1 -24   9  129.10   34.54
   1  24  10   65.47   33.47
   1 -24  10   19.86   36.79
   1 -24  10   63.66   33.12
  -1  24 -10   28.15   35.01
   1  24  10   55.53   37.78
   1  24  10   86.61   29.95
  -1 -24 -10  111.37   39.91
   1  24  11  109.87   37.87
   1 -24  11  133.20   47.89
   1  24  11  112.78   44.22
   1 -24  11  156.23   40.80
  -1  24 -11   94.12   42.59
  -1 -24 -11  106.45   41.35
   1  24  12   98.51   46.45
   1 -24  12   91.23   45.01
   1  24  12   42.98   29.97
  -1  24 -12   66.32   40.19
  -1 -24 -12   30.27   43.17
   1 -24  12    2.94   36.05
   1 -24  13   40.83   40.05
   1  24  13  -46.02   33.54
  -1  24 -13  -10.35   35.78
   1  24  13   12.45   29.41
  -1 -24 -13    6.04   38.39
   1 -24  13   -1.17   35.92
   1 -25 -13   56.43   44.50
   1  25 -13   23.19   37.12
  -1  25  13   93.34   47.45
  -1 -25  13  -81.21   37.76
  -1  25  13   66.51   30.46
   1 -25 -12  278.43   58.23
   1  25 -12  275.13   55.91
  -1  25  12  317.43   66.74
  -1  25  12  368.60   57.61
  -1 -25  12  401.26   64.56
   1  25 -11  -23.89   30.54
  -1  25  11  -20.30   27.29
   1 -25 -11   82.10   41.45
  -1  25  11   -0.92   36.15
  -1 -25  11   45.81   43.11
   1  25 -10  -38.24   27.27
  -1 -25  10   20.81   38.84
  -1  25  10   26.36   37.43
  -1  25  10   -4.14   28.73
   1 -25 -10  110.43   41.84
  -1  25   9   16.74   22.40
  -1 -25   9    0.79   37.50
  -1  25   9  -25.58   29.27
   1 -25  -9   43.69   37.94
  -1  25   9    2.04   26.14
  -1 -25   9  -28.67   26.68
   1  25  -9    2.99   29.12
  -1  25   8  529.51   71.29
  -1 -25   8  579.35   70.63
  -1 -25   8  468.30   49.78
   1 -25  -8  408.19   57.38
  -1  25   8  485.03   53.01
   1  25  -8  489.05   51.65
   1  25  -8  392.97   58.74
  -1  25   8  474.11   62.18
   1 -25  -7  -22.49   33.22
  -1 -25   7  -12.55   36.38
  -1 -25   7   -8.14   20.94
   1  25  -7  -27.95   27.32
  -1  25   7  -18.46   28.82
  -1  25   7    4.90   23.37
   1  25  -7  -11.32   22.27
  -1  25   7   -0.19   26.96
  -1  25   6  -10.53   22.52
   1 -25  -6  -35.62   29.74
   1  25  -6   -0.18   27.44
   1  25  -6   23.59   23.40
  -1  25   6   85.51   37.31
  -1 -25   6   30.68   36.22
  -1  25   6   47.95   28.50
  -1 -25   6   -6.39   18.80
   1 -25  -5  -36.54   29.90
  -1  25   5  -26.79   26.22
  -1 -25   5  -17.60   35.52
  -1  25   5   49.49   26.00
  -1  25   5   -0.45   22.36
  -1 -25   5  -10.65   15.54
   1  25  -5  -57.27   21.89
   1  25  -5  -29.45   21.68
  -1  25   4   19.56   24.40
   1  25  -4    4.08   25.11
  -1 -25   4   27.47   36.42
  -1  25   4   58.02   26.20
   1 -25  -4   51.44   30.89
   1  25  -4  -23.67   22.58
  -1  25   4  -34.01   28.19
   1 -25  -3   58.75   27.95
  -1 -25   3  -16.44   35.01
   1  25  -3   26.23   25.40
   1  25  -3   11.31   23.60
  -1  25   3   31.00   34.80
  -1  25   3   56.92   25.66
  -1  25   3  -27.81   20.52
   1 -25  -2  -10.84   20.78
   1  25  -2   31.97   25.67
  -1 -25   2   60.78   38.58
  -1  25   2   18.85   29.67
  -1  25   2    9.99   22.57
  -1  25   2   36.94   25.08
   1  25  -2   23.95   25.15
   1  25  -1    4.72   22.84
  -1  25   1   -0.24   20.87
  -1  25   1  -12.23   22.18
  -1 -25   1    9.49   32.48
   1  25  -1  -17.12   20.83
   1 -25  -1   -0.60   19.44
   1 -25  -1  -13.25   29.75
  -1 -25   0  141.13   41.52
   1 -25   0  130.95   24.74
   1  25   0  121.26   31.62
   1  25   0   86.28   29.22
   1 -25   0  152.97   41.48
  -1  25   0  159.97   33.87
  -1  25   0   59.90   27.40
  -1 -25  -1    6.48   31.40
   1  25   1   69.13   27.99
   1 -25   1   85.24   36.54
   1 -25   1   29.25   18.45
  -1 -25  -1   63.22   15.87
  -1  25  -1   61.91   28.08
   1  25   1   84.26   29.50
  -1  25  -1   83.29   28.00
   1 -25   2   16.05   17.05
  -1  25  -2   41.40   23.13
   1  25   2   17.84   22.70
  -1  25  -2   27.13   24.78
  -1 -25  -2   41.43   19.62
   1  25   2    3.08   23.11
   1 -25   2    9.01   33.59
  -1 -25  -2   36.11   33.51
  -1  25  -3    3.46   26.01
   1 -25   3   10.21   34.36
   1  25   3   16.84   23.58
  -1  25  -3  -12.02   18.98
  -1 -25  -3    4.91   22.31
   1  25   3   34.12   26.77
   1 -25   3   -5.70   16.58
  -1 -25  -4  -35.74   22.76
   1 -25   4   -8.98   16.58
  -1  25  -4  -10.94   19.81
  -1  25  -4  -20.28   28.31
   1 -25   4   63.48   36.70
   1  25   4   39.31   35.60
   1  25   4  -20.55   22.89
   1  25   4   -4.80   22.59
  -1  25  -5   65.90   24.81
   1 -25   5   54.04   36.41
   1 -25   5   36.31   21.32
   1  25   5    5.85   25.24
  -1 -25  -5   34.51   28.51
   1  25   5   37.88   25.39
  -1  25  -5   46.07   32.88
   1  25   5   23.97   33.22
   1 -25   6   37.58   35.68
   1 -25   6   75.18   24.67
   1  25   6   -4.12   25.01
  -1  25  -6   38.08   25.74
  -1 -25  -6   53.50   29.73
   1  25   6   -1.70   26.76
  -1  25  -6   25.79   34.42
   1  25   6   73.07   34.47
  -1  25  -7    9.75   30.91
   1  25   7   66.97   29.35
  -1 -25  -7   48.92   33.87
   1  25   7   48.00   30.17
   1 -25   7   47.67   24.37
   1 -25   7  -43.21   33.54
   1  25   7    0.79   34.87
  -1  25  -7  -24.96   20.25
   1 -25   8    4.67   35.56
   1  25   8    2.96   26.14
   1  25   8    4.46   26.01
   1 -25   8   17.06   25.88
   1  25   8  -10.68   31.80
  -1 -25  -8   64.15   36.33
  -1  25  -8   40.85   23.64
  -1  25  -8   -2.61   32.29
   1 -25   9  -22.86   25.25
   1  25   9   19.02   26.33
   1 -25   9   12.48   35.14
   1  25   9  -13.18   23.23
   1  25   9  -31.05   33.87
  -1  25  -9  -35.21   28.68
  -1 -25  -9  -35.23   29.30
   1 -25  10  131.56   37.12
  -1 -25 -10  148.92   44.17
   1  25  10   93.80   34.46
  -1  25 -10  193.55   48.29
   1  25  10  142.09   47.20
   1  25  10  101.37   34.05
   1 -25  10  104.70   43.56
  -1 -25 -11   19.31   38.78
   1 -25  11   40.45   31.74
   1  25  11   21.83   38.48
   1 -25  11  -29.76   35.93
   1  25  11   16.03   26.50
  -1  25 -11   25.13   36.04
   1  25  12   53.27   42.85
   1 -25  12    5.05   33.14
   1  25  12   54.20   31.14
  -1  25 -12  -13.37   35.96
  -1 -25 -12    2.58   38.85
   1 -25  12  -28.27   35.92
  -1 -25 -13   53.44   47.88
   1  25  13   56.64   44.47
   1 -25  13  -19.32   37.83
  -1  25 -13   -3.12   38.17
   1  25  13   59.40   32.00
   1 -25  13   36.18   42.39
  -1  26  13   60.15   45.35
   1 -26 -13   29.78   49.57
   1  26 -13    8.85   35.28
  -1 -26  13   45.77   45.01
  -1  26  13   39.07   32.40
   1  26 -12   13.90   35.11
  -1 -26  12   39.58   44.45
  -1  26  12  -27.76   30.25
   1 -26 -12   98.75   51.31
  -1  26  12   53.14   43.56
  -1 -26  11  -52.17   36.72
   1  26 -11   -0.47   29.67
  -1  26  11   55.48   34.10
   1 -26 -11   90.99   45.55
  -1  26  11   55.90   42.53
   1 -26 -10  -43.39   34.99
  -1  26  10    3.90   35.03
   1  26 -10   -5.62   28.93
  -1  26  10   60.30   33.82
  -1 -26  10  -62.86   34.08
   1  26  -9   35.63   31.77
  -1  26   9  -24.00   33.25
  -1 -26   9   11.57   37.79
  -1  26   9   -9.19   25.62
  -1  26   9   26.74   25.15
   1 -26  -9   35.23   38.85
  -1  26   8   36.10   34.25
  -1  26   8   46.88   29.69
  -1  26   8   35.49   24.14
  -1 -26   8  -10.15   36.25
   1  26  -8   30.58   25.13
   1  26  -8   -9.39   27.45
   1 -26  -8  105.14   41.06
  -1  26   7  -45.44   29.92
   1  26  -7   17.53   29.19
   1  26  -7   16.73   24.93
  -1  26   7  -20.87   22.51
  -1  26   7  -36.13   23.12
  -1 -26   7  -38.26   36.87
   1 -26  -7  -49.97   31.66
  -1  26   6   32.09   27.03
   1 -26  -6   59.29   35.58
   1  26  -6   38.84   26.92
   1  26  -6   91.04   34.74
  -1 -26   6   51.06   41.87
  -1  26   6   24.60   28.01
  -1  26   6   87.14   39.28
  -1  26   5  -46.64   27.01
   1 -26  -5    8.94   32.40
  -1  26   5   39.81   27.45
   1  26  -5   35.97   30.79
  -1 -26   5   12.57   41.08
   1  26  -5   34.55   26.01
  -1  26   5    1.82   22.64
   1  26  -4   76.00   30.41
  -1 -26   4   91.06   42.25
  -1  26   4  125.30   42.11
   1 -26  -4  100.55   36.04
  -1  26   4   76.64   29.72
   1  26  -4  103.62   34.61
  -1  26   4  151.97   32.65
   1  26  -3   46.86   29.37
   1  26  -3   20.84   25.22
  -1  26   3   19.42   25.61
  -1  26   3   29.20   25.13
  -1 -26   3  -30.81   35.90
  -1  26   3   40.74   36.38
   1 -26  -3   35.94   27.65
  -1  26   2  171.00   35.30
   1  26  -2  122.24   32.89
   1 -26  -2  166.12   29.97
   1  26  -2  163.66   36.03
  -1 -26   2  124.10   45.45
  -1  26   2  143.17   31.92
   1 -26  -1  -17.00   19.82
   1  26  -1  -14.92   22.40
   1  26  -1   24.39   25.80
  -1 -26   1   12.50   34.39
   1 -26  -1   38.75   35.14
  -1  26   1   -8.21   23.05
  -1  26   1   -5.79   20.07
   1  26   0  376.00   48.01
  -1 -26   0  325.26   55.74
   1 -26   0  315.88   51.80
   1  26   0  319.77   46.41
  -1  26   0  330.75   45.03
  -1  26   0  260.51   43.02
   1 -26   0  315.13   33.25
  -1  26  -1  102.79   30.06
   1  26   1   70.67   30.31
   1 -26   1   32.68   35.46
  -1  26  -1   30.63   26.55
  -1 -26  -1   64.49   15.57
   1  26   1   55.94   27.34
   1 -26   1   48.02   18.62
  -1 -26  -1   32.07   33.59
   1  26   2  496.90   58.06
   1 -26   2  728.80   75.24
  -1  26  -2  677.35   58.90
  -1 -26  -2  587.45   45.73
  -1 -26  -2  496.03   68.65
   1  26   2  574.98   62.19
   1 -26   2  672.13   44.56
  -1  26  -2  699.31   63.38
  -1 -26  -3   -6.46   33.36
   1 -26   3   38.78   17.64
  -1  26  -3   21.71   25.70
  -1 -26  -3   89.50   26.96
  -1  26  -3   48.19   29.13
   1 -26   3   22.01   36.40
   1  26   3   57.67   27.58
   1  26   3   39.64   27.33
  -1  26  -4   31.75   31.84
   1  26   4  -16.04   22.38
   1  26   4   18.01   26.39
   1  26   4  -42.21   29.13
   1 -26   4  -16.86   32.55
  -1 -26  -4   24.25   27.30
  -1  26  -4    1.22   21.19
   1 -26   4   35.03   18.95
   1  26   5   69.64   30.28
   1  26   5  133.51   36.27
  -1 -26  -5  145.49   33.81
   1 -26   5   72.97   22.69
   1 -26   5  141.06   45.37
  -1  26  -5  127.92   39.21
   1  26   5  115.57   43.38
  -1  26  -5   82.12   27.50
   1 -26   6   51.86   22.54
  -1  26  -6  -28.40   21.72
   1 -26   6   24.98   35.47
   1  26   6   36.32   28.95
  -1  26  -6    7.71   32.21
  -1 -26  -6   28.53   29.61
   1  26   6  -35.33   23.75
   1  26   6    1.41   30.92
   1  26   7   41.55   29.74
   1  26   7   17.95   33.49
  -1  26  -7   31.45   24.20
  -1  26  -7   46.04   33.57
   1 -26   7   -7.91   36.82
   1 -26   7   -9.33   22.16
   1  26   7   20.21   26.59
  -1 -26  -7   -4.22   29.93
   1  26   8  687.40   67.54
   1  26   8  599.65   82.90
   1 -26   8  680.56   75.86
   1  26   8  617.48   71.26
  -1  26  -8  699.34   60.56
   1 -26   8  824.03   63.07
  -1 -26  -8  736.12   68.11
  -1  26  -8  668.42   79.39
   1 -26   9   32.45   28.92
   1 -26   9   19.67   36.09
   1  26   9  -33.73   31.55
  -1 -26  -9    9.54   33.84
  -1  26  -9    2.99   34.59
   1  26   9    1.68   26.18
   1  26   9   13.21   28.48
  -1 -26 -10   48.41   38.97
   1 -26  10  110.03   43.14
   1  26  10   79.35   33.39
   1  26  10   70.30   33.69
   1  26  10  102.18   46.92
  -1  26 -10   60.78   40.35
   1 -26  10   71.93   34.28
   1 -26  11   85.44   44.21
   1  26  11  126.25   45.37
   1 -26  11  113.54   43.24
   1  26  11  118.17   37.83
  -1 -26 -11  167.06   50.19
  -1  26 -11   57.77   41.51
   1  26  12  389.36   72.44
  -1  26 -12  423.43   68.49
   1 -26  12  401.40   66.09
   1  26  12  380.80   57.36
  -1 -26 -12  312.96   62.65
   1 -27 -12   32.41   46.59
  -1  27  12  -21.18   37.05
   1  27 -12  -11.69   32.93
  -1  27  12   47.47   35.57
  -1 -27  12  -35.20   40.94
   1  27 -11  235.87   52.75
  -1  27  11  295.22   55.03
  -1 -27  11  331.64   63.88
  -1  27  11  369.68   68.65
   1 -27 -11  264.57   57.80
  -1  27  10   -5.62   29.04
  -1  27  10    3.04   36.94
  -1 -27  10  -27.03   37.65
   1  27 -10  -21.76   28.60
   1 -27 -10  -24.77   39.86
  -1  27   9  148.67   35.60
  -1  27   9  228.04   45.48
   1  27  -9  140.77   43.15
  -1  27   9   97.38   42.29
   1 -27  -9  114.38   44.83
  -1 -27   9  214.54   53.55
   1  27  -8  245.48   48.20
   1 -27  -8  335.80   54.27
  -1  27   8  241.35   55.40
  -1  27   8  240.91   46.10
  -1  27   8  310.19   44.40
  -1 -27   8  184.95   51.81
   1  27  -8  279.57   42.77
   1  27  -7   59.66   27.79
  -1  27   7   -6.49   31.79
   1  27  -7  -27.28   26.87
  -1  27   7   21.36   28.67
  -1  27   7   37.23   26.78
   1 -27  -7  128.22   40.17
  -1 -27   7   -0.77   40.33
  -1  27   6   20.70   25.25
   1 -27  -6  -28.20   33.94
   1  27  -6  -23.88   26.47
  -1  27   6   -6.40   25.14
  -1  27   6    1.66   29.41
   1  27  -6    8.36   25.07
  -1 -27   6   33.16   40.69
   1  27  -5  331.58   48.50
  -1  27   5  387.45   52.65
   1 -27  -5  398.81   54.20
  -1  27   5  320.17   48.43
  -1 -27   5  434.88   62.46
   1  27  -5  427.78   56.73
  -1  27   5  304.77   55.39
  -1  27   4  -15.23   22.22
  -1  27   4   11.99   24.19
  -1  27   4   15.95   32.52
   1  27  -4    9.32   27.02
   1 -27  -4   92.44   35.52
   1  27  -4   33.30   26.61
  -1 -27   4  -31.76   36.16
  -1 -27   3    5.79   39.82
  -1  27   3   80.94   29.92
   1 -27  -3   24.46   27.85
   1  27  -3  -11.87   24.76
  -1  27   3   21.32   36.64
  -1  27   3   -0.29   25.81
   1  27  -3   15.78   27.01
  -1  27   2   57.91   29.00
   1  27  -2   18.87   24.55
  -1 -27   2   38.09   37.48
  -1  27   2   14.49   24.57
   1 -27  -2   36.68   33.50
   1 -27  -2   26.40   23.68
   1  27  -2   16.59   26.83
  -1  27   1   20.41   24.90
  -1  27   1   22.92   25.49
   1  27  -1   17.25   24.57
   1  27  -1   33.56   26.00
   1 -27  -1  -45.53   27.88
  -1 -27   1   24.96   34.17
   1 -27  -1   32.74   21.72
   1  27   0   97.51   32.56
   1 -27   0   93.96   23.08
   1 -27   0  123.34   42.36
  -1  27   0   79.76   30.52
  -1  27   0   95.59   30.30
   1  27   0   48.77   28.04
  -1 -27   0  168.03   47.38
   1  27   1    4.02   26.33
   1  27   1   24.32   25.78
   1 -27   1   12.26   17.53
  -1  27  -1    5.22   24.38
  -1 -27  -1    4.77   37.79
  -1  27  -1   63.04   28.73
   1 -27   1   90.71   39.58
  -1 -27  -2   41.07   19.93
  -1  27  -2   88.42   31.97
  -1  27  -2   34.93   25.81
   1 -27   2   79.85   19.21
  -1 -27  -2   44.85   37.72
   1  27   2   84.65   30.04
   1 -27   2   47.26   39.37
   1  27   2   30.81   28.50
  -1 -27  -3   49.90   27.82
   1  27   3   76.55   30.89
  -1  27  -3   83.33   31.98
  -1  27  -3   34.90   26.68
   1 -27   3   76.02   19.59
   1  27   3   81.05   31.01
  -1 -27  -3   42.04   36.60
   1 -27   3    9.64   38.69
  -1  27  -4  146.64   41.54
  -1  27  -4  293.16   41.29
  -1 -27  -4  144.49   35.40
   1  27   4  264.05   53.20
   1 -27   4  224.37   27.70
   1  27   4  115.13   34.99
   1  27   4  153.97   36.61
   1 -27   4  159.32   46.63
   1 -27   5   59.80   21.81
   1 -27   5    8.69   38.60
  -1  27  -5   41.85   34.41
  -1  27  -5   54.33   26.19
   1  27   5   63.69   30.64
   1  27   5   73.40   30.98
  -1 -27  -5   26.73   29.31
   1  27   5   98.41   41.93
  -1  27  -6  272.16   41.21
  -1  27  -6  224.72   50.06
   1  27   6  201.77   53.50
   1  27   6  257.82   42.18
   1  27   6  260.85   47.64
  -1 -27  -6  270.63   44.74
   1 -27   6  166.65   47.71
   1 -27   6  255.99   33.61
  -1  27  -7  117.47   31.67
   1  27   7  131.90   36.44
  -1 -27  -7   68.07   34.94
   1  27   7   76.96   35.13
   1 -27   7   81.67   29.22
   1 -27   7  102.90   44.24
  -1  27  -7   16.00   33.87
   1  27   7  107.52   45.14
   1  27   8  150.57   41.18
  -1  27  -8  128.66   45.05
   1 -27   8   88.83   38.50
   1  27   8  153.68   36.66
  -1  27  -8  137.13   33.33
   1 -27   8  120.60   46.11
   1  27   8  145.63   45.19
  -1 -27  -8  122.98   39.59
   1  27   9   89.55   33.72
   1  27   9   92.34   45.42
   1  27   9   33.57   28.64
  -1  27  -9   22.06   37.03
  -1 -27  -9  103.70   40.08
   1 -27   9  109.72   45.22
  -1  27 -10   76.40   43.28
   1  27  10   87.33   43.67
   1  27  10   35.87   30.91
   1  27  10    7.88   28.06
   1 -27  10  104.17   43.54
  -1 -27 -10  145.66   45.37
   1  27  11  -14.95   28.67
  -1  27 -11   -1.20   33.94
  -1 -27 -11   -2.13   41.01
   1 -27  11   46.84   40.36
   1  27  11  -44.51   34.63
  -1  27 -12   65.82   42.43
   1 -27  12   46.38   45.41
   1  27  12    2.76   27.73
   1  27  12   31.97   42.31
  -1 -27 -12    4.89   43.69
  -1 -28  12   25.99   45.53
   1  28 -12    5.56   34.42
  -1  28  12    2.01   30.03
  -1  28  12   14.29   42.16
   1 -28 -12   39.64   47.52
  -1  28  11   26.13   41.45
  -1  28  11   48.94   36.62
   1 -28 -11   23.28   44.98
  -1 -28  11  -11.87   41.38
   1  28 -11    5.82   34.36
  -1  28  10    6.60   30.92
   1 -28 -10    7.25   40.47
  -1  28  10   37.55   43.59
   1  28 -10  -35.84   28.57
  -1 -28  10   90.20   48.62
  -1  28   9   76.77   35.13
  -1  28   9   14.37   41.29
   1  28  -9   35.91   34.78
  -1 -28   9   45.69   42.70
  -1  28   9   67.71   30.19
   1 -28  -9   87.82   45.68
  -1 -28   8   76.55   43.39
  -1  28   8   99.60   36.63
  -1  28   8  106.39   41.51
   1  28  -8  113.35   33.16
   1 -28  -8   62.98   39.99
  -1  28   8   53.49   29.35
   1  28  -8  100.59   38.43
  -1  28   7  337.68   52.25
  -1  28   7  317.33   48.53
   1  28  -7  361.39   57.18
  -1  28   7  435.51   68.23
   1  28  -7  394.83   51.77
   1 -28  -7  349.50   55.23
  -1 -28   7  464.11   69.43
   1  28  -6   16.11   29.53
  -1  28   6   18.42   26.99
   1 -28  -6   24.74   37.05
  -1 -28   6   79.54   44.87
   1  28  -6   56.27   29.43
  -1  28   6   29.97   30.15
  -1  28   6   12.01   36.61
   1 -28  -5  171.72   42.34
  -1  28   5  103.08   33.90
   1  28  -5  104.57   35.34
  -1 -28   5   94.89   47.06
  -1  28   5   75.96   39.68
  -1  28   5  125.87   36.02
   1  28  -5  160.54   39.53
   1 -28  -4  -17.85   30.06
  -1 -28   4  -44.80   36.97
  -1  28   4   35.04   37.31
   1  28  -4   34.98   28.96
  -1  28   4   51.70   27.99
   1  28  -4   -1.41   26.20
  -1  28   4   50.93   27.53
  -1 -28   3  647.76   80.42
   1 -28  -3  583.18   54.67
  -1  28   3  544.18   72.31
  -1  28   3  786.41   66.96
   1  28  -3  451.03   58.81
  -1  28   3  728.96   64.48
   1  28  -3  719.10   65.66
  -1 -28   2    3.05   38.22
  -1  28   2    2.30   24.09
   1 -28  -2    5.97   34.57
   1 -28  -2   26.01   25.09
  -1  28   2    4.24   24.69
   1  28  -2    8.63   25.31
   1  28  -2    3.83   24.42
   1 -28  -1   45.80   23.30
   1  28  -1   28.64   27.95
  -1 -28   1   44.74   38.93
   1  28  -1   82.50   32.55
  -1  28   1   28.56   26.97
  -1  28   1   -7.94   24.78
   1 -28  -1    9.41   34.19
   1 -28   0  110.98   24.11
  -1 -28   0  101.35   42.05
  -1  28   0  110.45   33.09
   1 -28   0  115.95   41.15
   1  28   0  120.87   35.29
   1  28   0   94.29   32.77
  -1  28   0   74.35   30.12
  -1 -28  -1  -30.59   31.96
  -1  28  -1   14.47   24.63
   1 -28   1    3.69   36.02
   1  28   1   37.90   26.68
  -1  28  -1  -21.21   24.65
   1 -28   1   -3.29   19.39
   1  28   1   30.63   26.12
   1  28   2  271.86   44.36
  -1  28  -2  251.81   43.55
  -1  28  -2  192.73   39.28
   1 -28   2  200.67   49.86
  -1 -28  -2  219.64   51.85
   1  28   2  276.70   45.78
  -1 -28  -3   53.51   28.14
   1  28   3   20.38   27.37
   1  28   3   48.82   29.60
   1 -28   3   57.16   40.50
  -1 -28  -3   50.84   37.93
  -1  28  -3   24.54   25.15
  -1  28  -3   57.67   30.36
  -1  28  -4  -14.43   27.37
  -1  28  -4  -18.84   23.76
   1  28   4   -3.08   26.68
   1 -28   4  -30.60   35.24
  -1 -28  -4    0.65   29.13
   1  28   4   -9.87   25.27
  -1  28  -5  773.34   66.66
  -1 -28  -5  775.43   64.48
   1  28   5  642.53   82.59
   1  28   5  721.79   68.47
  -1  28  -5  585.14   72.48
   1  28   5  695.18   75.45
   1 -28   5  767.52   81.78
   1  28   6  141.20   39.15
  -1 -28  -6  185.12   40.94
   1 -28   6  103.78   44.92
   1  28   6  104.01   45.08
   1  28   6  143.62   36.02
  -1  28  -6   74.34   38.65
  -1  28  -6  190.05   36.98
   1  28   7   -4.12   26.45
  -1  28  -7   34.12   26.12
  -1 -28  -7   20.20   34.31
   1  28   7   33.16   28.70
  -1  28  -7  -20.01   32.33
   1  28   7    8.70   34.98
   1 -28   7   19.60   40.10
  -1  28  -8   35.67   38.86
   1  28   8   23.35   30.42
   1 -28   8   44.08   42.41
   1  28   8   47.77   30.90
  -1 -28  -8   70.63   38.67
   1  28   8   49.67   37.72
  -1  28  -8   39.43   25.60
   1  28   9   49.79   32.43
   1 -28   9   71.16   43.50
  -1 -28  -9   51.45   36.21
  -1  28  -9   11.87   38.32
   1  28   9    7.36   27.10
   1  28   9   -6.31   36.21
   1  28  10  -17.83   27.37
  -1 -28 -10  -22.30   34.44
  -1  28 -10   47.72   40.57
   1  28  10   18.55   37.07
   1  28  10  -62.42   32.91
   1 -28  10  -39.42   35.78
  -1  28 -11  153.31   49.75
   1 -28  11  132.43   50.19
   1  28  11  131.11   40.18
  -1 -28 -11   96.51   45.54
   1  28  11  220.12   63.21
  -1  28 -12   37.29   44.23
[truncated: 2,335,315 more chars]
